# Supplementary material for: Global Proteome Changes in the Rat Diaphragm Induced by Endurance Exercise Training
Source: PLoS One. 2017 Jan 30;12(1):e0171007. doi: 10.1371/journal.pone.0171007 (PMC5279855; doi:10.1371/journal.pone.0171007)
Supplement: S2 Table — Permanent DOI: https://figshare.com/articles/JGB_Progensis_QIP_Diaphragm_analysis_xlsx/4272818/1. (XLSX) [file pone.0171007.s002.xlsx]

## Sheet: JGB Diaphragm export 03-10-2014
									Normalized abundance																Raw abundance																Spectral counts
									Control								Exercise								Control								Exercise								Control								Exercise
Accession	Peptide count	Peptides used for quantitation	Confidence score	Anova (p)	Max fold change	Highest mean condition	Lowest mean condition	Description	C11_dia	C12_dia	C13_dia	C14_dia	C15_dia	C16_dia	C17_dia	C18_dia	E11_dia	E12_dia	E14_dia	E15_dia	E16_dia	E17_dia	E18_dia	E20_dia	C11_dia	C12_dia	C13_dia	C14_dia	C15_dia	C16_dia	C17_dia	C18_dia	E11_dia	E12_dia	E14_dia	E15_dia	E16_dia	E17_dia	E18_dia	E20_dia	C11_dia	C12_dia	C13_dia	C14_dia	C15_dia	C16_dia	C17_dia	C18_dia	E11_dia
F1LQ55;Q6QI48	6	6	330.83	2.99777e-05	1.53228	Exercise	Control	Non-specific lipid-transfer protein OS=Rattus norvegicus GN=Scp2 PE=4 SV=1	960880	843770	788378	1.07112e+06	849565	924078	808415	873974	1.49994e+06	1.31177e+06	1.25014e+06	1.41285e+06	1.3296e+06	962928	1.73268e+06	1.41018e+06	1.09797e+06	1.0108e+06	1.06963e+06	1.05685e+06	681559	765168	855087	777728	1.76927e+06	1.52116e+06	1.25014e+06	1.19751e+06	799326	878634	1.8133e+06	1.13446e+06	2	3	4	2	3	2	2	2	5
Q5XIC0;Q5M884	6	6	461.93	0.000158022	1.21939	Exercise	Control	Enoyl-CoA delta isomerase 2, mitochondrial OS=Rattus norvegicus GN=Eci2 PE=1 SV=1	7.44409e+06	7.63762e+06	8.99669e+06	8.0043e+06	7.97571e+06	7.1391e+06	7.90899e+06	7.34632e+06	1.05774e+07	8.80581e+06	9.3554e+06	1.08697e+07	9.55167e+06	8.76271e+06	9.4155e+06	8.81632e+06	8.50611e+06	9.14955e+06	1.22062e+07	7.89765e+06	6.39847e+06	5.91142e+06	8.36559e+06	6.53731e+06	1.24767e+07	1.02114e+07	9.3554e+06	9.21305e+06	5.74225e+06	7.99562e+06	9.85359e+06	7.09256e+06	7	5	5	6	6	4	7	5	6
P23928	12	12	1116.18	0.000174527	1.39423	Control	Exercise	Alpha-crystallin B chain OS=Rattus norvegicus GN=Cryab PE=1 SV=1	4.56984e+08	3.99769e+08	4.42452e+08	3.56687e+08	3.7343e+08	6.02775e+08	4.96129e+08	4.50309e+08	2.98991e+08	3.37583e+08	3.00231e+08	2.99963e+08	3.26325e+08	3.20714e+08	3.21334e+08	3.61539e+08	5.22181e+08	4.78906e+08	6.00295e+08	3.51934e+08	2.99583e+08	4.99118e+08	5.24772e+08	4.00719e+08	3.52678e+08	3.91469e+08	3.00231e+08	2.54245e+08	1.96179e+08	2.92639e+08	3.36285e+08	2.90851e+08	30	25	32	27	27	32	31	26	19
D3ZHA0;D3ZD13	103	95	7947.31	0.000249714	1.38069	Control	Exercise	Protein Flnc OS=Rattus norvegicus GN=Flnc PE=4 SV=1	3.23829e+08	2.81408e+08	3.22939e+08	2.49272e+08	2.737e+08	3.98619e+08	3.75554e+08	3.04592e+08	2.35036e+08	2.33766e+08	2.44729e+08	2.31421e+08	2.38271e+08	2.10981e+08	1.88517e+08	2.49636e+08	3.70029e+08	3.37115e+08	4.38145e+08	2.4595e+08	2.19575e+08	3.3007e+08	3.97235e+08	2.71049e+08	2.7724e+08	2.7108e+08	2.44729e+08	1.9615e+08	1.43243e+08	1.92512e+08	1.97288e+08	2.00827e+08	98	90	95	80	87	101	95	91	74
Q68FS4;F1M9Z6	17	17	905.49	0.000266647	1.16015	Control	Exercise	Cytosol aminopeptidase OS=Rattus norvegicus GN=Lap3 PE=1 SV=1	5.61024e+06	6.19437e+06	6.20024e+06	6.42309e+06	6.17734e+06	6.06163e+06	6.24763e+06	6.52443e+06	5.28588e+06	5.78663e+06	4.90979e+06	5.31684e+06	5.52419e+06	4.61918e+06	5.62992e+06	5.5417e+06	6.41063e+06	7.4206e+06	8.41214e+06	6.3375e+06	4.95574e+06	5.01924e+06	6.60833e+06	5.80593e+06	6.23502e+06	6.71032e+06	4.90979e+06	4.50649e+06	3.32102e+06	4.21483e+06	5.89187e+06	4.45819e+06	5	6	4	6	10	7	7	7	6
D3ZA93	5	5	323.07	0.00034572	1.20615	Exercise	Control	Protein Acot13 OS=Rattus norvegicus GN=Acot13 PE=4 SV=1	9.33827e+06	9.07928e+06	9.2896e+06	9.62671e+06	1.01023e+07	9.25248e+06	1.06988e+07	1.06801e+07	1.31767e+07	1.04833e+07	1.05422e+07	1.18289e+07	1.16332e+07	1.12076e+07	1.33824e+07	1.19064e+07	1.06705e+07	1.08766e+07	1.26036e+07	9.49844e+06	8.10451e+06	7.66137e+06	1.13164e+07	9.50395e+06	1.55428e+07	1.21567e+07	1.05422e+07	1.00261e+07	6.99359e+06	1.02265e+07	1.40051e+07	9.57843e+06	2	3	2	2	3	2	2	2	2
D4A892	1	1	75.57	0.000865832	1.4933	Exercise	Control	Uncharacterized protein OS=Rattus norvegicus GN=Mgll PE=4 SV=1	392235	249934	266569	303499	212470	263794	313264	247305	371596	398601	287792	433518	374513	515668	511431	465414	448194	299411	361666	299455	170453	218430	331349	220070	438320	462227	287792	367444	225149	470527	535227	374416	0	0	0	0	0	1	1	0	1
D3ZBW1;Q9QUK5	5	5	516.43	0.00102811	1.39965	Control	Exercise	Heat shock protein beta-7 OS=Rattus norvegicus GN=Hspb7 PE=3 SV=1	2.35805e+07	1.81703e+07	2.39053e+07	1.89499e+07	2.36664e+07	2.91081e+07	3.36805e+07	2.72623e+07	1.82462e+07	1.76095e+07	1.82508e+07	1.74488e+07	1.76285e+07	1.5065e+07	1.91521e+07	1.82942e+07	2.69446e+07	2.17672e+07	3.24334e+07	1.86974e+07	1.89863e+07	2.41025e+07	3.5625e+07	2.42601e+07	2.15226e+07	2.04204e+07	1.82508e+07	1.47894e+07	1.05979e+07	1.37462e+07	2.00432e+07	1.47173e+07	7	6	6	4	7	6	7	7	7
Q6AYG3	2	2	67.38	0.00328484	1.29111	Control	Exercise	Protein prune homolog OS=Rattus norvegicus GN=Prune PE=2 SV=1	636435	844522	640582	734014	731508	672154	554182	647181	435331	577197	569242	636532	585221	572574	426883	426373	727233	1.0117e+06	869105	724233	586849	556566	586177	575910	513500	669332	569242	539517	351822	522452	446745	343008	0	0	0	0	0	0	0	0	0
P18163;D3ZW20	37	33	2637.08	0.00338922	1.13577	Exercise	Control	Long-chain-fatty-acid--CoA ligase 1 OS=Rattus norvegicus GN=Acsl1 PE=1 SV=1	1.16389e+08	1.30604e+08	1.45665e+08	1.31084e+08	1.38034e+08	1.20728e+08	1.25568e+08	1.30687e+08	1.5843e+08	1.42703e+08	1.44982e+08	1.66501e+08	1.49325e+08	1.30562e+08	1.43336e+08	1.43954e+08	1.32994e+08	1.56458e+08	1.9763e+08	1.29338e+08	1.10737e+08	9.99671e+07	1.32817e+08	1.16295e+08	1.86878e+08	1.65481e+08	1.44982e+08	1.41125e+08	8.97707e+07	1.19133e+08	1.50005e+08	1.15808e+08	28	33	32	31	29	30	30	29	29
D3ZKD5	1	1	33.44	0.00382924	1.34306	Control	Exercise	Protein Pitrm1 OS=Rattus norvegicus GN=Pitrm1 PE=3 SV=1	106575	120785	164075	167955	161241	140257	188625	127835	122500	116457	91355.2	132356	107851	103328	91415	111352	121779	144696	222608	165717	129355	116138	199515	113757	144496	135047	91355.2	112183	64837.6	94282.8	95668.4	89580.7	0	0	0	0	1	0	1	0	0
P97541	10	10	946.48	0.00467582	1.29552	Control	Exercise	Heat shock protein beta-6 OS=Rattus norvegicus GN=Hspb6 PE=1 SV=1	3.83624e+08	2.74434e+08	3.23902e+08	2.82322e+08	2.74329e+08	4.69476e+08	3.39841e+08	2.90702e+08	2.27492e+08	2.79967e+08	2.27833e+08	2.70166e+08	2.5436e+08	2.44658e+08	2.67882e+08	2.64383e+08	4.38355e+08	3.2876e+08	4.39452e+08	2.7856e+08	2.20079e+08	3.88742e+08	3.59461e+08	2.58688e+08	2.68341e+08	3.24657e+08	2.27833e+08	2.28989e+08	1.52916e+08	2.23241e+08	2.80346e+08	2.12691e+08	19	21	21	20	19	21	24	17	18
Q6GMM8	1	1	37.74	0.00552002	1.67633	Exercise	Control	Long-chain fatty acid transport protein 1 OS=Rattus norvegicus GN=Slc27a1 PE=2 SV=1	116328	95388.8	119033	38396.8	50125.2	74119.6	68175.6	109690	192721	127420	96968.5	143967	161679	120825	105011	176655	132924	114272	161498	37885.2	40212.7	61373.5	72111.6	97610.3	227327	147759	96968.5	122025	97197.7	110248	109897	142115	0	0	1	0	0	0	0	0	1
D3ZCF8	2	2	72.41	0.00611383	1.29356	Control	Exercise	Uncharacterized protein OS=Rattus norvegicus GN=Abca8a PE=4 SV=1	1.0936e+06	844250	737241	755611	775100	949408	945423	646858	848823	646571	748161	645402	602048	579487	544422	601297	1.24962e+06	1.01138e+06	1.00025e+06	745543	621820	786142	1.00001e+06	575623	1.00124e+06	749780	748161	547035	361938	528759	569753	483732	1	0	1	0	1	1	0	0	0
D4ACB0;F1LQ96;Q63754	3	3	167.38	0.00627747	1.72282	Control	Exercise	Gamma-synuclein OS=Rattus norvegicus GN=Sncg PE=4 SV=1	885277	569966	396034	380478	502964	531272	686638	1.19365e+06	352000	324408	315053	467451	392995	489134	326969	319118	1.01158e+06	682796	537317	375409	403501	439911	726279	1.0622e+06	415207	376192	315053	396206	236260	446316	342182	256724	3	1	2	0	2	2	2	1	1
Q62651	12	12	789.44	0.00636464	1.37542	Exercise	Control	Delta(3,5)-Delta(2,4)-dienoyl-CoA isomerase, mitochondrial OS=Rattus norvegicus GN=Ech1 PE=1 SV=2	2.37808e+07	3.00293e+07	3.21214e+07	2.52453e+07	2.87625e+07	2.57112e+07	2.64458e+07	1.96653e+07	4.66684e+07	3.41034e+07	2.47095e+07	3.98256e+07	3.85839e+07	2.74054e+07	4.51364e+07	3.48273e+07	2.71735e+07	3.59738e+07	4.35805e+07	2.49089e+07	2.30746e+07	2.12898e+07	2.79726e+07	1.74996e+07	5.50483e+07	3.95471e+07	2.47095e+07	3.37557e+07	2.31958e+07	2.50064e+07	4.72365e+07	2.80179e+07	9	10	10	8	11	8	11	9	12
P69897	17	3	1147.86	0.00639599	1.16199	Control	Exercise	Tubulin beta-5 chain OS=Rattus norvegicus GN=Tubb5 PE=1 SV=1	1.24451e+07	1.09258e+07	1.24e+07	1.40902e+07	1.23781e+07	1.25574e+07	1.30708e+07	1.19392e+07	1.05352e+07	1.1363e+07	1.0604e+07	1.26394e+07	1.13711e+07	1.11797e+07	9.39314e+06	8.80734e+06	1.42206e+07	1.30887e+07	1.68236e+07	1.39025e+07	9.93024e+06	1.0398e+07	1.38254e+07	1.06244e+07	1.24269e+07	1.31768e+07	1.0604e+07	1.0713e+07	6.83604e+06	1.0201e+07	9.83019e+06	7.08533e+06	3	2	2	2	3	3	2	2	2
Q5HZY2	6	4	414.26	0.00711071	1.18816	Exercise	Control	GTP-binding protein SAR1b OS=Rattus norvegicus GN=Sar1b PE=2 SV=1	7.17959e+06	6.87397e+06	7.92376e+06	7.7024e+06	6.73102e+06	6.63077e+06	8.13101e+06	6.28339e+06	8.44083e+06	7.80568e+06	7.88588e+06	8.70945e+06	1.05843e+07	7.70288e+06	7.50767e+06	9.63029e+06	8.20388e+06	8.23473e+06	1.07505e+07	7.59977e+06	5.39993e+06	5.4905e+06	8.60044e+06	5.59143e+06	9.95648e+06	9.05165e+06	7.88588e+06	7.38202e+06	6.36306e+06	7.02857e+06	7.85699e+06	7.74738e+06	3	4	5	3	4	3	3	4	5
F8WFK3	10	10	633.62	0.00724952	1.32899	Control	Exercise	Gelsolin OS=Rattus norvegicus GN=Gsn PE=4 SV=1	5.05418e+06	6.2259e+06	8.10023e+06	8.2578e+06	8.85501e+06	6.91051e+06	8.30558e+06	7.56491e+06	5.99917e+06	5.42121e+06	4.14482e+06	5.55413e+06	7.19015e+06	4.499e+06	5.98164e+06	5.81082e+06	5.77524e+06	7.45837e+06	1.09899e+07	8.14777e+06	7.10389e+06	5.72214e+06	8.78509e+06	6.73183e+06	7.0764e+06	6.28657e+06	4.14482e+06	4.70761e+06	4.32255e+06	4.10516e+06	6.25996e+06	4.67469e+06	3	4	6	6	4	6	8	6	7
D3ZQ78	1	1	46.86	0.00842009	1.41656	Control	Exercise	Uncharacterized protein OS=Rattus norvegicus GN=Trim54 PE=4 SV=1	352182	290910	407154	308055	352846	331012	232353	309906	265891	337818	257134	160672	259936	213288	131170	198530	402427	348499	552404	303950	283069	274089	245767	275777	313636	391742	257134	136184	156268	194617	137273	159713	0	0	0	0	0	0	0	0	0
Q6IMX8;D3ZC28;D3ZHE0;D3ZIQ1;D3ZSE3;D3ZVF6;F1LT72;G3V7C4	12	11	777.93	0.00846604	1.20597	Exercise	Control	Acyl-CoA thioesterase 2 OS=Rattus norvegicus GN=Acot2 PE=2 SV=1	1.75261e+07	2.191e+07	2.09159e+07	1.99667e+07	1.80422e+07	1.96443e+07	2.62603e+07	2.4004e+07	2.74809e+07	2.62431e+07	2.24148e+07	2.79554e+07	2.26837e+07	2.29835e+07	2.96587e+07	2.35085e+07	2.00265e+07	2.62473e+07	2.83776e+07	1.97007e+07	1.44743e+07	1.62661e+07	2.77764e+07	2.13605e+07	3.24155e+07	3.04322e+07	2.24148e+07	2.36946e+07	1.3637e+07	2.09716e+07	3.10387e+07	1.89121e+07	8	10	9	6	5	6	9	9	9
B0BMU8	2	2	219.51	0.00893616	1.6012	Control	Exercise	Musculoskeletal, embryonic nuclear protein 1 OS=Rattus norvegicus GN=Mustn1 PE=4 SV=1	2.23878e+06	1.29131e+06	1.4619e+06	1.30298e+06	1.43483e+06	1.92368e+06	1.91949e+06	1.95604e+06	1.15978e+06	1.02654e+06	1.63427e+06	523273	1.50407e+06	509092	1.27625e+06	815987	2.55817e+06	1.54694e+06	1.98342e+06	1.28561e+06	1.15108e+06	1.59287e+06	2.03031e+06	1.74064e+06	1.36804e+06	1.19041e+06	1.63427e+06	443520	904215	464526	1.33563e+06	656445	3	3	3	3	3	3	3	3	2
P02770	48	47	4397.04	0.00913418	1.23666	Control	Exercise	Serum albumin OS=Rattus norvegicus GN=Alb PE=1 SV=2	3.88971e+09	3.829e+09	4.02373e+09	3.49099e+09	3.80845e+09	3.53863e+09	3.70957e+09	4.22141e+09	3.58806e+09	3.00906e+09	2.23265e+09	2.76031e+09	2.33947e+09	3.54551e+09	3.30996e+09	3.88741e+09	4.44464e+09	4.58698e+09	5.45917e+09	3.44447e+09	3.05531e+09	2.93011e+09	3.92373e+09	3.75653e+09	4.23235e+09	3.48938e+09	2.23265e+09	2.3396e+09	1.40644e+09	3.23513e+09	3.46397e+09	3.12735e+09	109	103	111	91	100	93	120	111	101
D3ZIN5	10	9	637.34	0.00961316	1.3229	Exercise	Control	Protein RGD1308772 OS=Rattus norvegicus GN=RGD1308772 PE=4 SV=1	2.51231e+06	2.02826e+06	2.5984e+06	2.40012e+06	2.72654e+06	2.22034e+06	3.62296e+06	2.5365e+06	4.3144e+06	3.29638e+06	2.81351e+06	3.70311e+06	2.82634e+06	2.53158e+06	3.58502e+06	4.24149e+06	2.87074e+06	2.42977e+06	3.52536e+06	2.36814e+06	2.18736e+06	1.83852e+06	3.83212e+06	2.25717e+06	5.0891e+06	3.82256e+06	2.81351e+06	3.13871e+06	1.69913e+06	2.30997e+06	3.75182e+06	3.4122e+06	1	1	3	4	3	4	2	0	9
P09456;F1M448;F1M9X5	11	11	635.96	0.00985763	1.21297	Control	Exercise	cAMP-dependent protein kinase type I-alpha regulatory subunit OS=Rattus norvegicus GN=Prkar1a PE=2 SV=2	5.38688e+06	6.05479e+06	6.96685e+06	5.42786e+06	5.74867e+06	7.99039e+06	6.93392e+06	7.4699e+06	5.56742e+06	6.00126e+06	4.87684e+06	5.10238e+06	4.68132e+06	5.80329e+06	5.82638e+06	4.99393e+06	6.15541e+06	7.25339e+06	9.45223e+06	5.35553e+06	4.61184e+06	6.61631e+06	7.33424e+06	6.64728e+06	6.56713e+06	6.9592e+06	4.87684e+06	4.32471e+06	2.8143e+06	5.29527e+06	6.09747e+06	4.01752e+06	2	5	8	4	7	5	5	8	4
O35878	7	7	533.15	0.0100724	1.08849	Control	Exercise	Heat shock protein beta-2 OS=Rattus norvegicus GN=Hspb2 PE=2 SV=1	1.80109e+07	1.79845e+07	1.77204e+07	1.66667e+07	1.74684e+07	1.88424e+07	1.95136e+07	1.94097e+07	1.61333e+07	1.49239e+07	1.71954e+07	1.6785e+07	1.81985e+07	1.61895e+07	1.74813e+07	1.6872e+07	2.05805e+07	2.15447e+07	2.40421e+07	1.64446e+07	1.40139e+07	1.56022e+07	2.06402e+07	1.72722e+07	1.90302e+07	1.73061e+07	1.71954e+07	1.42268e+07	1.09405e+07	1.47723e+07	1.82947e+07	1.35732e+07	6	6	5	6	7	7	7	6	5
Q68G41;P23965	10	10	582.82	0.0104769	1.13652	Exercise	Control	Dodecenoyl-Coenzyme A delta isomerase (3,2 trans-enoyl-Coenzyme A isomerase) OS=Rattus norvegicus GN=Eci1 PE=2 SV=1	6.2424e+07	6.05939e+07	6.36605e+07	6.40817e+07	5.40667e+07	5.71906e+07	5.93043e+07	5.78243e+07	8.25864e+07	6.88763e+07	6.82909e+07	6.7708e+07	6.53572e+07	6.13698e+07	7.18763e+07	5.84933e+07	7.13299e+07	7.25889e+07	8.6371e+07	6.32278e+07	4.33748e+07	4.73558e+07	6.27281e+07	5.14565e+07	9.74158e+07	7.98706e+07	6.82909e+07	5.73885e+07	3.92912e+07	5.59975e+07	7.52206e+07	4.70567e+07	8	8	8	7	7	7	7	7	7
D4A264	1	1	30.86	0.0112658	1.43152	Exercise	Control	Protein Zadh2 OS=Rattus norvegicus GN=Zadh2 PE=4 SV=1	77073.8	104647	54857.7	104309	117990	153297	91211.7	123002	142537	131366	130604	223453	132585	164837	134035	123573	88069.6	125363	74427.9	102919	94656.8	126935	96477.6	109456	168131	152335	130604	189396	79707.2	150407	140272	99412.1	0	0	0	0	0	0	0	0	0
B0BNJ4	2	2	133.23	0.0121004	1.14835	Exercise	Control	Ethylmalonic encephalopathy 1 OS=Rattus norvegicus GN=Ethe1 PE=2 SV=1	759113	837758	746182	833575	775742	817250	853120	847504	909910	810591	899368	1.00826e+06	883982	856389	1.18819e+06	873400	867413	1.0036e+06	1.01238e+06	822468	622335	676711	902373	754173	1.0733e+06	939981	899368	854588	531430	781421	1.24347e+06	702633	0	2	2	2	0	0	0	1	2
Q4V8F9;F1LRD0	16	16	1050.26	0.0134081	1.24837	Exercise	Control	Hydroxysteroid dehydrogenase-like protein 2 OS=Rattus norvegicus GN=Hsdl2 PE=2 SV=1	1.51321e+07	1.9061e+07	2.21335e+07	1.9366e+07	1.93759e+07	2.04609e+07	1.62232e+07	1.56129e+07	2.67351e+07	2.39159e+07	2.03833e+07	3.01142e+07	1.98778e+07	2.43398e+07	1.87177e+07	1.98832e+07	1.7291e+07	2.28343e+07	3.00295e+07	1.9108e+07	1.55442e+07	1.69423e+07	1.71599e+07	1.38935e+07	3.15357e+07	2.77335e+07	2.03833e+07	2.55244e+07	1.19501e+07	2.22091e+07	1.95886e+07	1.59956e+07	12	11	12	11	8	9	6	5	15
Q68FU3	21	21	1362.97	0.0135112	1.15161	Exercise	Control	Electron transfer flavoprotein subunit beta OS=Rattus norvegicus GN=Etfb PE=2 SV=3	9.45343e+07	9.03741e+07	1.02214e+08	9.22752e+07	9.48215e+07	9.52291e+07	1.14504e+08	9.50231e+07	1.21562e+08	1.10342e+08	9.81476e+07	1.19077e+08	9.30133e+07	1.10197e+08	1.33563e+08	1.11173e+08	1.08021e+08	1.08264e+08	1.38678e+08	9.10456e+07	7.60701e+07	7.88529e+07	1.21115e+08	8.45587e+07	1.4339e+08	1.27955e+08	9.81476e+07	1.00928e+08	5.59175e+07	1.0055e+08	1.39778e+08	8.94365e+07	21	21	23	22	19	20	24	21	24
F1LN83	9	9	522.18	0.0136601	1.35588	Control	Exercise	Fetuin-B OS=Rattus norvegicus GN=Fetub PE=4 SV=1	4.98111e+06	5.96012e+06	8.62489e+06	6.05749e+06	4.77254e+06	4.96399e+06	4.33501e+06	6.18e+06	5.69077e+06	4.003e+06	3.19072e+06	4.42442e+06	3.0654e+06	4.23526e+06	5.22756e+06	3.99699e+06	5.69175e+06	7.13997e+06	1.17018e+07	5.97678e+06	3.82875e+06	4.11035e+06	4.58528e+06	5.49943e+06	6.71262e+06	4.64198e+06	3.19072e+06	3.75008e+06	1.84285e+06	3.86451e+06	5.47079e+06	3.2155e+06	4	6	6	5	4	3	6	8	4
D3ZSD8	2	2	137.97	0.0137303	1.24341	Exercise	Control	Protein Tmem143 OS=Rattus norvegicus GN=Tmem143 PE=4 SV=1	370752	356485	444074	425292	402821	323167	521393	402281	658098	460811	567678	544862	513921	442021	405799	443245	423646	427054	602494	419625	323162	267593	551495	357980	776268	534368	567678	461818	308958	403327	424680	356582	0	1	0	0	1	0	1	0	1
D3ZJ95	9	9	422.93	0.013805	1.24083	Exercise	Control	Fibrinopeptide A OS=Rattus norvegicus GN=Fga PE=4 SV=1	1.9655e+06	2.6105e+06	2.63913e+06	2.55557e+06	2.28839e+06	2.2714e+06	3.19209e+06	3.03484e+06	3.11522e+06	3.54794e+06	2.65783e+06	3.06452e+06	2.96259e+06	2.57422e+06	3.80834e+06	3.77754e+06	2.24591e+06	3.12727e+06	3.58062e+06	2.52152e+06	1.83585e+06	1.8808e+06	3.37638e+06	2.70063e+06	3.67459e+06	4.11428e+06	2.65783e+06	2.59745e+06	1.78104e+06	2.34887e+06	3.98553e+06	3.03895e+06	2	5	3	3	3	2	3	2	3
P09650	2	2	110.96	0.0138061	1.88475	Exercise	Control	Mast cell protease 1 OS=Rattus norvegicus GN=Mcpt1 PE=1 SV=3	352702	200038	338392	283694	410570	158420	192608	252687	394987	315471	320442	1.16448e+06	417352	297061	531596	684545	403021	239638	459112	279914	329378	131177	203728	224860	465913	365828	320442	986998	250903	271057	556330	550703	0	0	1	0	1	0	0	0	1
F1LNF7	15	14	923.71	0.0145306	1.10851	Exercise	Control	Isocitrate dehydrogenase [NAD] subunit alpha, mitochondrial OS=Rattus norvegicus GN=Idh3a PE=3 SV=1	7.6071e+07	7.34763e+07	7.80718e+07	8.0532e+07	7.7316e+07	7.89657e+07	7.20225e+07	6.48083e+07	9.31627e+07	7.87174e+07	8.30089e+07	8.82758e+07	8.64415e+07	7.98616e+07	8.45727e+07	7.24667e+07	8.69238e+07	8.80215e+07	1.05923e+08	7.9459e+07	6.20264e+07	6.53863e+07	7.61806e+07	5.76713e+07	1.09891e+08	9.12827e+07	8.30089e+07	7.48215e+07	5.19667e+07	7.28706e+07	8.85077e+07	5.8298e+07	12	14	13	11	15	13	11	9	13
Q6P9V1	1	1	69.22	0.0148928	1.24436	Control	Exercise	CD81 antigen OS=Rattus norvegicus GN=Cd81 PE=2 SV=1	1.20051e+06	1.35809e+06	1.23981e+06	1.33923e+06	1.02494e+06	962262	1.03154e+06	1.13751e+06	1.20706e+06	923479	967726	993227	779109	1.04999e+06	639505	908696	1.37178e+06	1.62694e+06	1.6821e+06	1.32139e+06	822251	796785	1.0911e+06	1.01224e+06	1.4238e+06	1.07089e+06	967726	841847	468383	958077	669260	731028	1	1	0	0	1	0	1	0	0
P26772;F1LZ82	8	8	508.57	0.0149817	1.1423	Exercise	Control	10 kDa heat shock protein, mitochondrial OS=Rattus norvegicus GN=Hspe1 PE=1 SV=3	3.49803e+07	3.42748e+07	4.09857e+07	3.30971e+07	3.57551e+07	3.71336e+07	4.62405e+07	3.86971e+07	4.20906e+07	3.78573e+07	4.00708e+07	4.62529e+07	4.49113e+07	3.992e+07	4.84768e+07	4.4439e+07	3.99709e+07	4.10598e+07	5.56071e+07	3.26561e+07	2.86844e+07	3.07479e+07	4.89101e+07	3.44356e+07	4.96485e+07	4.39003e+07	4.00708e+07	3.92034e+07	2.69996e+07	3.64255e+07	5.07324e+07	3.57503e+07	7	4	5	8	5	7	6	5	8
Q68FR6;D4A5H9;F1M5E1	10	10	557.99	0.0155318	1.25561	Control	Exercise	Elongation factor 1-gamma OS=Rattus norvegicus GN=Eef1g PE=1 SV=3	4.65217e+06	4.1702e+06	4.83701e+06	4.55879e+06	4.35314e+06	5.17305e+06	4.36851e+06	3.50741e+06	4.04996e+06	4.25628e+06	3.91423e+06	2.9638e+06	2.53326e+06	4.26296e+06	2.5907e+06	3.79774e+06	5.31588e+06	4.99573e+06	6.56259e+06	4.49804e+06	3.49229e+06	4.28346e+06	4.62072e+06	3.12116e+06	4.77719e+06	4.93569e+06	3.91423e+06	2.51208e+06	1.52294e+06	3.88979e+06	2.71125e+06	3.05521e+06	6	5	7	5	5	6	4	6	6
G3V9T4;B1WBL7	3	3	145.36	0.0157141	1.32369	Control	Exercise	Transmembrane protein 38a (Predicted), isoform CRA_b OS=Rattus norvegicus GN=Tmem38a PE=4 SV=1	1.46915e+06	1.42858e+06	1.16285e+06	1.3439e+06	1.38204e+06	1.51273e+06	1.17994e+06	1.0261e+06	1.25904e+06	849091	1.10246e+06	721766	1.0379e+06	1.20835e+06	572172	1.18561e+06	1.67875e+06	1.71138e+06	1.57769e+06	1.32599e+06	1.10874e+06	1.25259e+06	1.24806e+06	913105	1.48511e+06	984627	1.10246e+06	611760	623960	1.10257e+06	598794	953796	2	1	1	1	2	1	1	1	2
Q5EBC0;D3ZFC6	14	14	955.16	0.0178793	1.33187	Control	Exercise	Inter alpha-trypsin inhibitor, heavy chain 4 OS=Rattus norvegicus GN=Itih4 PE=2 SV=1	8.50984e+06	9.3245e+06	1.15055e+07	9.56112e+06	9.3204e+06	8.73259e+06	6.65498e+06	7.72364e+06	6.44102e+06	1.06284e+07	4.66721e+06	7.06307e+06	5.00476e+06	8.25221e+06	4.77604e+06	6.72566e+06	9.72391e+06	1.11704e+07	1.56101e+07	9.43372e+06	7.47725e+06	7.23088e+06	7.03919e+06	6.87307e+06	7.59758e+06	1.2325e+07	4.66721e+06	5.98657e+06	3.00875e+06	7.52982e+06	4.99826e+06	5.41066e+06	10	12	13	13	9	12	11	6	10
D4ABA9	6	6	332.97	0.0186521	1.66237	Control	Exercise	Protein Xirp1 OS=Rattus norvegicus GN=Xirp1 PE=4 SV=1	1.21296e+06	375004	842988	665969	645860	593472	1.37378e+06	582263	434626	532241	481751	587152	556934	282237	423032	487161	1.38601e+06	449240	1.14372e+06	657095	518138	491415	1.45309e+06	518142	512669	617200	481751	497663	334816	257530	442715	391911	3	0	1	0	0	0	5	0	0
A1L1M0;P27791	8	4	341.4	0.0194685	1.20063	Control	Exercise	Protein kinase, cAMP-dependent, catalytic, alpha OS=Rattus norvegicus GN=Prkaca PE=1 SV=1	4.6625e+06	4.39828e+06	3.72053e+06	3.72021e+06	3.17826e+06	4.18772e+06	3.20187e+06	4.07665e+06	3.40702e+06	4.01008e+06	3.12596e+06	2.87834e+06	2.76202e+06	3.03765e+06	2.90692e+06	3.81343e+06	5.32769e+06	5.26895e+06	5.0478e+06	3.67064e+06	2.54975e+06	3.46758e+06	3.38672e+06	3.62771e+06	4.01879e+06	4.65019e+06	3.12596e+06	2.43965e+06	1.66047e+06	2.77173e+06	3.04218e+06	3.06783e+06	1	1	0	3	2	2	2	3	1
P35467	2	2	166.34	0.0199982	1.23449	Control	Exercise	Protein S100-A1 OS=Rattus norvegicus GN=S100a1 PE=1 SV=3	2.78415e+06	2.85225e+06	3.84552e+06	3.28352e+06	3.71403e+06	3.11e+06	2.65259e+06	2.79523e+06	3.07691e+06	2.25541e+06	1.96818e+06	3.51982e+06	2.55072e+06	2.41113e+06	2.24552e+06	2.25381e+06	3.18136e+06	3.41688e+06	5.21739e+06	3.23976e+06	2.97956e+06	2.57518e+06	2.80573e+06	2.48741e+06	3.62941e+06	2.61543e+06	1.96818e+06	2.98336e+06	1.53343e+06	2.20006e+06	2.35001e+06	1.81314e+06	3	2	3	2	2	2	2	2	2
D3ZLT1	4	4	187.82	0.0199993	1.22918	Exercise	Control	NADH dehydrogenase (Ubiquinone) 1 beta subcomplex, 7 (Predicted) OS=Rattus norvegicus GN=Ndufb7 PE=4 SV=1	7.15424e+06	7.92994e+06	7.96146e+06	7.20907e+06	8.36508e+06	7.55225e+06	7.01337e+06	7.17853e+06	1.05319e+07	8.74861e+06	8.94517e+06	7.91033e+06	6.59141e+06	8.89974e+06	1.2799e+07	9.77216e+06	8.17492e+06	9.49974e+06	1.08017e+07	7.11302e+06	6.71084e+06	6.25352e+06	7.41827e+06	6.388e+06	1.2423e+07	1.01451e+07	8.94517e+06	6.7047e+06	3.96261e+06	8.12066e+06	1.33945e+07	7.86151e+06	2	3	3	1	1	3	2	1	2
F1M1D9;F1LMU8;F1LTY7	6	3	386.28	0.021277	1.35388	Exercise	Control	PDZ and LIM domain protein 5 (Fragment) OS=Rattus norvegicus GN=Pdlim5 PE=4 SV=1	1.1794e+06	1.61851e+06	1.29186e+06	1.05125e+06	805343	1.79301e+06	1.24743e+06	1.41143e+06	1.46414e+06	1.75948e+06	1.42809e+06	1.42436e+06	1.55666e+06	1.60408e+06	2.37484e+06	2.46626e+06	1.34766e+06	1.9389e+06	1.75272e+06	1.03724e+06	646083	1.48468e+06	1.31945e+06	1.25599e+06	1.72705e+06	2.04034e+06	1.42809e+06	1.20727e+06	935826	1.46366e+06	2.48533e+06	1.98406e+06	1	1	2	1	2	3	2	3	1
Q66HG4	2	2	118.44	0.0215595	1.14848	Exercise	Control	Aldose 1-epimerase OS=Rattus norvegicus GN=Galm PE=1 SV=1	709615	773305	705273	842749	637716	832535	635599	692704	739633	847793	728491	850730	811722	802261	1.00632e+06	908130	810853	926387	956875	831519	511605	689367	672294	616420	872444	983121	728491	721068	487989	732032	1.05314e+06	730572	1	1	1	1	1	0	1	1	0
C0JPT7	18	10	1044.4	0.0216815	1.26019	Control	Exercise	Filamin alpha OS=Rattus norvegicus GN=Flna PE=2 SV=1	1.52445e+06	1.3753e+06	1.88423e+06	1.84186e+06	1.14799e+06	1.46218e+06	1.7187e+06	1.29726e+06	1.26889e+06	1.66381e+06	1.1478e+06	1.1378e+06	1.29125e+06	1.26755e+06	861113	1.08406e+06	1.74194e+06	1.64755e+06	2.55642e+06	1.81731e+06	920966	1.21073e+06	1.81792e+06	1.1544e+06	1.49673e+06	1.9294e+06	1.1478e+06	964388	776273	1.15659e+06	901180	872107	4	3	6	6	3	1	6	1	5
Q9ER30	15	15	895.97	0.0221858	1.33374	Control	Exercise	Kelch repeat and BTB domain-containing protein 10 OS=Rattus norvegicus GN=Kbtbd10 PE=1 SV=1	2.73584e+07	1.41481e+07	1.91533e+07	1.5581e+07	1.66211e+07	1.43878e+07	1.7061e+07	2.12224e+07	1.12117e+07	1.57654e+07	1.43676e+07	8.83343e+06	1.28705e+07	1.49805e+07	1.27431e+07	1.83445e+07	3.12615e+07	1.69489e+07	2.59862e+07	1.53733e+07	1.33342e+07	1.19136e+07	1.80459e+07	1.88853e+07	1.32249e+07	1.82819e+07	1.43676e+07	7.4871e+06	7.73747e+06	1.36692e+07	1.3336e+07	1.47578e+07	12	10	13	9	11	9	12	9	9
Q5XIH3	25	25	1675.85	0.0225094	1.11116	Exercise	Control	NADH dehydrogenase (Ubiquinone) flavoprotein 1 OS=Rattus norvegicus GN=Ndufv1 PE=2 SV=1	9.74428e+07	1.05378e+08	1.11239e+08	9.54553e+07	1.1515e+08	1.08736e+08	9.62792e+07	9.17772e+07	1.35772e+08	1.08954e+08	1.15777e+08	1.03114e+08	1.11756e+08	1.15606e+08	1.13878e+08	1.07916e+08	1.11345e+08	1.26239e+08	1.50922e+08	9.41834e+07	9.23781e+07	9.00367e+07	1.01838e+08	8.16703e+07	1.60151e+08	1.26345e+08	1.15777e+08	8.73984e+07	6.71851e+07	1.05486e+08	1.19176e+08	8.6816e+07	24	21	23	20	19	23	23	17	26
P62076	3	3	205.92	0.0228259	1.18783	Exercise	Control	Mitochondrial import inner membrane translocase subunit Tim13 OS=Rattus norvegicus GN=Timm13 PE=2 SV=1	3.63304e+06	2.91857e+06	3.44415e+06	3.86491e+06	4.29084e+06	3.83791e+06	4.44189e+06	3.60389e+06	4.31641e+06	4.5402e+06	3.7921e+06	4.56159e+06	4.64015e+06	3.67938e+06	5.7449e+06	4.402e+06	4.15135e+06	3.49633e+06	4.67283e+06	3.81342e+06	3.44231e+06	3.17792e+06	4.69833e+06	3.20701e+06	5.09148e+06	5.26492e+06	3.7921e+06	3.86635e+06	2.78955e+06	3.35729e+06	6.0122e+06	3.54132e+06	3	3	3	3	2	3	2	2	3
G8JLS0	1	1	39.95	0.02344	1.816	Control	Exercise	Reticulocalbin-2 OS=Rattus norvegicus GN=Rcn2 PE=4 SV=1	35331.6	17085.8	27643	24768.5	30313.9	21091.8	16420.6	16608.9	28799.3	22587.2	8481.18	20687.9	3650.19	2700.24	14423.1	2891.34	40372.2	20468.1	37504.5	24438.5	24319.2	17464.7	17368.6	14779.8	33970.6	26192.7	8481.18	17534.8	2194.41	2463.86	15094.2	2326.02	0	0	0	1	0	0	0	0	0
P05545;F1LR92	14	9	1039.42	0.0244001	1.22893	Exercise	Control	Serine protease inhibitor A3K OS=Rattus norvegicus GN=Serpina3k PE=1 SV=3	1.49166e+07	1.69816e+07	1.63272e+07	2.12435e+07	1.59192e+07	1.8063e+07	1.58369e+07	1.51097e+07	2.08484e+07	1.66192e+07	2.09143e+07	1.96735e+07	2.07917e+07	1.49545e+07	2.64614e+07	2.49022e+07	1.70447e+07	2.03432e+07	2.21519e+07	2.09604e+07	1.27711e+07	1.49568e+07	1.67512e+07	1.34457e+07	2.45919e+07	1.92721e+07	2.09143e+07	1.6675e+07	1.24995e+07	1.36454e+07	2.76926e+07	2.00333e+07	8	6	7	9	9	9	6	8	8
Q641Z6;F8WFQ1	12	8	737.86	0.0258695	1.1633	Control	Exercise	EH domain-containing protein 1 OS=Rattus norvegicus GN=Ehd1 PE=1 SV=1	6.16515e+06	5.94658e+06	6.28247e+06	6.94625e+06	7.13048e+06	8.44124e+06	7.55342e+06	6.48395e+06	5.12724e+06	6.59754e+06	5.16144e+06	6.48006e+06	6.68993e+06	6.02084e+06	4.91001e+06	6.24882e+06	7.04471e+06	7.12375e+06	8.52371e+06	6.85369e+06	5.72039e+06	6.98963e+06	7.9895e+06	5.7699e+06	6.0479e+06	7.65067e+06	5.16144e+06	5.49242e+06	4.02184e+06	5.49378e+06	5.13847e+06	5.02705e+06	2	3	5	3	6	2	5	3	4
G3V913;D3ZNT4;Q5U3Z7	14	14	1029.13	0.026552	1.21362	Control	Exercise	Heat shock 27kDa protein 1 OS=Rattus norvegicus GN=Hspb1 PE=3 SV=1	2.77218e+08	2.2105e+08	2.70084e+08	2.35961e+08	2.26757e+08	3.47548e+08	3.58998e+08	2.55649e+08	2.07215e+08	2.01105e+08	2.32529e+08	2.23664e+08	2.65862e+08	2.03168e+08	2.45527e+08	2.28139e+08	3.16768e+08	2.64808e+08	3.66434e+08	2.32816e+08	1.81915e+08	2.87782e+08	3.79724e+08	2.27496e+08	2.44423e+08	2.33206e+08	2.32529e+08	1.89574e+08	1.5983e+08	1.85383e+08	2.5695e+08	1.83533e+08	19	20	18	18	19	19	21	18	19
Q5M9H7;O35824	3	3	145.14	0.0267442	1.25649	Control	Exercise	DnaJ (Hsp40) homolog, subfamily A, member 2 OS=Rattus norvegicus GN=Dnaja2 PE=2 SV=1	2.01668e+06	2.13492e+06	2.36658e+06	2.19811e+06	1.67468e+06	1.96478e+06	1.84888e+06	1.85137e+06	1.93599e+06	1.71772e+06	1.97296e+06	2.10909e+06	1.61348e+06	1.2154e+06	1.08698e+06	1.1268e+06	2.30439e+06	2.55755e+06	3.21084e+06	2.16882e+06	1.3435e+06	1.6269e+06	1.95562e+06	1.64749e+06	2.28362e+06	1.99191e+06	1.97296e+06	1.78764e+06	969990	1.10901e+06	1.13755e+06	906488	2	1	3	2	1	0	1	0	4
Q64428;F1M9X9	39	37	3130.23	0.0268912	1.14742	Exercise	Control	Trifunctional enzyme subunit alpha, mitochondrial OS=Rattus norvegicus GN=Hadha PE=1 SV=2	1.59129e+08	2.03845e+08	2.23248e+08	1.98882e+08	2.035e+08	1.87241e+08	1.99975e+08	1.84761e+08	2.62209e+08	1.95642e+08	2.09032e+08	2.60302e+08	2.36975e+08	1.97409e+08	2.02742e+08	2.26332e+08	1.81831e+08	2.44198e+08	3.0289e+08	1.96232e+08	1.63257e+08	1.55042e+08	2.1152e+08	1.64414e+08	3.09291e+08	2.26871e+08	2.09032e+08	2.20629e+08	1.42464e+08	1.80128e+08	2.12175e+08	1.8208e+08	42	40	41	41	35	34	40	36	43
G3V8F5;Q75Q40	3	3	121.71	0.0269137	1.24689	Exercise	Control	Mitochondrial import receptor subunit TOM40 homolog OS=Rattus norvegicus GN=Tomm40 PE=4 SV=1	464088	397971	395437	332300	485199	426186	323287	424692	573220	564855	467840	580327	334570	554303	421106	555137	530298	476752	536507	327872	389248	352897	341951	377923	676149	655020	467840	491878	201136	505780	440699	446596	1	0	1	1	1	2	0	0	1
Q63041	36	36	2020.53	0.027148	1.16449	Control	Exercise	Alpha-1-macroglobulin OS=Rattus norvegicus GN=A1m PE=1 SV=1	4.91489e+07	5.16195e+07	4.60933e+07	4.90034e+07	4.29464e+07	4.39025e+07	3.79399e+07	4.60633e+07	3.99158e+07	3.96697e+07	3.46612e+07	4.39634e+07	3.32872e+07	4.01671e+07	3.20712e+07	5.11816e+07	5.61608e+07	6.1838e+07	6.25368e+07	4.83505e+07	3.44535e+07	3.63528e+07	4.01303e+07	4.09906e+07	4.70832e+07	4.6002e+07	3.46612e+07	3.72628e+07	2.00115e+07	3.66509e+07	3.35634e+07	4.11746e+07	23	21	23	25	18	21	17	13	23
P02680	4	4	202.97	0.0274033	1.17969	Exercise	Control	Fibrinogen gamma chain OS=Rattus norvegicus GN=Fgg PE=1 SV=3	1.64592e+06	2.25796e+06	1.89959e+06	1.85115e+06	1.51959e+06	1.88466e+06	2.18884e+06	2.06969e+06	2.23466e+06	2.20269e+06	1.96544e+06	2.41196e+06	2.53307e+06	1.79151e+06	2.21839e+06	2.71197e+06	1.88073e+06	2.70494e+06	2.57726e+06	1.82648e+06	1.21908e+06	1.56056e+06	2.31521e+06	1.84177e+06	2.63593e+06	2.55429e+06	1.96544e+06	2.04435e+06	1.52283e+06	1.63468e+06	2.32161e+06	2.18173e+06	1	2	1	2	2	2	3	2	3
B2RYT5;D3ZYX8	4	4	256.69	0.0280197	1.20869	Exercise	Control	Cox7a2l protein OS=Rattus norvegicus GN=Cox7a2l PE=4 SV=1	2.82133e+06	2.95829e+06	2.85376e+06	2.24351e+06	2.96252e+06	2.56685e+06	3.08185e+06	3.49933e+06	3.54588e+06	3.2418e+06	3.53178e+06	2.92498e+06	2.55843e+06	3.667e+06	3.95333e+06	4.36159e+06	3.22383e+06	3.54391e+06	3.87181e+06	2.21362e+06	2.37666e+06	2.12544e+06	3.25978e+06	3.11397e+06	4.18259e+06	3.75927e+06	3.53178e+06	2.47918e+06	1.53807e+06	3.34599e+06	4.13727e+06	3.50881e+06	3	2	4	2	2	1	3	1	2
D4ADS4;D3ZZQ8	4	4	259.22	0.0284881	1.18095	Exercise	Control	Protein Mgst3 OS=Rattus norvegicus GN=Mgst3 PE=4 SV=1	3.9212e+06	4.32039e+06	4.97998e+06	3.76856e+06	6.35586e+06	5.27585e+06	5.20483e+06	4.48526e+06	5.5036e+06	5.45394e+06	5.42153e+06	4.58546e+06	5.76968e+06	6.21035e+06	5.76686e+06	6.53301e+06	4.48063e+06	5.17565e+06	6.75656e+06	3.71835e+06	5.09896e+06	4.36858e+06	5.50532e+06	3.99132e+06	6.49185e+06	6.32453e+06	5.42153e+06	3.88658e+06	3.4686e+06	5.6667e+06	6.03519e+06	5.25568e+06	2	3	3	3	3	3	0	1	4
F1LQ28;D4A8Z2;Q1XIH4;Q5BKE5	9	9	432.62	0.0288347	1.17081	Exercise	Control	Protein LOC685953 OS=Rattus norvegicus GN=LOC685953 PE=4 SV=1	1.58123e+07	1.76546e+07	1.5422e+07	1.44608e+07	1.54236e+07	1.41661e+07	1.96888e+07	1.63341e+07	2.09299e+07	2.14961e+07	1.88984e+07	1.99413e+07	1.60163e+07	1.42274e+07	1.89747e+07	2.0506e+07	1.80682e+07	2.11494e+07	2.09237e+07	1.42681e+07	1.23735e+07	1.173e+07	2.08255e+07	1.45353e+07	2.46882e+07	2.49274e+07	1.88984e+07	1.6902e+07	9.62862e+06	1.29819e+07	1.98576e+07	1.64967e+07	6	5	7	4	6	4	8	6	7
P51647;D3ZCV5;P13601	10	8	623.57	0.0298202	1.35824	Control	Exercise	Retinal dehydrogenase 1 OS=Rattus norvegicus GN=Aldh1a1 PE=1 SV=3	6.98193e+06	5.86085e+06	7.58711e+06	8.39089e+06	4.05952e+06	9.13575e+06	7.53632e+06	8.00328e+06	4.28142e+06	7.04281e+06	3.79353e+06	6.57441e+06	4.2847e+06	5.66923e+06	6.64291e+06	4.0862e+06	7.97802e+06	7.02105e+06	1.02938e+07	8.27908e+06	3.25673e+06	7.56471e+06	7.97141e+06	7.12192e+06	5.0502e+06	8.16702e+06	3.79353e+06	5.57239e+06	2.57586e+06	5.17295e+06	6.95199e+06	3.28727e+06	7	4	8	8	4	7	7	6	4
E9PTI3;D4A0G3	15	6	885.44	0.0298691	1.85549	Control	Exercise	Myosin-11 OS=Rattus norvegicus GN=Myh11 PE=4 SV=1	532312	483963	1.41794e+06	930834	1.05912e+06	893694	1.74314e+06	395257	685885	490168	411300	686901	678335	470871	223515	371507	608255	579767	1.92378e+06	918431	849673	740009	1.84378e+06	351729	809045	568411	411300	582209	407799	429652	233915	298870	0	1	3	3	3	0	4	0	1
B0BMS8	2	1	103.42	0.0307868	1.40876	Control	Exercise	Myl9 protein OS=Rattus norvegicus GN=Myl9 PE=2 SV=1	323765	344884	455696	344538	528673	499134	376762	189258	315319	290302	207166	280475	360582	237328	246219	236649	369956	413157	618263	339947	424125	413300	398513	168416	371939	336641	207166	237727	216774	216552	257675	190380	0	0	1	0	0	0	0	0	1
Q04462	5	5	305.28	0.0310409	1.32197	Control	Exercise	Valine--tRNA ligase OS=Rattus norvegicus GN=Vars PE=2 SV=2	898895	975799	1.01079e+06	791790	822832	1.04062e+06	1.05525e+06	691782	971725	808834	762982	573560	475697	649430	357372	913199	1.02714e+06	1.16897e+06	1.37139e+06	781240	660113	861670	1.11617e+06	615600	1.14621e+06	937944	762982	486142	285978	592579	374000	734651	2	2	2	1	1	3	1	2	2
D3ZAK9	1	1	38.28	0.0327941	1.1996	Exercise	Control	Protein phosphatase 1B OS=Rattus norvegicus GN=Ppm1b PE=3 SV=1	182553	173777	146732	171461	149475	160121	199712	197434	168981	190043	203246	202367	161419	220604	236901	273399	208598	208178	199078	169176	119916	132585	211242	175691	199324	220379	203246	171523	97041.2	201293	247924	219944	0	0	0	1	0	1	0	1	0
Q6UPE1	26	25	1695.21	0.0332587	1.14793	Exercise	Control	Electron transfer flavoprotein-ubiquinone oxidoreductase, mitochondrial OS=Rattus norvegicus GN=Etfdh PE=2 SV=1	4.50501e+07	5.33678e+07	6.28627e+07	5.64147e+07	4.9183e+07	4.85004e+07	4.82844e+07	4.42196e+07	6.43038e+07	5.80412e+07	5.84027e+07	7.25085e+07	5.15178e+07	5.46083e+07	5.11973e+07	5.76417e+07	5.14773e+07	6.39324e+07	8.52886e+07	5.5663e+07	3.94568e+07	4.016e+07	5.1072e+07	3.935e+07	7.58504e+07	6.7306e+07	5.84027e+07	6.14573e+07	3.09713e+07	4.98279e+07	5.35794e+07	4.63716e+07	16	18	23	19	17	18	20	15	22
D4A5L9;P10715	11	11	939.97	0.0345284	1.12173	Exercise	Control	Protein LOC679794 OS=Rattus norvegicus GN=LOC690675 PE=3 SV=1	8.82214e+07	6.14566e+07	7.9619e+07	6.937e+07	7.2318e+07	7.63198e+07	7.2467e+07	7.62874e+07	9.45314e+07	8.39458e+07	7.72891e+07	8.27946e+07	8.73862e+07	8.43638e+07	8.86192e+07	6.96885e+07	1.00808e+08	7.36224e+07	1.08023e+08	6.84457e+07	5.80168e+07	6.31954e+07	7.66507e+07	6.78863e+07	1.11506e+08	9.73456e+07	7.72891e+07	7.01757e+07	5.25346e+07	7.69786e+07	9.27425e+07	5.6063e+07	12	14	12	11	11	12	11	12	10
D3ZGM9;D4A8U9	11	10	611.93	0.03454	1.16332	Control	Exercise	Protein Unc45b OS=Rattus norvegicus GN=Unc45b PE=4 SV=1	3.15334e+06	3.55954e+06	3.66836e+06	3.95725e+06	3.77679e+06	4.73578e+06	3.2807e+06	3.59159e+06	3.24188e+06	3.70249e+06	3.46129e+06	3.45878e+06	3.42978e+06	2.8417e+06	2.45689e+06	2.95758e+06	3.60322e+06	4.26418e+06	4.97702e+06	3.90452e+06	3.02992e+06	3.92139e+06	3.4701e+06	3.19607e+06	3.824e+06	4.2935e+06	3.46129e+06	2.93162e+06	2.0619e+06	2.59294e+06	2.57121e+06	2.37931e+06	4	2	3	3	4	3	2	2	4
Q4KM69	1	1	55.82	0.0347333	1.18315	Control	Exercise	COP9 (Constitutive photomorphogenic) homolog, subunit 5 (Arabidopsis thaliana) OS=Rattus norvegicus GN=Cops5 PE=2 SV=1	124804	117147	147638	139663	144270	156935	131880	153346	119427	100012	158959	92654.4	98434	130772	103591	139129	142610	140337	200306	137802	115740	129947	139493	136459	140871	115977	158959	78532.8	59176.3	119324	108411	111927	1	1	1	1	1	1	0	1	1
Q5XI77;D3ZHD1	15	13	927.16	0.0364631	1.10059	Exercise	Control	Annexin OS=Rattus norvegicus GN=Anxa11 PE=2 SV=1	8.78074e+06	9.90243e+06	1.0531e+07	9.96361e+06	1.12113e+07	1.04863e+07	9.61717e+06	1.19872e+07	1.07894e+07	1.21679e+07	9.92239e+06	1.07246e+07	1.14424e+07	1.17229e+07	1.19951e+07	1.20118e+07	1.00335e+07	1.18627e+07	1.42879e+07	9.83085e+06	8.99419e+06	8.683e+06	1.01724e+07	1.06671e+07	1.27267e+07	1.41102e+07	9.92239e+06	9.09004e+06	6.87888e+06	1.06966e+07	1.25533e+07	9.66328e+06	9	9	12	9	8	10	9	9	9
F1LNI6	24	24	1160.45	0.0367098	1.19582	Exercise	Control	Protein Myom1 OS=Rattus norvegicus GN=Myom1 PE=4 SV=1	7.7792e+06	8.19094e+06	5.96907e+06	9.1841e+06	6.35436e+06	9.45886e+06	7.07921e+06	1.14638e+07	9.58771e+06	9.96805e+06	9.9162e+06	8.48523e+06	8.73732e+06	9.59297e+06	1.03027e+07	1.17116e+07	8.88903e+06	9.8124e+06	8.0985e+06	9.06172e+06	5.09776e+06	7.83225e+06	7.48791e+06	1.02014e+07	1.13093e+07	1.15592e+07	9.9162e+06	7.19198e+06	5.25268e+06	8.7532e+06	1.07821e+07	9.42173e+06	8	8	6	7	4	8	4	9	7
F1LPF5	27	13	1710.58	0.0382079	1.21829	Exercise	Control	Heat shock 70 kDa protein 1A/1B (Fragment) OS=Rattus norvegicus GN=Hspa1a PE=3 SV=1	2.17755e+07	1.51824e+07	1.9786e+07	1.88251e+07	1.49953e+07	1.97476e+07	2.27368e+07	2.07405e+07	2.16093e+07	2.46627e+07	1.60231e+07	2.10095e+07	2.73765e+07	2.6769e+07	2.75062e+07	2.24035e+07	2.48821e+07	1.81879e+07	2.68446e+07	1.85742e+07	1.20299e+07	1.63517e+07	2.40495e+07	1.84564e+07	2.54896e+07	2.85995e+07	1.60231e+07	1.78074e+07	1.64581e+07	2.44257e+07	2.8786e+07	1.80232e+07	8	4	10	9	7	9	8	7	7
P38650;F1LRT9	9	8	455.6	0.0384275	1.14064	Control	Exercise	Cytoplasmic dynein 1 heavy chain 1 OS=Rattus norvegicus GN=Dync1h1 PE=1 SV=1	1.5728e+06	1.44345e+06	1.6442e+06	1.48648e+06	1.52555e+06	1.84306e+06	1.9e+06	1.6281e+06	1.54266e+06	1.49772e+06	1.36527e+06	1.57457e+06	1.56016e+06	1.22093e+06	1.1025e+06	1.57158e+06	1.79719e+06	1.7292e+06	2.23076e+06	1.46668e+06	1.22387e+06	1.52612e+06	2.00969e+06	1.4488e+06	1.81966e+06	1.73679e+06	1.36527e+06	1.33459e+06	937934	1.11405e+06	1.1538e+06	1.2643e+06	3	1	4	3	1	4	0	0	3
P12346;F1LMP2	41	38	3333.7	0.0392847	1.19356	Control	Exercise	Serotransferrin OS=Rattus norvegicus GN=Tf PE=1 SV=3	2.74105e+08	3.61071e+08	3.3211e+08	3.10226e+08	3.18529e+08	2.74248e+08	3.70194e+08	2.58706e+08	2.87551e+08	2.53188e+08	2.10076e+08	2.41516e+08	2.14181e+08	3.60076e+08	2.24673e+08	3.02634e+08	3.13211e+08	4.32548e+08	4.50589e+08	3.06092e+08	2.55539e+08	2.27087e+08	3.91566e+08	2.30216e+08	3.39185e+08	2.93603e+08	2.10076e+08	2.04706e+08	1.28761e+08	3.28555e+08	2.35126e+08	2.43463e+08	42	50	53	48	47	46	50	41	45
D3ZD23	3	2	129.19	0.0394675	1.44762	Control	Exercise	ATP-binding cassette, sub-family E (OABP), member 1 OS=Rattus norvegicus GN=Abce1 PE=3 SV=1	986393	796121	619514	778281	428669	863557	391794	562335	572211	699213	598941	319524	353921	444127	304267	456463	1.12712e+06	953719	840522	767911	343897	715055	414413	500408	674959	810824	598941	270825	212769	405248	318424	367216	1	2	0	1	0	0	0	1	2
Q4V8C3	1	1	63.83	0.0405326	1.39037	Control	Exercise	Echinoderm microtubule-associated protein-like 1 OS=Rattus norvegicus GN=Eml1 PE=2 SV=2	77455.6	75398	61622.1	107875	54763.1	81128.6	48835.8	51183.1	59277.3	42223.3	45630.8	40739.2	74425.1	26036	46209.7	66977.1	88505.9	90323.7	83605.4	106437	43933.5	67177.2	51655.3	45546.6	69921.4	48963.2	45630.8	34530	44742.7	23756.8	48359.8	53881.7	1	1	0	1	0	1	1	0	1
D3ZM53	8	2	496.96	0.0406574	1.30339	Control	Exercise	14-3-3 protein theta OS=Rattus norvegicus GN=Ywhaq PE=4 SV=1	6.07537e+06	4.41924e+06	5.31808e+06	8.32275e+06	7.64112e+06	8.94151e+06	6.06614e+06	5.52691e+06	5.29255e+06	5.25324e+06	4.76663e+06	4.69562e+06	4.08017e+06	7.85185e+06	3.74843e+06	4.44635e+06	6.94213e+06	5.29407e+06	7.21528e+06	8.21185e+06	6.13005e+06	7.40387e+06	6.41636e+06	4.91826e+06	6.24289e+06	6.09179e+06	4.76663e+06	3.97995e+06	2.4529e+06	7.16451e+06	3.92284e+06	3.577e+06	2	2	1	1	1	2	2	1	3
P10759;F1M7Q5	22	22	1389.72	0.0407252	1.2537	Control	Exercise	AMP deaminase 1 OS=Rattus norvegicus GN=Ampd1 PE=1 SV=1	2.46667e+07	2.48375e+07	3.73553e+07	2.99853e+07	3.01223e+07	2.78809e+07	2.03939e+07	2.35762e+07	2.2855e+07	1.75684e+07	2.23339e+07	2.02923e+07	3.48052e+07	1.73567e+07	1.73554e+07	2.19709e+07	2.81858e+07	2.97543e+07	5.06815e+07	2.95858e+07	2.41655e+07	2.30863e+07	2.15713e+07	2.09799e+07	2.6959e+07	2.03727e+07	2.23339e+07	1.71995e+07	2.09241e+07	1.58373e+07	1.8163e+07	1.76752e+07	14	14	20	15	16	17	12	9	12
D3ZL85	5	5	198.83	0.0413445	1.17517	Exercise	Control	Protein Hccs OS=Rattus norvegicus GN=Hccs PE=4 SV=1	514975	528567	694886	522556	592635	605254	437661	564826	736786	639290	509880	787211	743532	643412	622710	560029	588445	633202	942782	515593	475439	501171	462929	502625	869086	741336	509880	667230	446994	587088	651684	450533	1	1	1	1	0	1	2	1	3
B2RYW8	1	1	41.34	0.0423023	1.20947	Exercise	Control	Mitochondrial inner membrane organizing system protein 1 OS=Rattus norvegicus GN=Minos1 PE=3 SV=1	891440	730367	882426	837994	827757	710439	576598	670402	1.03706e+06	855628	948429	831711	775522	718205	1.26007e+06	984283	1.01862e+06	874949	1.19723e+06	826828	664064	588267	609887	596574	1.22328e+06	992208	948429	704948	466226	655334	1.3187e+06	791836	0	1	0	1	0	1	0	1	0
G3V978	1	1	53.39	0.0424285	1.51859	Control	Exercise	Protein Dhrs11 OS=Rattus norvegicus GN=Dhrs11 PE=3 SV=1	132518	163893	219518	138973	193422	173347	113927	88312.4	175264	91335.8	58836.6	160955	56429.2	174025	35029.8	54075	151424	196338	297829	137122	155172	143537	120505	78587	206735	105915	58836.6	136423	33923.9	158791	36659.7	43502.3	1	0	0	0	1	0	0	1	0
P06866	7	7	271.21	0.0426889	1.48895	Control	Exercise	Haptoglobin OS=Rattus norvegicus GN=Hp PE=1 SV=3	1.06302e+06	2.1148e+06	2.54343e+06	1.53798e+06	1.55108e+06	1.32166e+06	2.6291e+06	1.88913e+06	1.36597e+06	2.04868e+06	695132	781530	561460	1.10743e+06	1.74293e+06	1.53614e+06	1.21468e+06	2.53344e+06	3.45078e+06	1.51748e+06	1.24434e+06	1.09438e+06	2.78089e+06	1.68109e+06	1.61125e+06	2.37569e+06	695132	662415	337537	1.01049e+06	1.82403e+06	1.23579e+06	1	2	6	3	1	1	2	3	0
D4A3T9	11	10	911.76	0.0443863	1.14586	Control	Exercise	Calsequestrin OS=Rattus norvegicus GN=Casq1 PE=3 SV=1	2.93642e+08	2.78212e+08	2.81734e+08	2.83463e+08	3.00807e+08	3.25731e+08	2.86644e+08	3.00109e+08	2.90564e+08	1.8184e+08	2.8267e+08	3.02295e+08	3.0308e+08	2.43282e+08	2.18719e+08	2.28712e+08	3.35535e+08	3.33286e+08	3.82241e+08	2.79686e+08	2.41321e+08	2.69716e+08	3.03193e+08	2.67059e+08	3.42738e+08	2.10866e+08	2.8267e+08	2.56222e+08	1.82205e+08	2.21985e+08	2.28896e+08	1.83994e+08	14	16	15	12	14	16	13	14	14
Q6AXV4	8	8	384.53	0.0447633	1.17248	Exercise	Control	Sorting and assembly machinery component 50 homolog OS=Rattus norvegicus GN=Samm50 PE=1 SV=1	3.45479e+06	3.54804e+06	3.5202e+06	4.02228e+06	4.39334e+06	3.61959e+06	3.23998e+06	2.93621e+06	5.15019e+06	3.61664e+06	4.62924e+06	3.91266e+06	3.5798e+06	5.07688e+06	3.51913e+06	4.2061e+06	3.94768e+06	4.2504e+06	4.77601e+06	3.96868e+06	3.52454e+06	2.99715e+06	3.42703e+06	2.61286e+06	6.07497e+06	4.19395e+06	4.62924e+06	3.31632e+06	2.15209e+06	4.63245e+06	3.68287e+06	3.38372e+06	1	2	3	2	3	1	2	1	5
D3ZVQ0	12	12	620.77	0.044909	1.08719	Control	Exercise	Ubiquitin carboxyl-terminal hydrolase OS=Rattus norvegicus GN=Usp5 PE=3 SV=1	8.214e+06	7.69321e+06	9.1049e+06	8.47686e+06	8.13705e+06	9.12954e+06	8.46112e+06	9.16097e+06	7.02119e+06	6.74919e+06	7.86176e+06	8.3365e+06	8.8342e+06	7.98405e+06	7.86103e+06	8.24609e+06	9.38586e+06	9.21614e+06	1.2353e+07	8.36391e+06	6.52791e+06	7.55957e+06	8.94961e+06	8.15212e+06	8.28194e+06	7.82653e+06	7.86176e+06	7.06591e+06	5.31092e+06	7.28513e+06	8.22679e+06	6.63382e+06	2	2	5	5	6	5	6	4	4
D4A7L4	5	5	234.81	0.0460297	1.15098	Exercise	Control	NADH dehydrogenase (Ubiquinone) 1 beta subcomplex, 11 (Predicted) OS=Rattus norvegicus GN=Ndufb11 PE=4 SV=1	1.35111e+07	1.39807e+07	1.39729e+07	1.12459e+07	1.60586e+07	1.49503e+07	1.2341e+07	1.15117e+07	2.01315e+07	1.44906e+07	1.56392e+07	1.36877e+07	1.48354e+07	1.66156e+07	1.32787e+07	1.5135e+07	1.54387e+07	1.67483e+07	1.89576e+07	1.10961e+07	1.28829e+07	1.23793e+07	1.30535e+07	1.0244e+07	2.37464e+07	1.68037e+07	1.56392e+07	1.16015e+07	8.91871e+06	1.51611e+07	1.38966e+07	1.21758e+07	2	3	2	4	4	5	3	4	2
Q5XI34;D4A1Y3	14	14	804.02	0.0474084	1.0951	Control	Exercise	Protein Ppp2r1a OS=Rattus norvegicus GN=Ppp2r1a PE=2 SV=1	1.87467e+07	1.70701e+07	1.86236e+07	2.05066e+07	1.92098e+07	2.02715e+07	1.74587e+07	2.23313e+07	1.72254e+07	1.73319e+07	1.79081e+07	1.67833e+07	2.01726e+07	1.67886e+07	1.57279e+07	1.88877e+07	2.14213e+07	2.04493e+07	2.52674e+07	2.02333e+07	1.54109e+07	1.67855e+07	1.84667e+07	1.98721e+07	2.03184e+07	2.00985e+07	1.79081e+07	1.42253e+07	1.21273e+07	1.53189e+07	1.64597e+07	1.51948e+07	5	6	9	8	7	8	9	7	8
F1LRG5	7	7	437.03	0.0475025	1.10463	Exercise	Control	Galectin-1 OS=Rattus norvegicus GN=Lgals1 PE=4 SV=1	1.23078e+07	1.3104e+07	1.11285e+07	1.17001e+07	1.25117e+07	1.44047e+07	1.0309e+07	1.52563e+07	1.33426e+07	1.42464e+07	1.31771e+07	1.30826e+07	1.40172e+07	1.50024e+07	1.43237e+07	1.40682e+07	1.40637e+07	1.5698e+07	1.50985e+07	1.15442e+07	1.00374e+07	1.19276e+07	1.09041e+07	1.35762e+07	1.57385e+07	1.65205e+07	1.31771e+07	1.10886e+07	8.42683e+06	1.36891e+07	1.49902e+07	1.13176e+07	4	5	5	4	4	6	5	4	5
D4AE96	1	1	50.36	0.0479383	1.2386	Control	Exercise	Importin 7 (Predicted), isoform CRA_c OS=Rattus norvegicus GN=Ipo7 PE=4 SV=1	407449	257104	409440	372599	480459	431778	288687	321080	301556	237139	335138	346057	370294	247488	270580	288481	465578	308000	555505	367634	385446	357527	305353	285722	355704	274992	335138	293314	222613	225823	283169	232077	0	0	1	0	0	0	0	0	0
G3V9D9;F8WG86;G3V732	5	2	333.08	0.0480174	1.28528	Control	Exercise	Elongation factor 1-delta OS=Rattus norvegicus GN=Eef1d PE=3 SV=1	586459	571206	593367	485781	543791	906264	793003	755206	559507	672253	473740	279876	491919	514139	511639	570040	670127	684281	805048	479308	436254	750418	838785	672039	659973	779561	473740	237219	295730	469132	535444	458586	1	1	0	1	1	2	0	1	0
F1LPV0	4	3	215.96	0.0480744	1.23459	Control	Exercise	Protein Nars OS=Rattus norvegicus GN=Nars PE=3 SV=1	595082	442531	727835	550330	641156	689751	583339	489204	562650	376122	475327	738455	407771	501288	353149	407741	679980	530134	987485	542997	514365	571137	617017	435330	663681	436161	475327	625905	245143	457405	369580	328019	1	0	2	2	0	2	1	0	0
D3ZH76	1	1	31.84	0.0492075	1.3034	Exercise	Control	Protein RGD1304931 OS=Rattus norvegicus GN=RGD1304931 PE=4 SV=1	134261	146982	156036	145731	146629	100837	75398.3	74357.9	217462	167968	190249	142755	162470	115460	156871	124394	153415	176079	211700	143789	117633	83496.6	79751.3	66169.2	256510	194780	190249	120998	97673.3	105353	164170	100073	0	0	0	0	0	0	0	0	0
Q6AYF2	14	13	655.56	0.0494231	1.17292	Control	Exercise	LIM and cysteine-rich domains 1 OS=Rattus norvegicus GN=Lmcd1 PE=2 SV=1	1.35e+07	9.91192e+06	1.19521e+07	1.11798e+07	9.52331e+06	1.67675e+07	1.38363e+07	1.23551e+07	1.04027e+07	1.0407e+07	1.07562e+07	1.08285e+07	9.91065e+06	1.15816e+07	1.03381e+07	1.02019e+07	1.5426e+07	1.18741e+07	1.6216e+07	1.10308e+07	7.64003e+06	1.38841e+07	1.46351e+07	1.09945e+07	1.22707e+07	1.20682e+07	1.07562e+07	9.17812e+06	5.95806e+06	1.05678e+07	1.08192e+07	8.20722e+06	8	8	7	7	4	6	8	7	7
Q641Y2;D3ZBB9	17	17	1248.83	0.0501968	1.09941	Exercise	Control	NADH dehydrogenase [ubiquinone] iron-sulfur protein 2, mitochondrial OS=Rattus norvegicus GN=Ndufs2 PE=1 SV=1	6.09169e+07	5.83795e+07	6.2937e+07	5.68374e+07	6.68294e+07	6.4386e+07	6.04378e+07	5.63895e+07	8.22194e+07	6.26101e+07	6.68663e+07	6.18576e+07	6.00275e+07	7.16395e+07	6.16743e+07	6.86408e+07	6.96077e+07	6.99362e+07	8.53894e+07	5.60801e+07	5.36136e+07	5.33138e+07	6.39271e+07	5.01796e+07	9.69829e+07	7.26042e+07	6.68663e+07	5.24297e+07	3.60872e+07	6.53682e+07	6.45439e+07	5.52202e+07	17	16	17	14	19	15	13	15	17
G3V6P4	1	1	30.84	0.0536532	1.36686	Exercise	Control	Phosphatase, orphan 1 (Predicted) OS=Rattus norvegicus GN=Phospho1 PE=4 SV=1	61965.7	50641.6	49832.5	47261.3	77230.8	98052.2	101544	93005.4	97876.9	86807	92930.7	83746.4	100444	59513.3	104960	165864	70806.1	60666.5	67609.9	46631.6	61958	81190.5	107406	82763.2	115452	100664	92930.7	70982.4	60384.8	54303.5	109844	133435	0	0	0	0	0	0	0	0	1
F1M0K2	39	37	3765.27	0.053915	1.07249	Exercise	Control	Aconitate hydratase, mitochondrial (Fragment) OS=Rattus norvegicus GN=Aco2 PE=4 SV=1	8.07589e+08	8.69379e+08	9.08927e+08	8.63613e+08	8.2119e+08	8.36764e+08	8.18273e+08	8.22872e+08	9.65905e+08	7.96551e+08	9.14055e+08	1.0081e+09	8.07758e+08	8.97802e+08	9.43035e+08	9.04582e+08	9.22805e+08	1.04148e+09	1.23318e+09	8.52106e+08	6.58796e+08	6.92869e+08	8.65515e+08	7.32253e+08	1.13935e+09	9.237e+08	9.14055e+08	8.54453e+08	4.85606e+08	8.19209e+08	9.86913e+08	7.27718e+08	65	66	69	64	62	65	63	62	67
Q5U362;P55260	11	11	794.57	0.0546286	1.13704	Control	Exercise	Annexin OS=Rattus norvegicus GN=Anxa4 PE=2 SV=1	9.72756e+06	9.99055e+06	1.03068e+07	1.23355e+07	9.25492e+06	1.15305e+07	1.18107e+07	1.32909e+07	8.24313e+06	8.71975e+06	1.07244e+07	9.93007e+06	9.32392e+06	9.02983e+06	1.17071e+07	9.93327e+06	1.11154e+07	1.19683e+07	1.39837e+07	1.21711e+07	7.42471e+06	9.54768e+06	1.24925e+07	1.18273e+07	9.72328e+06	1.01116e+07	1.07244e+07	8.4166e+06	5.60533e+06	8.23936e+06	1.22518e+07	7.99112e+06	8	5	5	6	7	7	7	7	6
Q76MV3	1	1	59.92	0.0551091	1.23615	Exercise	Control	Cytochrome C oxidase assembly protein COX17 OS=Rattus norvegicus GN=Cox17 PE=2 SV=1	371997	456675	613028	377784	345800	464551	392781	374771	548626	443935	426260	446888	498064	433900	648340	753657	425069	547078	831723	372750	277416	384664	415458	333499	647139	514798	426260	378777	299425	395916	678506	606302	1	1	1	0	1	1	0	1	1
D4A6X1;D3ZL02	14	14	756.31	0.0551779	1.13714	Control	Exercise	Protein Dysf OS=Rattus norvegicus GN=Dysf PE=4 SV=1	5.88798e+06	6.72472e+06	7.12002e+06	5.60157e+06	6.84428e+06	8.30024e+06	6.16125e+06	7.57971e+06	5.83201e+06	5.58167e+06	6.45521e+06	6.59687e+06	6.54131e+06	5.34462e+06	4.93668e+06	6.3926e+06	6.728e+06	8.05593e+06	9.66005e+06	5.52693e+06	5.49079e+06	6.87288e+06	6.51695e+06	6.74499e+06	6.87923e+06	6.47264e+06	6.45521e+06	5.59143e+06	3.93249e+06	4.87676e+06	5.16637e+06	5.14272e+06	7	6	9	7	7	11	5	6	7
P97532	8	8	492	0.0555366	1.09882	Exercise	Control	3-mercaptopyruvate sulfurtransferase OS=Rattus norvegicus GN=Mpst PE=1 SV=3	2.3052e+07	2.34215e+07	2.77459e+07	2.52364e+07	2.20215e+07	2.71509e+07	2.35366e+07	2.36887e+07	2.71431e+07	2.33178e+07	2.48072e+07	2.73874e+07	2.52806e+07	3.07753e+07	3.03617e+07	2.61346e+07	2.63407e+07	2.8058e+07	3.76441e+07	2.49001e+07	1.76667e+07	2.24819e+07	2.48954e+07	2.108e+07	3.2017e+07	2.70399e+07	2.48072e+07	2.32132e+07	1.51981e+07	2.80813e+07	3.17744e+07	2.10247e+07	7	6	7	7	6	7	6	6	6
Q62920	4	1	282.95	0.0560683	1.27833	Exercise	Control	PDZ and LIM domain protein 5 OS=Rattus norvegicus GN=Pdlim5 PE=1 SV=2	4.45542e+06	4.67441e+06	3.04741e+06	4.36763e+06	3.73036e+06	6.44105e+06	4.98763e+06	5.15478e+06	5.28137e+06	4.77604e+06	4.45481e+06	5.15235e+06	5.92746e+06	5.42874e+06	6.57713e+06	9.51964e+06	5.09106e+06	5.59974e+06	4.13455e+06	4.30944e+06	2.99266e+06	5.3334e+06	5.27558e+06	4.58711e+06	6.22971e+06	5.53841e+06	4.45481e+06	4.36707e+06	3.56346e+06	4.95351e+06	6.88315e+06	7.65836e+06	1	1	1	1	1	1	1	1	1
P13803	18	17	1437.06	0.0565051	1.10853	Exercise	Control	Electron transfer flavoprotein subunit alpha, mitochondrial OS=Rattus norvegicus GN=Etfa PE=1 SV=4	2.02794e+08	1.90727e+08	2.51812e+08	2.11268e+08	2.26674e+08	2.28477e+08	2.65108e+08	2.59233e+08	2.76983e+08	2.41402e+08	2.26154e+08	2.74991e+08	2.37247e+08	2.41255e+08	2.78822e+08	2.58509e+08	2.31726e+08	2.28484e+08	3.41644e+08	2.08453e+08	1.81848e+08	1.89186e+08	2.80414e+08	2.30685e+08	3.26718e+08	2.79936e+08	2.26154e+08	2.33079e+08	1.42627e+08	2.20136e+08	2.91795e+08	2.07966e+08	22	19	21	17	19	15	17	16	21
B2RYK3	2	2	104.16	0.0568905	1.24455	Control	Exercise	RCG56371 OS=Rattus norvegicus GN=Spr PE=2 SV=1	206466	247272	305660	238571	275833	384312	277177	268316	241705	203971	177337	334969	182280	245258	143461	241623	235921	296222	414702	235392	221286	318223	293179	238767	285106	236530	177337	283915	109583	223788	150136	194381	0	0	1	0	0	0	0	0	0
D4A197	4	4	225.28	0.0569785	1.14363	Exercise	Control	Methylmalonyl CoA epimerase (Predicted), isoform CRA_d OS=Rattus norvegicus GN=Mcee PE=4 SV=1	5.7827e+06	6.01697e+06	7.72404e+06	6.86177e+06	7.43061e+06	7.17674e+06	6.50164e+06	6.28908e+06	8.28302e+06	8.063e+06	6.11478e+06	7.78296e+06	8.06999e+06	6.12161e+06	9.16516e+06	7.90804e+06	6.60769e+06	7.20807e+06	1.04795e+07	6.77034e+06	5.96117e+06	5.94258e+06	6.877e+06	5.5965e+06	9.77034e+06	9.35005e+06	6.11478e+06	6.59674e+06	4.8515e+06	5.58573e+06	9.59161e+06	6.36187e+06	2	1	4	3	1	2	1	2	3
G3V6H9	2	1	99.04	0.056993	1.26756	Control	Exercise	RCG48740, isoform CRA_a OS=Rattus norvegicus GN=Nap1l1 PE=3 SV=1	163195	208992	286874	182634	316914	289955	299151	221068	179765	147682	178679	221308	219575	183905	170352	251940	186478	250363	389215	180201	254242	240093	316422	196723	212044	171255	178679	187578	132004	167806	178279	202681	0	0	0	0	0	0	0	1	0
D4A4J9	11	2	677.23	0.0582422	1.30536	Exercise	Control	Troponin T, fast skeletal muscle OS=Rattus norvegicus GN=Tnnt3 PE=4 SV=1	268040	323977	394234	560922	301012	230596	179685	188103	435160	291121	361518	400255	523241	499147	335682	347530	306280	388111	534875	553448	241486	190941	190058	167388	513299	337591	361518	339251	314561	455452	351300	279581	0	0	0	1	0	0	0	0	1
D3ZGK1	1	1	91.51	0.0582476	1.3642	Control	Exercise	Protein Ddx19b OS=Rattus norvegicus GN=Ddx19b PE=4 SV=1	249696	166871	115190	124307	173988	278877	201369	207168	114799	160868	162307	125153	105394	150547	87759.6	205523	285320	199905	156284	122651	139581	230920	212994	184354	135412	186546	162307	106078	63360.7	137369	91842.9	165339	1	0	0	0	0	0	0	0	0
B5DF46	2	2	86.6	0.0582894	1.42162	Exercise	Control	Phosphomannomutase 2 OS=Rattus norvegicus GN=Pmm2 PE=2 SV=1	225447	165045	144232	224387	224754	273844	316228	150829	422427	368213	407436	415374	195610	229897	218129	194875	257610	197717	195686	221397	180308	226752	334485	134219	498279	426988	407436	352066	117597	209772	228279	156773	0	0	0	1	0	0	1	0	0
G3V778;O54937	2	2	109.81	0.0585787	1.53211	Exercise	Control	Pyruvate dehydrogenase kinase, isoenzyme 4 OS=Rattus norvegicus GN=Pdk4 PE=4 SV=1	655551	1.47894e+06	988860	985887	939568	1.03072e+06	850306	336685	2.29431e+06	1.0335e+06	2.10883e+06	986327	1.74551e+06	818875	1.19319e+06	952561	749076	1.77171e+06	1.34163e+06	972750	753764	853475	899397	299608	2.70628e+06	1.19847e+06	2.10883e+06	835998	1.04936e+06	747191	1.2487e+06	766317	1	1	1	3	1	2	1	0	2
P82995;D3ZSM0;D3ZXC7;D4ABF9;F1LTA7;F1M5B6	27	11	1503.23	0.0588793	1.12115	Exercise	Control	Heat shock protein HSP 90-alpha OS=Rattus norvegicus GN=Hsp90aa1 PE=1 SV=3	8.27089e+06	6.41952e+06	8.03853e+06	8.26403e+06	7.32658e+06	9.83443e+06	9.86656e+06	8.63882e+06	8.65946e+06	9.71162e+06	7.86943e+06	9.91837e+06	9.48187e+06	9.19806e+06	9.94383e+06	9.95278e+06	9.45087e+06	7.69032e+06	1.09062e+07	8.15392e+06	5.87771e+06	8.14324e+06	1.04362e+07	7.68747e+06	1.02144e+07	1.12618e+07	7.86943e+06	8.40669e+06	5.70028e+06	8.39287e+06	1.04065e+07	8.00681e+06	7	7	5	6	4	7	6	5	6
Q5XIT9;D3ZUG1	2	2	109.52	0.0591368	1.46878	Exercise	Control	Methylcrotonoyl-CoA carboxylase beta chain, mitochondrial OS=Rattus norvegicus GN=Mccc2 PE=2 SV=1	249091	210960	274516	149354	395969	166515	194593	244975	339028	305032	395273	134388	351076	556040	342438	346797	284628	252721	372447	147364	317664	137880	205827	217997	399905	353723	395273	113906	211059	507365	358371	278991	0	0	0	0	1	0	0	0	0
D4AA43	6	6	364.37	0.0604028	1.25371	Control	Exercise	Protein Kbtbd5 OS=Rattus norvegicus GN=Kbtbd5 PE=4 SV=1	2.78995e+06	1.30774e+06	1.88507e+06	2.01529e+06	1.98777e+06	1.72536e+06	1.44061e+06	2.07608e+06	1.29261e+06	1.66395e+06	1.69092e+06	1.02974e+06	1.49061e+06	1.51112e+06	1.5583e+06	1.90905e+06	3.18799e+06	1.56662e+06	2.55756e+06	1.98844e+06	1.59468e+06	1.42865e+06	1.52378e+06	1.84746e+06	1.52472e+06	1.92956e+06	1.69092e+06	872795	896123	1.37884e+06	1.6308e+06	1.53579e+06	5	3	3	4	5	4	4	2	2
P10111;F1LU07;F1M4T9	10	9	662.49	0.0621265	1.07631	Control	Exercise	Peptidyl-prolyl cis-trans isomerase A OS=Rattus norvegicus GN=Ppia PE=1 SV=2	2.54472e+07	2.42943e+07	2.42317e+07	2.47101e+07	2.72342e+07	2.92769e+07	2.38189e+07	2.8695e+07	2.41365e+07	2.65884e+07	2.18965e+07	2.39906e+07	2.57165e+07	2.32904e+07	2.37467e+07	2.36169e+07	2.90776e+07	2.91035e+07	3.28762e+07	2.43808e+07	2.18485e+07	2.42423e+07	2.5194e+07	2.5535e+07	2.84705e+07	3.08325e+07	2.18965e+07	2.03341e+07	1.54602e+07	2.12515e+07	2.48516e+07	1.89993e+07	8	6	8	8	6	7	8	8	9
F1M146	3	3	162.53	0.0639442	1.14697	Exercise	Control	Protein Oxsr1 (Fragment) OS=Rattus norvegicus GN=Oxsr1 PE=4 SV=1	568592	505707	602061	560249	420159	455529	575819	390705	594196	636267	530992	517355	551479	518409	724251	605340	649711	605816	816842	552784	337071	377193	609062	347679	700891	737830	530992	438504	331536	473028	757949	486984	1	1	1	0	0	0	2	1	0
D3ZLS5	1	1	50.69	0.0643395	1.2552	Control	Exercise	Protein Hectd1 OS=Rattus norvegicus GN=Hectd1 PE=4 SV=1	61666.5	95169	88353.5	105541	72176.5	107076	104375	85705.7	62979.3	112545	67130.8	92187.5	53581.1	71787.1	44875.3	68575.3	70464.2	114008	119873	104135	57903.3	88662.7	110401	76267.4	74288.1	130510	67130.8	78137	32211.7	65502.9	46963.3	55167.5	1	0	1	1	0	0	0	0	0
B0K017	1	1	53.98	0.0649867	1.52628	Control	Exercise	ADP-ribosylhydrolase like 2 OS=Rattus norvegicus GN=Adprhl2 PE=2 SV=1	142821	61731.8	100802	98954.3	132510	280391	190500	168530	84245.9	96530	85184.2	107613	97930.2	97069.6	88889.8	113197	163197	73952.1	136763	97635.8	106305	232173	201498	149970	99373.4	111939	85184.2	91211.2	58873.4	88572.2	93025.7	91064.9	0	0	0	0	0	1	0	0	0
F1MA49	3	3	185.62	0.0665447	1.27319	Control	Exercise	Protein LOC100362962 OS=Rattus norvegicus GN=LOC100362962 PE=4 SV=1	3.29692e+06	3.62044e+06	4.00785e+06	2.58569e+06	3.09354e+06	5.81833e+06	4.61614e+06	4.37595e+06	2.59684e+06	2.59539e+06	2.46429e+06	2.62374e+06	3.84063e+06	4.21922e+06	3.5851e+06	2.74888e+06	3.76728e+06	4.33714e+06	5.43762e+06	2.55124e+06	2.48178e+06	4.81778e+06	4.88264e+06	3.89405e+06	3.06314e+06	3.00968e+06	2.46429e+06	2.22385e+06	2.3089e+06	3.84987e+06	3.75191e+06	2.21142e+06	2	2	3	2	2	2	2	2	2
G3V7W7	1	1	67.92	0.0667126	1.37251	Exercise	Control	Alanyl (Membrane) aminopeptidase OS=Rattus norvegicus GN=Anpep PE=4 SV=1	62442.3	70174.8	60177.8	78586.2	115748	82303.5	129334	91672.9	64044.5	182559	78555.3	151165	120353	112924	121688	116347	71350.7	84066.5	81645.9	77539	92858.5	68150.1	136801	81577.4	75544.5	211700	78555.3	128126	72353.7	103038	127350	93599.2	0	0	0	1	0	0	0	0	0
P11030;F1LV02;Q7TPL2	7	7	530.13	0.0675021	1.12457	Exercise	Control	Acyl-CoA-binding protein OS=Rattus norvegicus GN=Dbi PE=1 SV=3	3.96449e+07	3.87057e+07	4.76015e+07	4.04073e+07	3.7086e+07	3.60005e+07	3.60799e+07	4.52298e+07	4.5663e+07	4.03522e+07	4.46255e+07	4.59138e+07	4.92798e+07	3.50455e+07	5.36954e+07	4.61377e+07	4.53009e+07	4.63679e+07	6.4583e+07	3.98689e+07	2.97521e+07	2.98096e+07	3.81629e+07	4.02489e+07	5.38624e+07	4.67933e+07	4.46255e+07	3.89159e+07	2.96259e+07	3.19777e+07	5.61938e+07	3.71169e+07	5	5	5	5	5	5	5	4	5
D3ZAZ4	4	4	210.57	0.0684513	1.15087	Control	Exercise	Starch-binding domain-containing protein 1 OS=Rattus norvegicus GN=Stbd1 PE=4 SV=1	2.15376e+06	2.07788e+06	2.52683e+06	2.07713e+06	1.89642e+06	2.98633e+06	2.44341e+06	2.05662e+06	2.3278e+06	1.72258e+06	1.75706e+06	1.97689e+06	1.84701e+06	2.06715e+06	1.72387e+06	2.40767e+06	2.46103e+06	2.48922e+06	3.42827e+06	2.04946e+06	1.52139e+06	2.47278e+06	2.58448e+06	1.83013e+06	2.74578e+06	1.99755e+06	1.75706e+06	1.67559e+06	1.11038e+06	1.88619e+06	1.80408e+06	1.93692e+06	1	4	2	2	2	2	2	1	2
D3ZX38	1	1	56.7	0.0700314	1.21978	Control	Exercise	Prefoldin 1 (Predicted) OS=Rattus norvegicus GN=Pfdn1 PE=4 SV=1	314556	302694	364525	446329	281326	398837	519145	347575	286428	228938	321761	315983	311229	236591	420248	317776	359432	362615	494567	440382	225693	330250	549117	309299	337860	265483	321761	267824	187104	215880	439801	255644	1	1	1	1	1	1	1	0	1
D3ZFC7	1	1	55.46	0.0708322	1.24677	Control	Exercise	Uncharacterized protein OS=Rattus norvegicus GN=LOC680996 PE=4 SV=1	174143	159553	201384	185420	217559	184810	185882	362118	149739	151001	147867	160255	156068	194310	170484	210431	198987	191137	273227	182950	174535	153029	196613	322240	176626	175105	147867	135830	93824.3	177300	178416	169288	0	1	0	1	0	1	0	1	1
B5DF65	5	4	371.33	0.0713532	1.16933	Control	Exercise	Biliverdin reductase B (Flavin reductase (NADPH)) OS=Rattus norvegicus GN=Blvrb PE=2 SV=1	1.00453e+07	7.70942e+06	6.96963e+06	8.19565e+06	8.74003e+06	9.25747e+06	9.64276e+06	6.61451e+06	8.39452e+06	7.25134e+06	6.12425e+06	8.5987e+06	5.13285e+06	8.12615e+06	6.83961e+06	6.97987e+06	1.14785e+07	9.23556e+06	9.45601e+06	8.08645e+06	7.01165e+06	7.6655e+06	1.01995e+07	5.88609e+06	9.90186e+06	8.40884e+06	6.12425e+06	7.28815e+06	3.08575e+06	7.41479e+06	7.15785e+06	5.61517e+06	4	4	5	4	3	4	3	5	4
B5DEH2	1	1	43.91	0.07152	2.2715	Control	Exercise	Erlin-2 OS=Rattus norvegicus GN=Erlin2 PE=1 SV=1	33184	48367.1	10229.5	7312.59	39979.1	20694.2	69796.1	10996.3	22118.5	15594	8677.42	5734.72	16058.5	5668.48	6917.44	25134	37918.2	57941.7	13878.9	7215.15	32073	17135.5	73825.6	9785.34	26090.2	18083.2	8677.42	4860.68	9654.02	5172.27	7239.3	20219.8	0	0	0	0	1	0	0	0	0
Q5XFV4;D3ZFG5	8	8	479.29	0.0720375	1.192	Exercise	Control	Fabp4 protein OS=Rattus norvegicus GN=Fabp4 PE=2 SV=1	4.69218e+07	5.49564e+07	4.76346e+07	5.1695e+07	4.74786e+07	5.087e+07	6.91514e+07	5.90526e+07	6.05257e+07	4.91492e+07	5.74844e+07	6.27841e+07	5.08641e+07	6.29173e+07	7.59822e+07	9.01846e+07	5.3616e+07	6.58355e+07	6.46279e+07	5.10062e+07	3.80894e+07	4.21221e+07	7.31437e+07	5.25495e+07	7.13939e+07	5.69946e+07	5.74844e+07	5.32151e+07	3.05783e+07	5.74096e+07	7.95175e+07	7.25517e+07	6	5	7	5	6	6	4	5	6
P21913	16	15	1012.12	0.072354	1.07473	Exercise	Control	Succinate dehydrogenase [ubiquinone] iron-sulfur subunit, mitochondrial OS=Rattus norvegicus GN=Sdhb PE=2 SV=2	6.1469e+07	6.15854e+07	7.52432e+07	6.653e+07	7.67592e+07	8.02585e+07	6.7598e+07	7.19196e+07	7.70441e+07	7.53279e+07	7.28268e+07	7.78986e+07	7.47299e+07	8.14328e+07	7.39448e+07	7.01089e+07	7.02386e+07	7.37768e+07	1.02086e+08	6.56435e+07	6.15797e+07	6.64568e+07	7.15006e+07	6.39994e+07	9.08784e+07	8.73521e+07	7.28268e+07	6.60259e+07	4.49259e+07	7.43042e+07	7.73853e+07	5.64012e+07	13	12	11	12	15	12	13	10	13
P63255	1	1	40.98	0.07258	1.4173	Control	Exercise	Cysteine-rich protein 1 OS=Rattus norvegicus GN=Crip1 PE=1 SV=2	50048	33802.8	45029.5	25310.5	19680.4	43090.6	31028.3	25764.6	33321.2	55101.9	24454.7	19657.4	24307.7	11334	14853.7	10121	57188.2	40494.3	61093.5	24973.3	15788.5	35680.5	32819.7	22927.3	39304.4	63897.5	24454.7	16661.4	14613.2	10341.8	15544.9	8142.15	1	0	1	0	0	0	1	0	0
F8WFX4;F7F6J5	2	2	67.52	0.0735176	1.33362	Control	Exercise	Uncharacterized protein OS=Rattus norvegicus GN=Hrg PE=4 SV=1	117596	108158	149205	139716	123024	113546	157728	283289	120563	97991.9	92603	98655.4	94548.3	105865	190258	93515.3	134374	129568	202432	137854	98695.4	94020.3	166834	252092	142212	113634	92603	83619.1	56840.3	96597.9	199111	75231.2	0	0	2	0	1	0	0	1	2
F1LS50	3	3	132.64	0.0738913	1.56994	Exercise	Control	Epoxide hydrolase 2 OS=Rattus norvegicus GN=Ephx2 PE=4 SV=1	1.24189e+06	455728	636707	706249	290617	525347	1.62941e+06	535926	1.79476e+06	641057	602885	749040	1.62199e+06	1.56143e+06	1.66187e+06	820954	1.41907e+06	545943	863848	696838	233146	435005	1.72348e+06	476907	2.11703e+06	743386	602885	634877	975103	1.42474e+06	1.73919e+06	660441	1	0	1	1	0	1	3	1	3
B1H277	1	1	37.66	0.0740711	1.31578	Control	Exercise	Pgm2 protein OS=Rattus norvegicus GN=Pgm2 PE=2 SV=1	32574.4	27357.2	54888	50309.2	87781.4	26531.5	15685.2	54913.6	0	25631.2	38109.8	66444.9	0	44601.8	0	91245.6	37221.6	32772.8	74468.9	49638.9	70422.2	21969	16590.7	48866.3	0	29722.5	38109.8	56317.9	0	40697.4	0	73405.3	0	0	0	0	1	0	0	0	0
F1LP72	4	1	293	0.0748332	1.34178	Control	Exercise	Elongation factor 1-delta OS=Rattus norvegicus GN=Eef1d PE=3 SV=1	584589	424580	643157	421776	741598	968728	884219	563755	448106	597544	486224	249674	487374	483092	594010	553588	667991	508628	872599	416156	594943	802140	935267	501672	528569	692926	486224	211621	292998	440803	621648	445351	1	0	1	0	0	1	0	1	1
F1M953;P48721	33	31	2680.74	0.0767138	1.06294	Exercise	Control	Stress-70 protein, mitochondrial OS=Rattus norvegicus GN=Hspa9 PE=3 SV=1	6.39192e+07	6.46597e+07	7.61156e+07	6.66316e+07	7.23026e+07	7.16166e+07	7.50101e+07	6.19386e+07	7.74618e+07	7.31479e+07	6.79281e+07	7.7816e+07	7.08394e+07	6.99097e+07	7.59276e+07	7.3921e+07	7.30383e+07	7.74596e+07	1.03269e+08	6.57438e+07	5.80044e+07	5.93009e+07	7.93407e+07	5.51176e+07	9.13711e+07	8.48241e+07	6.79281e+07	6.59559e+07	4.2587e+07	6.37899e+07	7.94604e+07	5.94679e+07	33	28	34	31	31	29	33	29	33
P14046;G3V9J1;P06238	35	7	2458.83	0.0767757	1.30552	Control	Exercise	Alpha-1-inhibitor 3 OS=Rattus norvegicus GN=A1i3 PE=1 SV=1	9.25802e+06	1.30784e+07	1.53446e+07	1.16002e+07	1.57705e+07	1.44875e+07	1.11337e+07	1.39807e+07	1.04584e+07	9.4874e+06	1.08854e+07	5.88227e+06	8.98243e+06	1.3047e+07	3.85929e+06	1.75605e+07	1.05788e+07	1.56673e+07	2.08187e+07	1.14456e+07	1.26518e+07	1.19961e+07	1.17765e+07	1.24411e+07	1.23363e+07	1.10018e+07	1.08854e+07	4.98574e+06	5.40003e+06	1.19049e+07	4.03885e+06	1.4127e+07	7	5	7	6	8	6	6	6	5
F2Z3Q8	7	7	463.68	0.079431	1.14627	Control	Exercise	Importin subunit beta-1 OS=Rattus norvegicus GN=Kpnb1 PE=4 SV=1	2.4361e+06	2.80575e+06	2.67935e+06	3.53919e+06	2.95187e+06	3.7264e+06	3.29134e+06	3.58641e+06	2.20192e+06	2.46845e+06	2.57535e+06	2.89594e+06	2.65025e+06	2.74822e+06	2.96589e+06	3.31825e+06	2.78365e+06	3.36117e+06	3.63519e+06	3.49204e+06	2.36813e+06	3.08558e+06	3.48136e+06	3.19145e+06	2.5973e+06	2.86247e+06	2.57535e+06	2.45457e+06	1.59327e+06	2.50764e+06	3.10389e+06	2.66946e+06	3	5	3	6	4	4	0	2	2
P68101	1	1	68.22	0.080013	1.29342	Control	Exercise	Eukaryotic translation initiation factor 2 subunit 1 OS=Rattus norvegicus GN=Eif2s1 PE=1 SV=2	318612	245082	316732	338838	349601	254755	226909	272607	242217	198579	178276	253263	488324	204894	151997	78566.6	364068	293599	429724	334323	280466	210946	240009	242586	285710	230277	178276	214663	293569	186958	159069	63205.3	0	0	1	1	0	0	0	0	1
F1LMK1	2	2	78.21	0.0803684	1.23944	Exercise	Control	3'(2'),5'-bisphosphate nucleotidase 1 (Fragment) OS=Rattus norvegicus GN=Bpnt1 PE=4 SV=1	286724	212290	434319	427589	309059	368799	382125	490715	366412	390816	386714	573946	349290	464079	480143	597384	327630	254314	589260	421892	247941	305378	404186	436675	432206	453200	386714	486470	209985	423454	502484	480584	1	0	1	0	0	0	1	1	1
P20788	10	10	819.19	0.0803908	1.10686	Exercise	Control	Cytochrome b-c1 complex subunit Rieske, mitochondrial OS=Rattus norvegicus GN=Uqcrfs1 PE=1 SV=2	9.86193e+07	8.93634e+07	1.05657e+08	8.2997e+07	1.04544e+08	1.10197e+08	1.19532e+08	9.81102e+07	1.26402e+08	1.17471e+08	1.00391e+08	1.01158e+08	1.14342e+08	9.59227e+07	1.20351e+08	1.19431e+08	1.12689e+08	1.07054e+08	1.4335e+08	8.18911e+07	8.38701e+07	9.12469e+07	1.26433e+08	8.73059e+07	1.49099e+08	1.36223e+08	1.00391e+08	8.57406e+07	6.874e+07	8.75257e+07	1.2595e+08	9.60797e+07	16	11	13	12	17	13	15	13	17
D3Z865	1	1	36.42	0.0804536	1.16351	Control	Exercise	Mannose-P-dolichol utilization defect 1 OS=Rattus norvegicus GN=Mpdu1 PE=4 SV=1	125402	164891	158573	134559	150560	147009	111296	110899	107438	133621	121585	86373.7	117636	133104	101304	147091	143293	197532	215142	132766	120786	121728	117722	98686.7	126730	154950	121585	73209.3	70720	121452	106018	118332	0	0	0	0	0	1	0	0	0
F1MAL6;F1LX65;Q6S3A1	33	31	1706.76	0.0809815	1.08604	Control	Exercise	Uncharacterized protein OS=Rattus norvegicus GN=Plec PE=4 SV=1	5.3269e+06	5.37819e+06	5.47144e+06	4.69335e+06	5.38042e+06	6.80092e+06	5.70405e+06	5.41926e+06	5.35015e+06	4.92411e+06	5.34533e+06	4.82128e+06	5.02863e+06	5.2434e+06	4.55274e+06	5.40928e+06	6.08687e+06	6.44284e+06	7.42334e+06	4.63081e+06	4.31642e+06	5.6314e+06	6.03336e+06	4.82247e+06	6.31083e+06	5.71012e+06	5.34533e+06	4.08646e+06	3.0231e+06	4.7844e+06	4.76457e+06	4.35166e+06	9	9	8	9	8	14	11	3	10
D4A565	5	5	270.09	0.0822862	1.12541	Exercise	Control	NADH dehydrogenase (Ubiquinone) 1 beta subcomplex, 5 (Predicted), isoform CRA_b OS=Rattus norvegicus GN=Ndufb5 PE=4 SV=1	1.74228e+07	1.71083e+07	1.75039e+07	1.69408e+07	1.987e+07	1.85815e+07	2.41685e+07	1.75546e+07	2.09952e+07	2.03644e+07	1.89476e+07	1.90057e+07	1.73491e+07	2.11386e+07	2.4526e+07	2.55286e+07	1.99085e+07	2.0495e+07	2.37484e+07	1.67151e+07	1.59406e+07	1.53861e+07	2.55638e+07	1.56214e+07	2.47651e+07	2.36151e+07	1.89476e+07	1.6109e+07	1.04299e+07	1.92881e+07	2.56671e+07	2.05373e+07	3	6	4	4	4	5	5	5	4
Q9WVK7	18	17	1178.19	0.084928	1.11235	Exercise	Control	Hydroxyacyl-coenzyme A dehydrogenase, mitochondrial OS=Rattus norvegicus GN=Hadh PE=2 SV=1	1.08892e+08	1.16759e+08	1.27626e+08	1.27636e+08	1.311e+08	1.13236e+08	1.45948e+08	1.12392e+08	1.59866e+08	1.2252e+08	1.22262e+08	1.32569e+08	1.48415e+08	1.13047e+08	1.54301e+08	1.41117e+08	1.24427e+08	1.39872e+08	1.73156e+08	1.25936e+08	1.05175e+08	9.37632e+07	1.54374e+08	1.00015e+08	1.88572e+08	1.42078e+08	1.22262e+08	1.12364e+08	8.9224e+07	1.03151e+08	1.61481e+08	1.13526e+08	17	16	14	15	18	17	18	17	20
P23514	1	1	35.8	0.0852973	1.32568	Control	Exercise	Coatomer subunit beta OS=Rattus norvegicus GN=Copb1 PE=1 SV=1	152708	181249	340286	352450	216655	331497	197913	304708	309145	181681	176846	171893	209964	152445	156601	208519	174495	217128	461681	347754	173811	274491	209339	271152	364656	210682	176846	145694	126226	139100	163888	167749	0	1	0	0	0	0	0	0	0
F1LMJ9	5	5	335.27	0.0866646	1.13602	Control	Exercise	Protein Eprs OS=Rattus norvegicus GN=Eprs PE=3 SV=1	808757	874626	862752	801985	674659	885292	728581	895341	885213	950458	672062	591518	792779	642808	578863	636175	924139	1.04777e+06	1.17053e+06	791299	541242	733052	770645	796742	1.04416e+06	1.10217e+06	672062	501363	476601	586537	605797	511790	2	0	1	3	4	3	1	2	3
P52481	5	5	373.18	0.0870281	1.22221	Control	Exercise	Adenylyl cyclase-associated protein 2 OS=Rattus norvegicus GN=Cap2 PE=2 SV=1	2.7495e+06	1.9317e+06	3.30586e+06	2.31132e+06	3.11622e+06	3.8356e+06	3.39039e+06	2.86765e+06	2.76002e+06	2.30091e+06	1.95039e+06	2.98446e+06	2.78896e+06	2.11798e+06	1.63589e+06	2.69565e+06	3.14176e+06	2.31409e+06	4.48521e+06	2.28053e+06	2.49997e+06	3.17601e+06	3.58613e+06	2.55185e+06	3.25561e+06	2.66819e+06	1.95039e+06	2.52959e+06	1.67666e+06	1.93257e+06	1.712e+06	2.16859e+06	3	3	5	4	3	3	4	4	1
D4A4P3	4	4	165.77	0.087305	1.13432	Exercise	Control	Protein LOC100361144 OS=Rattus norvegicus GN=LOC100361144 PE=4 SV=1	4.72719e+06	4.7125e+06	6.24116e+06	4.79351e+06	5.36774e+06	5.29156e+06	6.54681e+06	4.92008e+06	7.0505e+06	6.4429e+06	5.22037e+06	5.35767e+06	4.74247e+06	6.10813e+06	6.71423e+06	6.68625e+06	5.4016e+06	5.64538e+06	8.46765e+06	4.72964e+06	4.30625e+06	4.38159e+06	6.92478e+06	4.37825e+06	8.31651e+06	7.47135e+06	5.22037e+06	4.54109e+06	2.85107e+06	5.57343e+06	7.02663e+06	5.37895e+06	3	4	4	3	4	3	3	3	4
F1M1N4;Q9QXQ0	7	2	397.22	0.0874549	1.4011	Control	Exercise	Alpha-actinin-1 (Fragment) OS=Rattus norvegicus GN=Actn1 PE=4 SV=1	882792	384000	957824	885365	1.1391e+06	961157	1.3602e+06	604111	712521	752833	576979	659800	535542	743716	376723	762546	1.00874e+06	460016	1.29952e+06	873568	913834	795871	1.43873e+06	537583	840463	873004	576979	559238	321956	678612	394252	613453	0	1	1	1	1	1	1	0	1
D3ZCZ9;G3V8B9;P52504	6	6	459.37	0.0885842	1.15492	Exercise	Control	Protein LOC679739 OS=Rattus norvegicus GN=LOC679739 PE=4 SV=1	1.32798e+07	1.34393e+07	1.36478e+07	1.27471e+07	1.30044e+07	1.24301e+07	1.13694e+07	9.95181e+06	1.8306e+07	1.61171e+07	1.4651e+07	1.19722e+07	1.33819e+07	1.58333e+07	1.47044e+07	1.0376e+07	1.51744e+07	1.60997e+07	1.85166e+07	1.25773e+07	1.04327e+07	1.02925e+07	1.20258e+07	8.85587e+06	2.1593e+07	1.86898e+07	1.4651e+07	1.01475e+07	8.0449e+06	1.44472e+07	1.53886e+07	8.34727e+06	7	6	6	7	7	7	7	4	6
Q9EQP5	5	5	242.96	0.0910827	1.17702	Exercise	Control	Prolargin OS=Rattus norvegicus GN=Prelp PE=2 SV=1	1.08654e+06	1.28136e+06	1.05918e+06	1.23013e+06	1.44975e+06	1.09508e+06	866853	1.59095e+06	1.55585e+06	1.43752e+06	1.0732e+06	1.62449e+06	1.12137e+06	1.27949e+06	1.63501e+06	1.64286e+06	1.24156e+06	1.53501e+06	1.43703e+06	1.21374e+06	1.16305e+06	906761	916899	1.41575e+06	1.83522e+06	1.66699e+06	1.0732e+06	1.3769e+06	674139	1.16748e+06	1.71109e+06	1.32165e+06	0	1	0	1	2	0	1	1	1
F1LP30	2	1	66.29	0.091353	1.29868	Exercise	Control	Methylcrotonoyl-CoA carboxylase subunit alpha, mitochondrial OS=Rattus norvegicus GN=Mccc1 PE=4 SV=1	203219	172443	191052	100057	299953	227549	138969	278492	268903	291043	268169	206413	225716	423599	226157	183125	232211	206580	259208	98724.2	240636	188418	146992	247823	317188	337501	268169	174953	135695	386517	236680	147321	0	0	0	0	0	0	0	0	1
F1MAH8;D3ZUK6;E9PSY9	6	6	302.61	0.0917527	1.16812	Control	Exercise	Protein Clip1 OS=Rattus norvegicus GN=Clip1 PE=4 SV=1	1.15152e+06	796262	1.09804e+06	1.2809e+06	1.05543e+06	1.53635e+06	968265	1.17049e+06	940117	937816	874916	1.134e+06	1.05583e+06	779548	981495	1.04998e+06	1.31581e+06	953888	1.48976e+06	1.26383e+06	846712	1.27215e+06	1.02417e+06	1.04159e+06	1.10893e+06	1.08751e+06	874916	961165	634743	711307	1.02716e+06	844687	2	0	2	1	4	2	0	1	1
F1LYQ4	2	2	89.28	0.0917788	5.82396	Control	Exercise	Protein RGD1564515 (Fragment) OS=Rattus norvegicus GN=RGD1564515 PE=4 SV=1	526981	237711	104190	30130.2	74044.9	214473	8558.82	33486.3	11267.7	48585	27790.5	13254.5	0	61635.2	4962.17	43628.4	602163	284768	141359	29728.7	59402.2	177591	9052.95	29798.7	13291	56340.4	27790.5	11234.3	0	56239.7	5193.06	35098.2	2	0	0	0	0	0	0	0	0
Q9EPB1	1	1	46.13	0.0918796	1.33088	Exercise	Control	Dipeptidyl peptidase 2 OS=Rattus norvegicus GN=Dpp7 PE=1 SV=1	47044.6	144793	120639	162513	100911	153446	134827	87229.1	120520	156033	102842	204199	126061	147314	229791	179441	53756.3	173456	163676	160348	80955.1	127059	142611	77623	142161	180940	102842	173076	75785	134418	240482	144357	1	0	1	1	1	1	1	0	0
F1LYQ5	7	7	354.97	0.0920718	1.1259	Control	Exercise	Uncharacterized protein (Fragment) OS=Rattus norvegicus PE=4 SV=1	3.89522e+06	2.59292e+06	3.24691e+06	2.75745e+06	3.05389e+06	2.99227e+06	2.77405e+06	2.84044e+06	2.81083e+06	2.70534e+06	2.94606e+06	3.03859e+06	2.43081e+06	2.84754e+06	2.68813e+06	1.98506e+06	4.45094e+06	3.10621e+06	4.40523e+06	2.72071e+06	2.44997e+06	2.4777e+06	2.9342e+06	2.52764e+06	3.31555e+06	3.13718e+06	2.94606e+06	2.57547e+06	1.46135e+06	2.59827e+06	2.8132e+06	1.59694e+06	6	4	4	4	3	3	4	4	4
Q9EPH1	12	12	674.46	0.0923984	1.21399	Control	Exercise	Alpha-1B-glycoprotein OS=Rattus norvegicus GN=A1bg PE=2 SV=2	2.05977e+07	1.92799e+07	1.84166e+07	1.55295e+07	1.45304e+07	2.09584e+07	1.4054e+07	2.28634e+07	1.25471e+07	1.77716e+07	1.12229e+07	1.14353e+07	1.02787e+07	1.75995e+07	1.71652e+07	2.24338e+07	2.35363e+07	2.30965e+07	2.49866e+07	1.53226e+07	1.16569e+07	1.73543e+07	1.48654e+07	2.03456e+07	1.48001e+07	2.06084e+07	1.12229e+07	9.69243e+06	6.17932e+06	1.60588e+07	1.79639e+07	1.80475e+07	5	4	9	6	6	7	5	4	3
Q63798	3	3	160.37	0.0924293	1.15432	Control	Exercise	Proteasome activator complex subunit 2 OS=Rattus norvegicus GN=Psme2 PE=2 SV=3	1.45049e+06	1.82795e+06	2.01272e+06	2.22025e+06	1.78151e+06	1.50654e+06	2.35857e+06	1.76792e+06	1.56769e+06	1.43487e+06	1.44825e+06	1.9309e+06	1.83645e+06	1.48074e+06	1.37837e+06	1.8532e+06	1.65743e+06	2.18981e+06	2.73074e+06	2.19066e+06	1.42921e+06	1.24747e+06	2.49474e+06	1.57323e+06	1.84918e+06	1.66392e+06	1.44825e+06	1.63661e+06	1.10403e+06	1.35112e+06	1.44251e+06	1.49087e+06	0	2	3	2	0	0	0	0	0
F1M7U1	3	3	183.18	0.0926888	1.15762	Exercise	Control	Acylpyruvase FAHD1, mitochondrial (Fragment) OS=Rattus norvegicus GN=Fahd1 PE=4 SV=1	2.01454e+06	2.1912e+06	2.75653e+06	2.5786e+06	2.56869e+06	2.04292e+06	2.00773e+06	2.60705e+06	3.174e+06	2.43159e+06	2.63542e+06	3.35524e+06	2.11553e+06	3.19396e+06	2.62257e+06	2.197e+06	2.30195e+06	2.62496e+06	3.73991e+06	2.54424e+06	2.06072e+06	1.69161e+06	2.12364e+06	2.31995e+06	3.74393e+06	2.81974e+06	2.63542e+06	2.84386e+06	1.27181e+06	2.91437e+06	2.74459e+06	1.76744e+06	2	1	2	1	1	0	1	2	1
D4A1U9	1	1	48.54	0.0930618	1.12803	Exercise	Control	Leukocyte surface antigen CD47 OS=Rattus norvegicus GN=Cd47 PE=4 SV=1	148923	141662	210590	167938	192492	173805	156475	158372	174807	190364	164645	190066	180526	190281	176104	256336	170170	169705	285717	165701	154426	143916	165508	140932	206196	220751	164645	161098	108528	173624	184297	206217	1	1	1	1	1	1	1	1	1
F1LRB8;F1LZ34	3	2	113.09	0.0932851	1.20011	Control	Exercise	S-adenosylmethionine synthase OS=Rattus norvegicus GN=LOC100363915 PE=3 SV=1	192289	266315	209198	212850	168522	239501	227194	302270	187641	222920	174098	209877	174483	110490	228253	207215	219722	319035	283828	210014	135196	198315	240310	268983	221334	258503	174098	177889	104895	100818	238874	166701	1	1	1	1	0	1	1	0	1
F1M779;D4AD26	22	22	1252.92	0.0943318	1.0694	Control	Exercise	Clathrin heavy chain 1 OS=Rattus norvegicus GN=Cltc PE=4 SV=1	1.08242e+07	1.08137e+07	1.21276e+07	1.13908e+07	1.02884e+07	1.14057e+07	1.02348e+07	1.00313e+07	1.05146e+07	1.09934e+07	9.4084e+06	1.09305e+07	1.02948e+07	1.06473e+07	8.52893e+06	1.01451e+07	1.23685e+07	1.29543e+07	1.64541e+07	1.1239e+07	8.25383e+06	9.44433e+06	1.08257e+07	8.92657e+06	1.24026e+07	1.27482e+07	9.4084e+06	9.26457e+06	6.189e+06	9.71525e+06	8.92577e+06	8.16156e+06	8	9	11	13	14	10	8	13	10
Q63525	2	2	99.4	0.0945461	1.43465	Exercise	Control	Nuclear migration protein nudC OS=Rattus norvegicus GN=Nudc PE=1 SV=1	391115	262105	343902	350432	259278	388560	173884	155272	199088	677135	468512	390098	539331	355902	240227	464623	446914	313991	466587	345762	208005	321741	183923	138173	234837	785222	468512	330643	324233	324747	251404	373780	1	0	0	0	0	0	0	0	0
P97521;Q66HP8	11	11	572.16	0.0961916	1.15503	Exercise	Control	Mitochondrial carnitine/acylcarnitine carrier protein OS=Rattus norvegicus GN=Slc25a20 PE=1 SV=1	9.58281e+06	1.00713e+07	1.09273e+07	9.03007e+06	1.05877e+07	9.33379e+06	9.55993e+06	6.76844e+06	1.53999e+07	9.6823e+06	1.10395e+07	1.1464e+07	1.05545e+07	1.07673e+07	8.7194e+06	9.99548e+06	1.095e+07	1.2065e+07	1.48255e+07	8.90975e+06	8.49396e+06	7.72869e+06	1.01119e+07	6.02306e+06	1.81651e+07	1.12278e+07	1.10395e+07	9.71671e+06	6.34514e+06	9.82476e+06	9.1251e+06	8.04117e+06	6	7	7	6	9	7	5	5	8
G3V9N8;D3ZS80;P62944	4	4	210.95	0.0966906	1.14864	Control	Exercise	AP-1 complex subunit beta-1 OS=Rattus norvegicus GN=Ap1b1 PE=4 SV=1	1.09051e+06	1.27513e+06	1.38425e+06	1.19285e+06	942702	1.38433e+06	1.41275e+06	1.13107e+06	1.35617e+06	898027	999196	990791	1.17944e+06	1.2263e+06	780383	1.11333e+06	1.24608e+06	1.52755e+06	1.87807e+06	1.17696e+06	756279	1.14627e+06	1.49431e+06	1.00651e+06	1.59969e+06	1.04137e+06	999196	839783	709052	1.11896e+06	816693	895651	1	2	2	3	2	3	2	1	3
Q5XIE6	15	15	1069.07	0.0971982	1.06745	Exercise	Control	3-hydroxyisobutyryl-CoA hydrolase, mitochondrial OS=Rattus norvegicus GN=Hibch PE=1 SV=2	1.00996e+07	9.97525e+06	1.24737e+07	1.07236e+07	1.01404e+07	1.08026e+07	1.07434e+07	1.19839e+07	1.2689e+07	1.14961e+07	1.00569e+07	1.17513e+07	1.15637e+07	1.14596e+07	1.15692e+07	1.22209e+07	1.15404e+07	1.19499e+07	1.69236e+07	1.05807e+07	8.13505e+06	8.94491e+06	1.13637e+07	1.06642e+07	1.49674e+07	1.33311e+07	1.00569e+07	9.96023e+06	6.95182e+06	1.04565e+07	1.21075e+07	9.83145e+06	9	8	13	8	7	6	13	8	11
B2RYS0	1	1	96.45	0.0977107	1.13264	Exercise	Control	Cox7a2 protein OS=Rattus norvegicus GN=Cox7a2 PE=2 SV=1	1.35054e+07	9.69592e+06	1.33837e+07	1.32259e+07	1.3993e+07	1.21013e+07	1.4496e+07	1.20161e+07	1.62308e+07	1.42792e+07	1.13634e+07	1.25584e+07	1.45302e+07	1.40802e+07	1.45311e+07	1.84285e+07	1.54322e+07	1.16153e+07	1.81582e+07	1.30497e+07	1.12258e+07	1.00203e+07	1.53329e+07	1.06929e+07	1.91452e+07	1.65585e+07	1.13634e+07	1.06443e+07	8.73524e+06	1.28476e+07	1.52072e+07	1.48254e+07	1	2	1	2	1	1	2	1	2
F1LNI9;P63025	2	2	150.56	0.0979043	1.15781	Control	Exercise	Uncharacterized protein (Fragment) OS=Rattus norvegicus GN=Vamp2 PE=4 SV=1	1.59054e+06	1.20209e+06	1.86191e+06	1.67542e+06	1.59728e+06	2.02098e+06	1.96312e+06	1.89887e+06	1.31096e+06	1.36059e+06	1.23152e+06	1.64463e+06	1.71814e+06	1.20619e+06	1.75488e+06	1.70094e+06	1.81746e+06	1.44005e+06	2.52613e+06	1.6531e+06	1.28141e+06	1.67344e+06	2.07646e+06	1.68976e+06	1.54636e+06	1.57777e+06	1.23152e+06	1.39396e+06	1.0329e+06	1.1006e+06	1.83653e+06	1.36837e+06	2	1	0	2	1	1	2	1	2
D3ZP84	10	8	785.41	0.0980559	1.1255	Exercise	Control	Voltage-dependent anion-selective channel protein 3 OS=Rattus norvegicus GN=Vdac3 PE=4 SV=1	3.98903e+07	3.08256e+07	3.30116e+07	3.01399e+07	3.44154e+07	3.55786e+07	3.08294e+07	3.70334e+07	4.21341e+07	3.767e+07	3.73917e+07	2.9102e+07	3.48065e+07	4.70094e+07	3.47827e+07	4.29289e+07	4.55813e+07	3.69277e+07	4.47883e+07	2.97383e+07	2.76096e+07	2.94602e+07	3.26093e+07	3.29551e+07	4.96999e+07	4.3683e+07	3.73917e+07	2.46665e+07	2.09249e+07	4.28942e+07	3.6401e+07	3.45354e+07	9	6	8	8	8	9	8	7	8
Q6AYQ4	2	2	90.86	0.0982844	1.28275	Control	Exercise	Transmembrane protein 109 OS=Rattus norvegicus GN=Tmem109 PE=2 SV=1	489183	405654	358687	324318	235143	403838	313769	224626	293838	355983	371102	280348	234184	283137	162593	166720	558973	485957	486647	319997	188642	334391	331884	199889	346601	412807	371102	237620	140786	258351	170159	134123	1	1	1	1	0	0	1	0	2
Q6IMZ3;D3ZXN8;D4ABR6;P48037	46	46	3478.43	0.0986168	1.07521	Control	Exercise	Annexin OS=Rattus norvegicus GN=Anxa6 PE=2 SV=1	1.76946e+08	1.61421e+08	1.85231e+08	2.14409e+08	1.91147e+08	1.98334e+08	1.98001e+08	2.06737e+08	1.58903e+08	1.89915e+08	1.77374e+08	1.8588e+08	1.8974e+08	1.66077e+08	1.69729e+08	1.87435e+08	2.0219e+08	1.93376e+08	2.51311e+08	2.11552e+08	1.53347e+08	1.64227e+08	2.09433e+08	1.8397e+08	1.87436e+08	2.2023e+08	1.77374e+08	1.5755e+08	1.14067e+08	1.51539e+08	1.77626e+08	1.50788e+08	45	41	44	46	45	51	51	48	46
Q4QR73;F1M4L9	5	4	267.55	0.0988244	1.17652	Control	Exercise	DnaJ (Hsp40) homolog, subfamily A, member 4 OS=Rattus norvegicus GN=Dnaja4 PE=2 SV=1	2.85017e+06	2.91706e+06	3.38906e+06	2.87263e+06	2.77344e+06	3.03424e+06	1.96275e+06	2.1657e+06	2.52843e+06	2.71981e+06	2.23689e+06	2.68002e+06	2.66297e+06	2.30501e+06	1.57747e+06	1.95884e+06	3.2568e+06	3.49451e+06	4.59809e+06	2.83435e+06	2.22498e+06	2.51245e+06	2.07606e+06	1.92721e+06	2.98244e+06	3.15396e+06	2.23689e+06	2.27155e+06	1.60092e+06	2.10323e+06	1.65087e+06	1.57585e+06	3	4	4	3	2	4	4	2	4
Q5M9H2;D3ZMF5;P45953	38	38	3572.6	0.0992286	1.0968	Exercise	Control	Acyl-Coenzyme A dehydrogenase, very long chain OS=Rattus norvegicus GN=Acadvl PE=2 SV=1	2.22029e+08	2.60077e+08	2.73818e+08	2.5484e+08	2.39427e+08	2.40253e+08	2.65763e+08	2.16204e+08	3.26938e+08	2.51529e+08	2.53055e+08	3.10097e+08	2.31737e+08	2.50693e+08	2.69644e+08	2.69654e+08	2.53705e+08	3.11561e+08	3.71501e+08	2.51445e+08	1.92079e+08	1.98937e+08	2.81106e+08	1.92395e+08	3.85644e+08	2.91679e+08	2.53055e+08	2.62835e+08	1.39315e+08	2.28748e+08	2.8219e+08	2.16931e+08	44	50	47	45	41	40	44	40	49
G3V7E4	1	1	37.27	0.099617	1.3928	Exercise	Control	Glycine C-acetyltransferase (2-amino-3-ketobutyrate-coenzyme A ligase), isoform CRA_b OS=Rattus norvegicus GN=Gcat PE=3 SV=1	75575.5	44080.8	33755.3	88504.3	37053.4	27545.5	154806	120088	83921.8	101645	112779	110328	48473.9	98561.4	83270.3	170809	86357.6	52806.9	45797.3	87325	29725.9	22808.6	163743	106863	98991	117870	112779	93512.3	29141.4	89933.4	87144.8	137412	0	0	0	0	0	0	1	1	0
P08733;D3Z9K3;D3ZCI9	18	17	1157.38	0.0998639	1.31235	Control	Exercise	Myosin regulatory light chain 2, ventricular/cardiac muscle isoform OS=Rattus norvegicus GN=Myl2 PE=1 SV=2	5.71334e+08	2.48968e+08	3.40169e+08	2.66936e+08	5.08046e+08	4.373e+08	4.16007e+08	2.91599e+08	3.06595e+08	4.37989e+08	3.08775e+08	1.75237e+08	2.93392e+08	3.74516e+08	1.92761e+08	2.57948e+08	6.52844e+08	2.98253e+08	4.61522e+08	2.63379e+08	4.07577e+08	3.62099e+08	4.40025e+08	2.59486e+08	3.61648e+08	5.07903e+08	3.08775e+08	1.48528e+08	1.76381e+08	3.41731e+08	2.0173e+08	2.07514e+08	31	15	20	16	22	22	26	15	21
D3ZDI7	2	2	75.58	0.100139	1.24253	Control	Exercise	Protein Ppp2r5a OS=Rattus norvegicus GN=Ppp2r5a PE=4 SV=1	302754	271352	332075	398785	244383	257636	342321	191368	400410	315770	223118	231160	176599	178462	190562	167709	345947	325068	450541	393471	196055	213332	362084	170294	472309	366175	223118	195928	106167	162840	199428	134919	0	1	1	1	0	0	0	0	0
D4AB83	1	1	44.16	0.100923	1.15848	Control	Exercise	RCG21206, isoform CRA_a OS=Rattus norvegicus GN=Tmed2 PE=3 SV=1	218724	192115	236399	182976	182714	216581	163349	219110	218645	202890	193386	177303	188361	166242	134113	110510	249929	230145	320732	180538	146581	179336	172780	194980	257905	235277	193386	150280	113238	151689	140353	88903.1	1	1	1	1	1	0	0	1	1
G3V837	1	1	44.18	0.10151	1.25282	Exercise	Control	CD1d1 antigen OS=Rattus norvegicus GN=Cd1d1 PE=4 SV=1	177058	262768	126612	265813	188862	276329	187236	247270	264721	396232	271951	268779	343133	185336	208882	230779	202319	314785	171780	262271	151514	228810	198046	220039	312255	459481	271951	227814	206283	169111	218601	185657	0	1	1	0	0	0	0	0	0
E9PTS0	1	1	32.63	0.10183	9.58459	Exercise	Control	Protein Hnrnpab OS=Rattus norvegicus GN=Hnrnpab PE=4 SV=1	0	2680.43	0	0	0	0	0	0	5649.74	0	4788.65	0	0	7134.43	8118.02	0	0	3211.05	0	0	0	0	0	0	6664.22	0	4788.65	0	0	6509.89	8495.73	0	1	0	0	0	0	0	0	0	0
Q6MGC4	1	1	41.8	0.102396	1.15431	Exercise	Control	H2-K region expressed gene 2, rat orthologue OS=Rattus norvegicus GN=Pfdn6 PE=2 SV=1	206427	200365	241815	148915	192304	207789	244672	262988	216758	255683	209948	217560	224248	231491	319548	293179	235878	240029	328082	146931	154275	172056	258797	234027	255680	296496	209948	184401	134813	211226	334416	235857	0	0	0	0	1	0	0	0	0
P31211	2	2	77.12	0.10269	1.75173	Control	Exercise	Corticosteroid-binding globulin OS=Rattus norvegicus GN=Serpina6 PE=1 SV=2	868869	157710	290316	650899	934361	656248	747948	1.04034e+06	322624	467427	385156	299559	149781	528086	492181	407426	992828	188930	393885	642226	749587	543395	791129	925771	380555	542040	385156	253903	90044.7	481858	515081	327766	1	1	1	1	2	1	2	1	1
F1LN64	1	1	32.67	0.103232	1.4975	Control	Exercise	Vitamin K epoxide reductase complex subunit 1-like protein 1 OS=Rattus norvegicus GN=Vkorc1l1 PE=4 SV=1	45651.5	86578.2	79803.4	104902	95545.6	58582.6	28997.1	51946.8	61884.4	6980.67	99762.2	75678.2	46622.2	52273.4	17504.1	7913.38	52164.4	103717	108273	103504	76651	48508.4	30671.2	46226.2	72996.5	8094.95	99762.2	64143.9	28028.2	47697.4	18318.6	6366.16	0	0	0	0	0	0	0	0	1
G3V918	4	4	176.72	0.104561	1.15953	Control	Exercise	Phosphoribosylglycinamide formyltransferase, isoform CRA_a OS=Rattus norvegicus GN=Gart PE=3 SV=1	3.14073e+06	3.07607e+06	2.86462e+06	3.00756e+06	2.02282e+06	3.19614e+06	2.1788e+06	3.47221e+06	2.5753e+06	2.3043e+06	2.0126e+06	2.46533e+06	2.51785e+06	2.59928e+06	3.03479e+06	2.29077e+06	3.5888e+06	3.68501e+06	3.88655e+06	2.96749e+06	1.6228e+06	2.64652e+06	2.30459e+06	3.08984e+06	3.03773e+06	2.67213e+06	2.0126e+06	2.08958e+06	1.51367e+06	2.37174e+06	3.17599e+06	1.84288e+06	2	2	4	1	1	0	1	2	1
F1LWD0	1	1	66.75	0.104583	1.8528	Exercise	Control	Uncharacterized protein (Fragment) OS=Rattus norvegicus PE=4 SV=1	16613	1749.72	146000	42869.2	140360	14563.6	111444	13318.4	41187.9	27902.3	105926	115469	58057.7	90196.5	91122.4	372301	18983.1	2096.09	198085	42298	112603	12059.2	117878	11851.7	48583.7	32356.2	105926	97869.8	34903	82300.7	95362.2	299509	0	0	0	0	0	0	0	0	0
B2RYW3	7	7	549.83	0.105082	1.12957	Exercise	Control	NADH dehydrogenase (Ubiquinone) 1 beta subcomplex, 9 OS=Rattus norvegicus GN=Ndufb9 PE=2 SV=1	1.40861e+07	1.33329e+07	1.49e+07	1.04042e+07	1.44282e+07	1.31219e+07	1.2394e+07	1.13285e+07	1.98339e+07	1.43309e+07	1.40441e+07	1.2745e+07	1.20585e+07	1.44221e+07	1.54384e+07	1.45975e+07	1.60957e+07	1.59722e+07	2.02155e+07	1.02656e+07	1.15749e+07	1.08653e+07	1.31096e+07	1.00809e+07	2.33953e+07	1.66185e+07	1.40441e+07	1.08025e+07	7.24931e+06	1.31596e+07	1.61567e+07	1.17434e+07	4	6	7	5	5	5	8	3	8
Q5XIF6;D3ZLP4;F1LUM5	17	3	1219.48	0.105119	1.18424	Control	Exercise	Tubulin alpha-4A chain OS=Rattus norvegicus GN=Tuba4a PE=2 SV=1	3.26707e+07	3.17613e+07	3.42956e+07	3.43314e+07	2.89318e+07	3.86122e+07	2.00359e+07	2.40521e+07	2.25581e+07	2.93709e+07	2.9647e+07	2.38121e+07	2.94404e+07	2.73754e+07	1.99812e+07	2.44381e+07	3.73318e+07	3.80487e+07	4.65304e+07	3.3874e+07	2.32104e+07	3.19722e+07	2.11926e+07	2.14033e+07	2.66087e+07	3.40592e+07	2.9647e+07	2.01829e+07	1.76989e+07	2.4979e+07	2.09109e+07	1.96599e+07	5	4	5	4	5	5	5	5	5
D3ZZU5	1	1	68.27	0.105181	1.15288	Control	Exercise	Protein Sypl1 OS=Rattus norvegicus GN=Sypl1 PE=4 SV=1	1.39384e+06	1.62389e+06	1.23292e+06	1.61323e+06	1.41523e+06	1.74901e+06	1.4284e+06	1.74983e+06	893278	1.36135e+06	1.1898e+06	1.24474e+06	1.30075e+06	1.09849e+06	1.75164e+06	1.74769e+06	1.5927e+06	1.94535e+06	1.67275e+06	1.59174e+06	1.13536e+06	1.44824e+06	1.51087e+06	1.55713e+06	1.05368e+06	1.57866e+06	1.1898e+06	1.05502e+06	781982	1.00233e+06	1.83314e+06	1.40598e+06	1	0	1	1	1	1	1	1	0
D3ZUL3	6	6	312.82	0.106243	1.265	Control	Exercise	Protein Col6a1 OS=Rattus norvegicus GN=Col6a1 PE=4 SV=1	2.11911e+06	2.40992e+06	2.3822e+06	1.34783e+06	2.42777e+06	2.6529e+06	2.73181e+06	1.27645e+06	1.64165e+06	1.61202e+06	1.29794e+06	2.39531e+06	1.51168e+06	2.02428e+06	1.51212e+06	1.71883e+06	2.42144e+06	2.88698e+06	3.23204e+06	1.32987e+06	1.94767e+06	2.19669e+06	2.88953e+06	1.13588e+06	1.93643e+06	1.86934e+06	1.29794e+06	2.03023e+06	908787	1.84708e+06	1.58247e+06	1.38277e+06	3	2	3	2	3	1	2	1	1
F1LSJ3	1	1	78.11	0.106494	1.26366	Exercise	Control	Uncharacterized protein (Fragment) OS=Rattus norvegicus PE=4 SV=1	589221	417210	767583	629542	570326	472737	759594	589009	615687	886776	638003	999818	482757	909120	985680	541698	673283	499801	1.04141e+06	621154	457541	391442	803448	524144	726241	1.02833e+06	638003	847434	290222	829537	1.03154e+06	435786	0	1	1	0	0	0	1	0	1
B0BNE6	8	7	490.38	0.106813	1.10497	Exercise	Control	NADH dehydrogenase (Ubiquinone) Fe-S protein 8 (Predicted), isoform CRA_a OS=Rattus norvegicus GN=Ndufs8 PE=2 SV=1	1.09329e+07	1.16883e+07	1.26229e+07	1.22116e+07	1.58135e+07	1.06653e+07	1.18572e+07	1.04498e+07	1.55687e+07	1.32522e+07	1.21101e+07	1.26558e+07	1.15459e+07	1.22784e+07	1.40186e+07	1.49144e+07	1.24926e+07	1.40021e+07	1.71261e+07	1.20489e+07	1.26863e+07	8.8312e+06	1.25418e+07	9.29905e+06	1.83643e+07	1.53676e+07	1.21101e+07	1.07269e+07	6.94113e+06	1.12035e+07	1.46709e+07	1.19984e+07	5	7	5	7	6	5	6	5	7
Q5U1Z9	1	1	64.81	0.107705	1.24843	Exercise	Control	Metaxin 2 OS=Rattus norvegicus GN=Mtx2 PE=2 SV=1	325417	409053	431391	400961	530689	383976	397275	350751	451265	484911	502211	549950	395038	344667	421717	882072	371843	490028	585287	395618	425743	317945	420211	312125	532295	562314	502211	466131	237488	314495	441338	709609	1	1	1	1	1	1	1	1	1
P62703;D3ZFZ5;D3ZX01	6	6	274.68	0.107812	1.10157	Control	Exercise	40S ribosomal protein S4, X isoform OS=Rattus norvegicus GN=Rps4x PE=2 SV=2	1.87289e+06	2.00106e+06	2.06123e+06	1.94686e+06	2.09677e+06	1.86637e+06	1.76742e+06	1.76436e+06	1.97264e+06	1.58569e+06	1.92159e+06	2.01833e+06	1.96007e+06	1.49568e+06	1.29018e+06	1.715e+06	2.14009e+06	2.39719e+06	2.79656e+06	1.92092e+06	1.68212e+06	1.54541e+06	1.86946e+06	1.57006e+06	2.32685e+06	1.8388e+06	1.92159e+06	1.71072e+06	1.17835e+06	1.36475e+06	1.35021e+06	1.37968e+06	3	2	3	3	1	4	1	2	2
P29266	11	11	952.56	0.107872	1.08461	Exercise	Control	3-hydroxyisobutyrate dehydrogenase, mitochondrial OS=Rattus norvegicus GN=Hibadh PE=1 SV=3	2.80298e+07	3.07688e+07	3.64648e+07	3.24235e+07	2.98596e+07	3.12991e+07	2.98235e+07	3.13041e+07	3.92816e+07	3.07079e+07	2.9249e+07	3.69974e+07	3.64849e+07	3.05989e+07	3.44598e+07	3.3344e+07	3.20288e+07	3.68597e+07	4.94734e+07	3.19915e+07	2.39547e+07	2.59167e+07	3.15453e+07	2.78567e+07	4.63351e+07	3.56096e+07	2.9249e+07	3.13585e+07	2.19339e+07	2.79203e+07	3.60632e+07	2.68246e+07	13	13	12	12	11	13	12	11	14
F1M446;F1LVJ2	5	5	254.35	0.10797	1.17852	Control	Exercise	Uncharacterized protein (Fragment) OS=Rattus norvegicus PE=4 SV=1	1.0788e+06	1.2165e+06	1.29619e+06	1.01082e+06	1.1751e+06	1.28977e+06	982276	762362	1.12156e+06	850049	951972	1.26242e+06	1.0077e+06	705895	652381	925028	1.23271e+06	1.45731e+06	1.7586e+06	997347	942720	1.06798e+06	1.03899e+06	678407	1.32295e+06	985738	951972	1.07001e+06	605804	644101	682735	744166	1	2	4	2	1	3	1	2	1
D3ZDS1	9	1	421.85	0.108145	1.53367	Exercise	Control	Uncharacterized protein OS=Rattus norvegicus PE=3 SV=1	136329	175177	323973	304609	185129	270178	86111	342682	163473	200746	237735	400992	375914	251851	691188	475794	155779	209854	439548	300551	148519	223716	91082.4	304944	192827	232790	237735	339876	225991	229804	723348	382767	0	0	1	0	0	0	0	1	0
P15650	26	25	2077.27	0.108325	1.07779	Exercise	Control	Long-chain specific acyl-CoA dehydrogenase, mitochondrial OS=Rattus norvegicus GN=Acadl PE=1 SV=1	2.64939e+08	2.62979e+08	3.14661e+08	2.71072e+08	2.81354e+08	2.69471e+08	2.7803e+08	2.71754e+08	3.3889e+08	2.81801e+08	2.7397e+08	3.1491e+08	2.8311e+08	2.69874e+08	3.49854e+08	2.74102e+08	3.02737e+08	3.15038e+08	4.26914e+08	2.6746e+08	2.25715e+08	2.23131e+08	2.94082e+08	2.41828e+08	3.99742e+08	3.26784e+08	2.7397e+08	2.66913e+08	1.70199e+08	2.46249e+08	3.66132e+08	2.20509e+08	26	28	33	33	30	28	31	30	33
G3V6S3;O35783;Q3MID6	6	6	279.9	0.109054	1.12781	Control	Exercise	RCG28015, isoform CRA_b OS=Rattus norvegicus GN=Calu PE=4 SV=1	2.69885e+06	1.80664e+06	2.49541e+06	2.35111e+06	1.94476e+06	2.28186e+06	2.23862e+06	2.05434e+06	2.07387e+06	1.93419e+06	1.95316e+06	2.30863e+06	1.98143e+06	1.65391e+06	2.41895e+06	1.52206e+06	3.08388e+06	2.16428e+06	3.38563e+06	2.31978e+06	1.56017e+06	1.88945e+06	2.36787e+06	1.82811e+06	2.44626e+06	2.24293e+06	1.95316e+06	1.95677e+06	1.19119e+06	1.50912e+06	2.5315e+06	1.22447e+06	2	1	2	2	0	3	2	1	2
D3ZRL3	2	2	131.43	0.109096	1.98216	Exercise	Control	Protein Dusp23 OS=Rattus norvegicus GN=Dusp23 PE=4 SV=1	46054.1	95191.5	270076	133622	336642	47772.9	45340.7	223525	73925.8	334509	142205	106488	440651	133667	582672	560954	52624.5	114035	366424	131842	270069	39557.6	47958.4	198910	87200.2	387905	142205	90257.8	264909	121966	609782	451277	0	0	0	0	0	0	0	1	0
D3ZM87;F1LV19;F1M1I9	9	9	457.72	0.109145	1.13751	Exercise	Control	Nebulin (Predicted) OS=Rattus norvegicus GN=Neb PE=4 SV=1	2.51942e+06	2.11869e+06	2.0236e+06	1.70545e+06	2.65245e+06	2.9185e+06	2.10324e+06	1.57414e+06	2.46678e+06	2.75826e+06	2.22356e+06	2.43709e+06	2.44123e+06	2.22665e+06	3.03905e+06	2.4451e+06	2.87886e+06	2.5381e+06	2.74551e+06	1.68273e+06	2.12792e+06	2.41662e+06	2.22466e+06	1.40079e+06	2.90972e+06	3.19855e+06	2.22356e+06	2.06565e+06	1.46761e+06	2.03173e+06	3.18046e+06	1.96704e+06	4	4	4	2	5	3	4	0	3
D4ABR8	2	2	71.98	0.109956	1.25157	Control	Exercise	Lysyl-tRNA synthetase OS=Rattus norvegicus GN=Kars PE=3 SV=1	182095	184113	210590	182759	221860	221492	138200	121492	172657	156946	161288	191649	140005	183908	69606.8	92554.5	208074	220559	285717	180324	177986	183403	146179	108113	203660	181999	161288	162439	84167.6	167809	72845.5	74458.3	0	0	1	0	0	1	1	1	1
F1LYK7	14	11	980.1	0.110957	1.11554	Control	Exercise	Protein Cfl2 (Fragment) OS=Rattus norvegicus GN=Cfl2 PE=4 SV=1	6.54788e+07	5.04061e+07	6.10505e+07	6.35852e+07	5.71388e+07	7.32312e+07	4.80143e+07	5.48663e+07	5.15379e+07	5.38363e+07	4.95519e+07	5.80552e+07	6.20393e+07	4.64513e+07	4.6437e+07	5.67906e+07	7.48204e+07	6.03844e+07	8.28299e+07	6.27379e+07	4.58393e+07	6.0638e+07	5.07863e+07	4.88242e+07	6.07922e+07	6.24299e+07	4.95519e+07	4.92069e+07	3.72966e+07	4.2385e+07	4.85976e+07	4.56869e+07	10	10	12	11	8	10	11	9	11
D3ZPR0	6	6	331.58	0.111085	1.11772	Control	Exercise	Chromosome segregation 1-like (S. cerevisiae) (Predicted) OS=Rattus norvegicus GN=Cse1l PE=4 SV=1	1.27128e+06	1.1875e+06	1.48279e+06	1.32428e+06	1.16927e+06	1.36867e+06	1.26646e+06	1.72276e+06	1.27546e+06	1.22791e+06	1.03555e+06	1.22454e+06	1.02301e+06	1.08253e+06	1.22786e+06	1.55938e+06	1.45265e+06	1.42258e+06	2.01177e+06	1.30664e+06	938040	1.1333e+06	1.33957e+06	1.53304e+06	1.50449e+06	1.42392e+06	1.03555e+06	1.0379e+06	615010	987763	1.28499e+06	1.25449e+06	2	1	3	2	1	2	2	2	0
F1LNH3	2	2	88	0.113151	1.40044	Control	Exercise	Protein Col6a2 (Fragment) OS=Rattus norvegicus GN=Col6a2 PE=4 SV=1	143998	112503	134883	73699.8	133389	141380	118156	47641.5	119077	114230	82001.4	123400	75343.5	55727.1	45571.9	31340.9	164542	134774	183002	72717.8	107011	117068	124978	42395	140458	132464	82001.4	104593	45294.8	50848.8	47692.3	25213.2	2	0	0	0	0	1	2	0	0
P19234	9	9	771.95	0.113261	1.09528	Exercise	Control	NADH dehydrogenase [ubiquinone] flavoprotein 2, mitochondrial OS=Rattus norvegicus GN=Ndufv2 PE=1 SV=2	3.63496e+07	4.28327e+07	4.15769e+07	3.4889e+07	4.29034e+07	4.30267e+07	4.2887e+07	3.79516e+07	5.45528e+07	4.73067e+07	4.06398e+07	4.04434e+07	3.77221e+07	4.78531e+07	4.32127e+07	4.14046e+07	4.15355e+07	5.13118e+07	5.64092e+07	3.44241e+07	3.4419e+07	3.56275e+07	4.5363e+07	3.37722e+07	6.43485e+07	5.4858e+07	4.06398e+07	3.42793e+07	2.26776e+07	4.3664e+07	4.52233e+07	3.33092e+07	9	9	10	10	10	10	11	8	12
P31232	4	4	229.54	0.114079	1.12329	Control	Exercise	Transgelin OS=Rattus norvegicus GN=Tagln PE=1 SV=2	3.30311e+06	2.78471e+06	2.90677e+06	2.94919e+06	2.22336e+06	2.49929e+06	2.93475e+06	2.15065e+06	2.88641e+06	2.66428e+06	2.21109e+06	2.37428e+06	2.49179e+06	2.1907e+06	2.02951e+06	2.51632e+06	3.77435e+06	3.33597e+06	3.94374e+06	2.90989e+06	1.78368e+06	2.0695e+06	3.10418e+06	1.91381e+06	3.4047e+06	3.08957e+06	2.21109e+06	2.01241e+06	1.498e+06	1.99893e+06	2.12394e+06	2.02433e+06	3	3	3	4	3	3	4	3	3
G3V6R5	4	4	247.82	0.11467	1.11376	Exercise	Control	Sulfite oxidase OS=Rattus norvegicus GN=Suox PE=4 SV=1	646909	747288	842843	551000	754772	609447	782318	676638	752124	732580	679088	764633	803021	722950	1.01111e+06	784061	739201	895220	1.14352e+06	543659	605512	504642	827484	602123	887177	849518	679088	648093	482758	659663	1.05816e+06	630762	1	3	2	2	1	1	1	2	1
Q2PQA9	1	1	60.69	0.114733	1.13186	Control	Exercise	Kinesin-1 heavy chain OS=Rattus norvegicus GN=Kif5b PE=2 SV=1	233956	279258	271762	294929	256907	275623	305962	259978	308664	221161	183098	171676	291519	202712	276423	269342	267333	334540	368712	290999	206103	228225	323626	231348	364088	256464	183098	145511	175255	184967	289284	216681	1	0	0	0	1	0	0	0	0
P12075	5	4	346.67	0.115022	1.11376	Exercise	Control	Cytochrome c oxidase subunit 5B, mitochondrial OS=Rattus norvegicus GN=Cox5b PE=1 SV=2	3.45232e+07	2.87182e+07	3.56645e+07	3.2344e+07	4.33478e+07	3.69564e+07	3.97147e+07	3.67132e+07	4.68415e+07	4.02167e+07	3.25937e+07	3.48865e+07	3.87484e+07	3.7487e+07	4.44336e+07	4.55358e+07	3.94485e+07	3.44032e+07	4.83876e+07	3.1913e+07	3.47756e+07	3.06011e+07	4.20075e+07	3.26702e+07	5.52525e+07	4.66363e+07	3.25937e+07	2.95694e+07	2.32946e+07	3.42055e+07	4.65011e+07	3.66327e+07	2	2	4	5	6	4	4	5	3
P04636	26	24	2004.31	0.115846	1.08162	Exercise	Control	Malate dehydrogenase, mitochondrial OS=Rattus norvegicus GN=Mdh2 PE=1 SV=2	1.38854e+09	1.60616e+09	1.77158e+09	1.64966e+09	1.69491e+09	1.59785e+09	1.91223e+09	1.57418e+09	1.91764e+09	1.70702e+09	1.62557e+09	1.84551e+09	1.6616e+09	1.7035e+09	2.13893e+09	1.6723e+09	1.58664e+09	1.92412e+09	2.40358e+09	1.62768e+09	1.35973e+09	1.32308e+09	2.02263e+09	1.40083e+09	2.26198e+09	1.9795e+09	1.62557e+09	1.56423e+09	9.98914e+08	1.55438e+09	2.23845e+09	1.34533e+09	47	47	52	45	50	42	51	41	48
P08503;G3V796	17	16	1175.62	0.116809	1.2056	Exercise	Control	Medium-chain specific acyl-CoA dehydrogenase, mitochondrial OS=Rattus norvegicus GN=Acadm PE=1 SV=1	8.98109e+07	1.07031e+08	1.06422e+08	8.93646e+07	1.10575e+08	9.1336e+07	9.90204e+07	4.17768e+07	1.48079e+08	9.28916e+07	1.02907e+08	1.25764e+08	1.00031e+08	9.12514e+07	1.05753e+08	1.19843e+08	1.02624e+08	1.28219e+08	1.44387e+08	8.81739e+07	8.87083e+07	7.56293e+07	1.04737e+08	3.71761e+07	1.74668e+08	1.07719e+08	1.02907e+08	1.06596e+08	6.01365e+07	8.32633e+07	1.10674e+08	9.64109e+07	15	17	14	14	18	14	15	12	17
P06761	26	24	1620.44	0.117997	1.14255	Control	Exercise	78 kDa glucose-regulated protein OS=Rattus norvegicus GN=Hspa5 PE=1 SV=1	6.14902e+07	4.10601e+07	6.10544e+07	4.84042e+07	6.27686e+07	5.80491e+07	7.24395e+07	5.13142e+07	5.06513e+07	5.561e+07	4.92935e+07	4.48732e+07	4.22399e+07	6.12298e+07	4.6087e+07	4.963e+07	7.02628e+07	4.91883e+07	8.28351e+07	4.77592e+07	5.03558e+07	4.80666e+07	7.66217e+07	4.56632e+07	5.97464e+07	6.44867e+07	4.92935e+07	3.8034e+07	2.53937e+07	5.58698e+07	4.82313e+07	3.99263e+07	11	16	15	15	14	13	14	16	15
P07150;D3Z9W3;D3ZVZ4	15	15	986.29	0.118085	1.12571	Control	Exercise	Annexin A1 OS=Rattus norvegicus GN=Anxa1 PE=1 SV=2	1.57922e+07	1.60115e+07	1.85709e+07	2.41846e+07	1.73994e+07	2.12671e+07	1.76911e+07	1.6977e+07	1.82936e+07	1.89723e+07	1.40867e+07	1.90562e+07	1.51124e+07	1.49007e+07	1.38553e+07	1.71007e+07	1.80452e+07	1.91811e+07	2.5196e+07	2.38623e+07	1.39586e+07	1.76099e+07	1.87125e+07	1.51074e+07	2.15784e+07	2.20008e+07	1.40867e+07	1.61518e+07	9.08524e+06	1.35963e+07	1.44999e+07	1.37572e+07	10	7	10	10	10	9	12	10	10
D3ZM27	9	9	651.92	0.118606	1.40551	Control	Exercise	Ankyrin repeat domain 2 (Stretch responsive muscle) (Predicted) OS=Rattus norvegicus GN=Ankrd2 PE=4 SV=1	9.21874e+06	4.44833e+06	4.4678e+06	8.56365e+06	3.4086e+06	6.62013e+06	9.86619e+06	6.09262e+06	4.00318e+06	1.673e+06	6.24932e+06	2.2851e+06	7.58829e+06	2.51213e+06	7.47163e+06	5.70284e+06	1.05339e+07	5.32891e+06	6.06165e+06	8.44954e+06	2.73453e+06	5.48169e+06	1.04358e+07	5.42167e+06	4.72201e+06	1.94005e+06	6.24932e+06	1.93682e+06	4.56191e+06	2.29222e+06	7.81927e+06	4.58783e+06	8	5	3	5	1	6	7	4	3
F1MAA2	2	2	172.75	0.119421	1.26982	Control	Exercise	Protein Cops7a OS=Rattus norvegicus GN=Cops7a PE=4 SV=1	635078	420762	561521	516616	550232	763368	1.01823e+06	958970	428038	455561	617959	634934	640602	560535	407982	526467	725682	504055	761840	509732	441421	632095	1.07701e+06	853364	504898	528280	617959	538162	385116	511466	426964	423532	1	1	2	0	1	1	2	1	0
D3Z8L7;F1M0V3	2	2	172.44	0.120931	1.14006	Control	Exercise	Ras-related protein R-Ras OS=Rattus norvegicus GN=Rras PE=1 SV=1	1.22277e+06	1.02072e+06	1.00158e+06	989108	989503	1.37126e+06	798028	959957	1.00243e+06	839494	876498	807907	922265	869056	765544	1.24356e+06	1.39722e+06	1.22278e+06	1.35889e+06	975928	793824	1.13545e+06	844101	854242	1.18243e+06	973498	876498	684772	554445	792980	801163	1.00042e+06	2	1	2	2	2	2	2	2	2
D3ZFR7;F1LRA2	10	10	696.56	0.121218	1.15458	Control	Exercise	PDZ and LIM domain 3, isoform CRA_b OS=Rattus norvegicus GN=Pdlim3 PE=4 SV=1	3.76407e+07	3.41843e+07	3.40231e+07	2.78453e+07	3.0984e+07	3.88267e+07	3.47811e+07	4.59444e+07	2.2966e+07	2.78226e+07	2.85468e+07	2.27478e+07	3.14985e+07	3.25609e+07	4.15462e+07	3.84868e+07	4.30108e+07	4.09514e+07	4.61606e+07	2.74743e+07	2.48568e+07	3.21498e+07	3.67891e+07	4.08848e+07	2.70898e+07	3.22638e+07	2.85468e+07	1.92807e+07	1.89362e+07	2.97106e+07	4.34792e+07	3.09619e+07	9	7	8	8	5	6	8	8	7
D3Z8B4	4	4	197.69	0.123297	1.11559	Control	Exercise	Proteasome subunit alpha type OS=Rattus norvegicus PE=3 SV=1	2.93174e+06	3.04375e+06	3.27665e+06	3.00883e+06	3.71669e+06	3.23616e+06	2.61124e+06	2.40643e+06	3.29324e+06	2.55177e+06	2.57255e+06	2.78017e+06	3.11317e+06	2.16172e+06	2.69935e+06	2.54875e+06	3.35001e+06	3.64629e+06	4.44558e+06	2.96874e+06	2.98169e+06	2.67965e+06	2.76199e+06	2.14142e+06	3.88458e+06	2.9591e+06	2.57255e+06	2.35644e+06	1.87157e+06	1.97248e+06	2.82495e+06	2.05042e+06	1	2	1	1	1	3	2	2	3
B2GUZ6	3	3	242.49	0.123386	1.19115	Control	Exercise	Protein Rtn4ip1 OS=Rattus norvegicus GN=Rtn4ip1 PE=2 SV=1	2.46717e+06	3.08329e+06	4.28691e+06	2.5258e+06	2.75102e+06	2.47936e+06	2.3399e+06	1.99769e+06	2.52907e+06	2.40898e+06	2.86925e+06	2.57097e+06	2.13466e+06	2.24744e+06	1.84583e+06	1.80559e+06	2.81916e+06	3.69365e+06	5.81624e+06	2.49214e+06	2.20699e+06	2.05299e+06	2.47499e+06	1.7777e+06	2.9832e+06	2.79351e+06	2.86925e+06	2.17913e+06	1.28331e+06	2.0507e+06	1.93171e+06	1.45256e+06	2	2	3	1	1	1	2	1	2
P0C5I0	1	1	37.73	0.124	1.15225	Exercise	Control	Cerebral dopamine neurotrophic factor OS=Rattus norvegicus GN=Cdnf PE=3 SV=1	238078	203628	225942	187639	172653	203492	151103	184867	234409	204470	201946	207494	192347	236917	333978	194470	272044	243938	306546	185139	138510	168498	159826	164508	276501	237108	201946	175869	115634	216178	349517	156447	1	0	1	1	0	1	1	0	1
D3ZS58	6	6	339.73	0.124915	1.1225	Exercise	Control	NADH dehydrogenase [ubiquinone] 1 alpha subcomplex subunit 2 OS=Rattus norvegicus GN=Ndufa2 PE=3 SV=1	7.85673e+06	8.36738e+06	8.60772e+06	7.36896e+06	8.70178e+06	8.5925e+06	8.44445e+06	8.59667e+06	1.06434e+07	1.15824e+07	9.17228e+06	7.86395e+06	6.73647e+06	8.97404e+06	9.83774e+06	9.87663e+06	8.97762e+06	1.00238e+07	1.16785e+07	7.27077e+06	6.98096e+06	7.11488e+06	8.93197e+06	7.64997e+06	1.25546e+07	1.34312e+07	9.17228e+06	6.66538e+06	4.04981e+06	8.18846e+06	1.02955e+07	7.94555e+06	6	4	6	4	5	5	5	5	3
P04638	1	1	53.58	0.125019	1.58041	Control	Exercise	Apolipoprotein A-II OS=Rattus norvegicus GN=Apoa2 PE=2 SV=1	306580	269263	247127	223490	156413	68168.6	94855.7	96386.3	200437	185246	88462.7	110380	81315.5	138069	66906.7	54438.7	350319	322565	335288	220512	125481	56445.9	100332	85771.8	236428	214815	88462.7	93556.7	48885	125983	70019.8	43794.9	1	1	1	1	1	0	1	1	1
D3ZYW7	1	1	54.54	0.125112	1.18572	Exercise	Control	Frataxin, mitochondrial OS=Rattus norvegicus GN=Fxn PE=1 SV=1	201511	136005	163401	179141	271507	160612	289024	186046	234278	171956	247122	244114	224671	236739	328281	194876	230260	162929	221693	176754	217816	132992	305710	165558	276345	199405	247122	206908	135067	216015	343555	156774	0	0	0	0	0	0	1	1	0
Q5XI19;F1M1T2	5	4	257.54	0.125336	1.13645	Exercise	Control	Fermitin family homolog 2 (Drosophila) OS=Rattus norvegicus GN=Fermt2 PE=2 SV=1	877417	713742	951206	890727	983371	1.25238e+06	1.05804e+06	1.07709e+06	1.02112e+06	1.3253e+06	1.02365e+06	832001	1.21721e+06	1.02719e+06	1.15155e+06	1.27079e+06	1.00259e+06	855032	1.29054e+06	878858	788904	1.03701e+06	1.11913e+06	958480	1.20447e+06	1.53685e+06	1.02365e+06	705193	731758	937273	1.20513e+06	1.02232e+06	2	1	1	3	2	4	1	3	2
D4A9P9	5	5	368.14	0.125713	1.13214	Control	Exercise	Gup1, glycerol uptake/transporter homolog (Yeast) (Predicted) OS=Rattus norvegicus GN=Hhatl PE=4 SV=1	5.87512e+06	4.8576e+06	5.20428e+06	4.1848e+06	5.22082e+06	5.03264e+06	5.65102e+06	4.05207e+06	4.38766e+06	3.76678e+06	4.86782e+06	4.15179e+06	4.13204e+06	5.29927e+06	3.16146e+06	5.63383e+06	6.7133e+06	5.81921e+06	7.06087e+06	4.12904e+06	4.18838e+06	4.1672e+06	5.97727e+06	3.60583e+06	5.17552e+06	4.36805e+06	4.86782e+06	3.519e+06	2.48409e+06	4.83538e+06	3.30856e+06	4.5323e+06	4	3	6	3	3	3	3	4	5
Q60587	17	17	1128.94	0.125993	1.09128	Exercise	Control	Trifunctional enzyme subunit beta, mitochondrial OS=Rattus norvegicus GN=Hadhb PE=1 SV=1	6.19948e+07	7.81676e+07	7.7661e+07	7.58646e+07	6.58987e+07	6.45518e+07	6.11937e+07	7.43703e+07	8.8879e+07	6.70907e+07	7.50968e+07	8.90054e+07	7.53679e+07	7.27854e+07	6.68877e+07	7.56819e+07	7.08394e+07	9.36415e+07	1.05366e+08	7.48537e+07	5.28669e+07	5.34511e+07	6.47266e+07	6.61803e+07	1.04838e+08	7.78e+07	7.50968e+07	7.54399e+07	4.53095e+07	6.64138e+07	6.99999e+07	6.08846e+07	13	13	15	17	15	14	17	10	14
Q4G079	1	1	39.89	0.126985	1.08365	Control	Exercise	Protein Aimp1 OS=Rattus norvegicus GN=Aimp1 PE=2 SV=1	672289	795158	795446	814929	948332	798697	880163	832725	769250	705227	831660	830403	724517	615294	762925	793808	768202	952565	1.07922e+06	804071	760795	661348	930978	741021	907379	817798	831660	703839	435563	561432	798423	638603	0	0	1	1	0	0	0	1	0
D3ZV17;F1LVM8	4	4	161.76	0.127252	1.21938	Control	Exercise	NEDD8-activating enzyme E1 catalytic subunit OS=Rattus norvegicus GN=Uba3 PE=4 SV=1	432734	403637	493531	391310	306125	388069	322822	294819	336023	363199	333842	443389	162196	376422	164136	308157	494471	483540	669596	386096	245587	321334	341460	262352	396360	421174	333842	375811	97508.3	343471	171773	247906	0	1	1	0	0	0	1	1	0
P04785	22	21	1279.14	0.129393	1.0431	Control	Exercise	Protein disulfide-isomerase OS=Rattus norvegicus GN=P4hb PE=1 SV=2	2.14003e+07	1.80093e+07	2.02364e+07	1.93898e+07	1.95391e+07	2.02739e+07	1.97544e+07	1.92885e+07	1.89638e+07	1.96676e+07	1.94718e+07	2.02966e+07	1.76791e+07	1.75494e+07	1.97289e+07	1.80099e+07	2.44534e+07	2.15744e+07	2.74556e+07	1.91314e+07	1.56751e+07	1.67875e+07	2.08949e+07	1.71644e+07	2.2369e+07	2.2807e+07	1.94718e+07	1.72032e+07	1.06283e+07	1.60131e+07	2.06469e+07	1.44886e+07	14	10	17	12	12	11	10	10	14
E9PSX6;D3ZJN5;E9PSY3	60	35	5380.25	0.130087	1.1455	Control	Exercise	Sarcoplasmic/endoplasmic reticulum calcium ATPase 2 OS=Rattus norvegicus GN=Atp2a2 PE=3 SV=1	4.50911e+08	3.96961e+08	5.51285e+08	3.65718e+08	5.24797e+08	5.26589e+08	3.79839e+08	3.92095e+08	3.40266e+08	4.41375e+08	4.06424e+08	4.89766e+08	4.4477e+08	3.65532e+08	2.87654e+08	3.56641e+08	5.1524e+08	4.75543e+08	7.47953e+08	3.60845e+08	4.21016e+08	4.36033e+08	4.01768e+08	3.48916e+08	4.01365e+08	5.11829e+08	4.06424e+08	4.1512e+08	2.67386e+08	3.33533e+08	3.01038e+08	2.86911e+08	46	41	53	36	47	46	49	41	44
D3ZK49	1	1	61.01	0.130214	1.17887	Control	Exercise	Single-stranded DNA binding protein 1, isoform CRA_a OS=Rattus norvegicus GN=Ssbp1 PE=4 SV=1	214096	248846	281358	151319	248434	244119	255868	297724	298296	212619	179914	231000	198219	202842	173074	151182	244640	298107	381730	149302	199305	202139	270640	264937	351859	246558	179914	195793	119164	185085	181127	121623	1	0	0	0	0	0	0	0	0
F1LPL7;D3ZEV0;F1M1T6	5	2	228.4	0.130972	1.31226	Control	Exercise	Nuclease-sensitive element-binding protein 1 OS=Rattus norvegicus GN=Ybx1 PE=4 SV=1	403092	390137	334011	290819	246892	301905	259134	216038	356177	314650	221137	163354	231787	48962.8	240742	284123	460600	467368	453167	286944	198068	249988	274094	192247	420133	364876	221137	138457	139345	44676.6	251944	228572	0	0	0	0	0	0	0	1	0
Q9Z1N1;F1LRT1	6	6	278.58	0.131079	1.28501	Exercise	Control	Fructose-1,6-bisphosphatase isozyme 2 OS=Rattus norvegicus GN=Fbp2 PE=2 SV=1	4.57087e+06	7.02338e+06	4.55232e+06	7.07615e+06	4.09422e+06	2.46928e+06	3.37189e+06	5.65822e+06	9.39555e+06	4.72165e+06	5.65678e+06	5.26299e+06	8.16312e+06	3.7859e+06	7.29364e+06	5.59972e+06	5.22298e+06	8.41372e+06	6.17633e+06	6.98186e+06	3.28457e+06	2.04464e+06	3.56656e+06	5.03511e+06	1.10826e+07	5.47534e+06	5.65678e+06	4.46085e+06	4.90748e+06	3.45449e+06	7.63301e+06	4.50486e+06	3	3	2	3	1	1	1	3	4
P35213	10	3	648.12	0.131168	1.09206	Control	Exercise	14-3-3 protein beta/alpha OS=Rattus norvegicus GN=Ywhab PE=1 SV=3	3.74733e+06	3.65314e+06	4.16585e+06	4.65756e+06	4.64971e+06	5.07293e+06	4.71063e+06	4.43136e+06	4.17946e+06	4.22376e+06	3.96507e+06	4.53041e+06	4.23511e+06	3.63642e+06	4.05182e+06	3.30859e+06	4.28195e+06	4.37631e+06	5.65199e+06	4.5955e+06	3.73021e+06	4.20056e+06	4.98258e+06	3.94336e+06	4.92993e+06	4.89797e+06	3.96507e+06	3.83992e+06	2.54605e+06	3.31809e+06	4.24034e+06	2.6617e+06	4	3	4	4	4	3	4	3	4
P63039;D3Z9X1;D3ZVX2;D4ABH6;F1LTL5;F1M6U4	39	39	2841.59	0.132879	1.06622	Exercise	Control	60 kDa heat shock protein, mitochondrial OS=Rattus norvegicus GN=Hspd1 PE=1 SV=1	1.94517e+08	2.0144e+08	2.17041e+08	2.10058e+08	1.99418e+08	2.06222e+08	1.95337e+08	1.68998e+08	2.29423e+08	2.17835e+08	1.95962e+08	2.39877e+08	2.25023e+08	1.97791e+08	1.93392e+08	1.99226e+08	2.22268e+08	2.41317e+08	2.94469e+08	2.07259e+08	1.59982e+08	1.70759e+08	2.06615e+08	1.50387e+08	2.70619e+08	2.52607e+08	1.95962e+08	2.03317e+08	1.35279e+08	1.80476e+08	2.0239e+08	1.60273e+08	34	32	43	37	34	30	34	23	39
D3Z8Y5;D3ZZE9	5	5	316.26	0.133666	1.18015	Exercise	Control	Uncharacterized protein OS=Rattus norvegicus GN=Fgb PE=4 SV=1	1.76465e+06	2.82538e+06	3.53164e+06	2.81692e+06	3.08001e+06	3.10689e+06	2.38006e+06	1.97518e+06	3.39363e+06	3.67459e+06	3.49838e+06	3.8973e+06	2.37719e+06	2.43627e+06	2.66284e+06	3.41029e+06	2.0164e+06	3.38469e+06	4.79153e+06	2.77939e+06	2.47092e+06	2.57261e+06	2.51747e+06	1.75767e+06	4.003e+06	4.26115e+06	3.49838e+06	3.3033e+06	1.42911e+06	2.223e+06	2.78674e+06	2.74351e+06	2	1	3	2	3	3	3	3	4
F1LRF0	3	3	103.52	0.133879	1.41049	Control	Exercise	Hsp90 co-chaperone Cdc37 OS=Rattus norvegicus GN=Cdc37 PE=4 SV=1	627400	424587	513297	690775	951859	716759	1.34909e+06	1.52205e+06	556082	631971	559449	642787	643790	737158	533394	513424	716909	508637	696413	681571	763624	593501	1.42698e+06	1.35444e+06	655934	732849	559449	544818	387032	672628	558212	413040	0	1	2	1	0	1	0	0	1
G3V6L9	11	10	527.56	0.134585	1.10825	Control	Exercise	Peptidyl-prolyl cis-trans isomerase OS=Rattus norvegicus GN=Fkbp3 PE=4 SV=1	1.5995e+07	1.30496e+07	1.37403e+07	1.37327e+07	1.02514e+07	1.51674e+07	1.2964e+07	1.36638e+07	1.28277e+07	1.11259e+07	1.10511e+07	1.01855e+07	1.30211e+07	1.13892e+07	1.48746e+07	1.34847e+07	1.82769e+07	1.56329e+07	1.8642e+07	1.35498e+07	8.2241e+06	1.25591e+07	1.37124e+07	1.21591e+07	1.51311e+07	1.29019e+07	1.10511e+07	8.63307e+06	7.82801e+06	1.03922e+07	1.55667e+07	1.08482e+07	9	8	7	6	5	6	8	5	7
O35077	24	21	1624.44	0.136462	1.16326	Exercise	Control	Glycerol-3-phosphate dehydrogenase [NAD(+)], cytoplasmic OS=Rattus norvegicus GN=Gpd1 PE=1 SV=4	1.6802e+08	1.72993e+08	1.58271e+08	2.08414e+08	1.79219e+08	1.63684e+08	1.09374e+08	1.11065e+08	1.74797e+08	1.46994e+08	1.7439e+08	1.8521e+08	2.47736e+08	1.56114e+08	1.73013e+08	2.20289e+08	1.91991e+08	2.07238e+08	2.14733e+08	2.05637e+08	1.43778e+08	1.35536e+08	1.15689e+08	9.88339e+07	2.06184e+08	1.70458e+08	1.7439e+08	1.56982e+08	1.48934e+08	1.42448e+08	1.81063e+08	1.77218e+08	20	23	24	25	20	22	16	18	16
P62198	3	3	188.57	0.136875	1.16953	Control	Exercise	26S protease regulatory subunit 8 OS=Rattus norvegicus GN=Psmc5 PE=1 SV=1	585745	429876	557649	343687	480639	430584	357778	546595	480515	474326	349788	457560	372735	342020	282573	431986	669311	514974	756587	339108	385591	356538	378433	486401	566797	550040	349788	387822	224080	312080	295721	347524	1	2	1	1	3	1	0	2	1
Q5BKC4	2	2	105.03	0.137253	1.20912	Exercise	Control	C9 protein OS=Rattus norvegicus GN=C9 PE=2 SV=1	383003	478103	550783	579848	539981	518652	329775	568342	579385	820335	456635	419412	686935	461166	592678	757643	437645	572748	747271	572122	433197	429461	348814	505753	683421	951281	456635	355489	412970	420796	620254	609509	0	0	1	1	2	0	0	0	0
P08932	15	4	853.83	0.138483	1.19645	Control	Exercise	T-kininogen 2 OS=Rattus norvegicus PE=1 SV=2	1.28603e+06	1.38342e+06	1.61386e+06	1.81689e+06	1.29921e+06	1.48546e+06	1.4718e+06	982435	887258	2.1237e+06	990627	1.10372e+06	673711	1.68387e+06	1.10773e+06	906637	1.46951e+06	1.65728e+06	2.1896e+06	1.79268e+06	1.04229e+06	1.23001e+06	1.55677e+06	874244	1.04658e+06	2.4627e+06	990627	935497	405020	1.53647e+06	1.15927e+06	729372	0	2	3	2	1	1	2	1	1
F1LMH6	1	1	41.74	0.13851	1.20215	Control	Exercise	Cell surface glycoprotein MUC18 (Fragment) OS=Rattus norvegicus GN=Mcam PE=4 SV=1	114301	175301	157216	157053	152850	149205	180434	89403.3	148250	134014	120086	100076	74695.2	122581	127383	150962	130608	210003	213301	154960	122623	123547	190850	79557.7	174870	155406	120086	84823.5	44905	111851	133310	121446	0	0	0	0	0	0	1	0	0
P39069	19	19	1711.75	0.139601	1.63398	Exercise	Control	Adenylate kinase isoenzyme 1 OS=Rattus norvegicus GN=Ak1 PE=1 SV=3	7.66554e+08	4.38505e+08	4.12582e+08	5.17088e+08	1.18512e+08	1.20297e+08	4.49264e+08	5.26043e+08	1.49174e+08	7.94447e+08	7.96586e+08	8.1815e+08	9.26829e+08	3.77324e+08	1.03509e+09	5.74349e+08	8.75915e+08	5.25311e+08	5.59767e+08	5.10198e+08	9.50754e+07	9.96102e+07	4.75201e+08	4.68112e+08	1.7596e+08	9.2126e+08	7.96586e+08	6.93454e+08	5.57189e+08	3.44293e+08	1.08325e+09	4.62053e+08	42	34	30	38	21	20	37	34	23
P62142;P63088	6	6	371.24	0.140102	1.06709	Control	Exercise	Serine/threonine-protein phosphatase PP1-beta catalytic subunit OS=Rattus norvegicus GN=Ppp1cb PE=1 SV=3	5.49074e+06	5.69521e+06	6.38124e+06	5.98857e+06	5.79698e+06	5.78331e+06	6.62381e+06	6.79814e+06	5.39862e+06	5.29354e+06	5.96915e+06	5.48738e+06	4.96241e+06	5.78597e+06	6.68193e+06	5.92625e+06	6.27408e+06	6.82263e+06	8.6577e+06	5.90877e+06	4.6506e+06	4.78877e+06	7.00622e+06	6.0495e+06	6.36802e+06	6.13852e+06	5.96915e+06	4.65103e+06	2.98329e+06	5.27947e+06	6.99283e+06	4.76755e+06	4	2	4	4	3	4	4	4	4
F1M8L6	3	3	123.69	0.140459	1.10855	Exercise	Control	Protein LOC684509 OS=Rattus norvegicus GN=Ndufa3 PE=4 SV=1	1.18614e+07	1.12261e+07	1.22835e+07	9.51354e+06	1.30108e+07	1.10807e+07	1.42463e+07	1.10449e+07	1.74151e+07	1.34671e+07	1.33448e+07	1.28859e+07	1.23238e+07	1.16658e+07	1.10908e+07	1.23071e+07	1.35537e+07	1.34484e+07	1.66656e+07	9.38678e+06	1.04379e+07	9.1752e+06	1.50688e+07	9.82855e+06	2.05422e+07	1.56168e+07	1.33448e+07	1.09219e+07	7.4088e+06	1.06446e+07	1.16068e+07	9.90082e+06	2	1	3	1	1	2	3	2	3
P38718;D4A0Q0	6	6	288.72	0.14056	1.08247	Exercise	Control	Mitochondrial pyruvate carrier 2 OS=Rattus norvegicus GN=Brp44 PE=2 SV=1	9.2932e+06	9.79843e+06	1.29545e+07	9.66076e+06	1.14704e+07	1.1569e+07	9.8135e+06	9.06196e+06	1.192e+07	9.93028e+06	1.02431e+07	1.24739e+07	1.21716e+07	1.09337e+07	1.11251e+07	1.17204e+07	1.0619e+07	1.17381e+07	1.7576e+07	9.53204e+06	9.20209e+06	9.57956e+06	1.03801e+07	8.06401e+06	1.40604e+07	1.15154e+07	1.02431e+07	1.05728e+07	7.31727e+06	9.97655e+06	1.16428e+07	9.4288e+06	3	4	3	3	2	3	3	3	5
Q5PPN7	1	1	40.21	0.140605	1.26605	Exercise	Control	Coiled-coil domain-containing protein 51 OS=Rattus norvegicus GN=Ccdc51 PE=2 SV=2	23605.7	53363.7	46264.5	10599.4	44327.4	42003.1	33684.1	38804.9	50539.9	51733.1	35956.3	64688.2	37793.2	49566.8	44316.9	35918.4	26973.5	63927.4	62769.1	10458.2	35561.4	34780	35628.8	34531.5	59614.9	59991	35956.3	54828.9	22720.4	45227.8	46378.9	28895.6	0	0	0	0	0	0	1	0	0
F1LS18;D3ZNZ9;D3ZZP9;D4A817;F1LP73;Q00729	5	5	274.83	0.141219	1.37351	Exercise	Control	Histone H2B OS=Rattus norvegicus GN=Hist1h2bl PE=3 SV=1	3.89904e+06	3.08832e+06	3.01299e+06	2.49062e+06	5.0255e+06	3.19533e+06	2.31162e+06	2.36236e+06	2.86365e+06	3.34066e+06	2.97103e+06	8.01383e+06	5.61934e+06	2.98791e+06	6.12487e+06	2.9463e+06	4.4553e+06	3.69968e+06	4.08785e+06	2.45743e+06	4.03169e+06	2.64584e+06	2.44508e+06	2.1022e+06	3.37785e+06	3.87392e+06	2.97103e+06	6.79243e+06	3.37822e+06	2.72635e+06	6.40985e+06	2.37024e+06	3	2	3	2	2	2	2	2	2
Q5M823	1	1	30.19	0.141246	1.38777	Control	Exercise	NudC domain-containing protein 2 OS=Rattus norvegicus GN=Nudcd2 PE=2 SV=1	57467.1	74681.9	74522.4	89667	70034.5	63816.8	58446.5	66558.9	65085.6	80243.3	60872.6	51138.1	56940	3106.07	50564.5	32112.3	65665.8	89465.8	101108	88472.3	56184.9	52842.4	61820.7	59229.2	76772.5	93052.1	60872.6	43344	34231.1	2834.17	52917.1	25833.7	0	0	0	0	0	0	0	1	0
D3ZYT1;Q4V7B0	6	6	354.89	0.141498	1.07399	Control	Exercise	Ubiquitin carboxyl-terminal hydrolase OS=Rattus norvegicus GN=Usp14 PE=3 SV=1	2.17357e+06	1.57727e+06	1.80763e+06	1.99897e+06	1.7576e+06	2.1602e+06	1.83231e+06	1.98599e+06	1.59488e+06	1.83675e+06	1.70358e+06	1.79686e+06	1.7848e+06	1.92504e+06	1.78164e+06	1.81641e+06	2.48366e+06	1.88951e+06	2.45249e+06	1.97233e+06	1.41002e+06	1.78872e+06	1.9381e+06	1.76728e+06	1.88126e+06	2.12993e+06	1.70358e+06	1.52299e+06	1.07298e+06	1.75652e+06	1.86454e+06	1.46127e+06	4	1	4	1	1	4	2	2	3
D3Z936;D3Z8B3	3	2	150.98	0.142397	1.21348	Control	Exercise	Protein Psmd12 OS=Rattus norvegicus GN=Psmd12 PE=4 SV=1	749348	816602	1.03736e+06	1.07014e+06	1.24282e+06	1.14322e+06	1.70194e+06	1.11208e+06	947908	627090	778575	873665	1.10393e+06	704789	1.02643e+06	1.25009e+06	856255	978255	1.40743e+06	1.05588e+06	997043	946629	1.8002e+06	989615	1.11812e+06	727189	778575	740507	663659	643092	1.07419e+06	1.00567e+06	1	1	1	1	1	1	1	1	1
Q5EB77	4	3	210.2	0.142619	1.12878	Control	Exercise	Ras-related protein Rab-18 OS=Rattus norvegicus GN=Rab18 PE=2 SV=1	1.39545e+06	1.27424e+06	1.45917e+06	1.39345e+06	1.08255e+06	1.47444e+06	1.89778e+06	1.28917e+06	1.30259e+06	1.44767e+06	951169	1.31663e+06	1.09469e+06	1.12892e+06	1.30456e+06	1.43473e+06	1.59454e+06	1.52649e+06	1.97972e+06	1.37489e+06	868469	1.22089e+06	2.00734e+06	1.1472e+06	1.53649e+06	1.67875e+06	951169	1.11596e+06	658102	1.0301e+06	1.36526e+06	1.15421e+06	0	1	0	1	1	1	1	0	0
D4A341	3	3	155.43	0.143767	1.11753	Control	Exercise	Protein Psmd3 OS=Rattus norvegicus GN=Psmd3 PE=4 SV=1	472970	557789	654359	550695	622024	761015	735938	643900	505134	494082	512758	626057	617297	537605	522105	657939	540447	668208	887798	543357	499016	630146	778426	572991	595837	572950	512758	530638	371105	490544	546398	529299	0	1	2	1	1	1	0	0	1
Q08163	2	2	144.41	0.144682	1.17989	Control	Exercise	Adenylyl cyclase-associated protein 1 OS=Rattus norvegicus GN=Cap1 PE=1 SV=3	1.15474e+06	978861	1.28766e+06	1.27782e+06	1.27388e+06	995268	1.39001e+06	796251	1.27802e+06	1.03193e+06	948089	1.32625e+06	984842	868713	570502	750401	1.31948e+06	1.17264e+06	1.74703e+06	1.26079e+06	1.02196e+06	824115	1.47026e+06	708564	1.5075e+06	1.19666e+06	948089	1.12411e+06	592065	792666	597046	603683	1	1	0	1	1	0	0	0	1
P25409;G3V872	13	12	917.1	0.148408	1.09441	Exercise	Control	Alanine aminotransferase 1 OS=Rattus norvegicus GN=Gpt PE=1 SV=2	1.73553e+07	1.76716e+07	2.22585e+07	1.87295e+07	1.74969e+07	1.93222e+07	2.17685e+07	2.08305e+07	2.27807e+07	2.16025e+07	1.74812e+07	2.26996e+07	1.94042e+07	1.80178e+07	2.42909e+07	2.38308e+07	1.98314e+07	2.11698e+07	3.0199e+07	1.84799e+07	1.40368e+07	1.59994e+07	2.30253e+07	1.85366e+07	2.68712e+07	2.50508e+07	1.74812e+07	1.92399e+07	1.16654e+07	1.64406e+07	2.54211e+07	1.91714e+07	8	9	9	9	7	6	8	7	9
D4A6H5	1	1	72.28	0.149875	1.19029	Control	Exercise	40S ribosomal protein S24 OS=Rattus norvegicus GN=Rps24 PE=3 SV=1	590241	761941	664792	428479	547603	791003	441483	599955	528792	510453	629853	631913	451002	429860	313861	558308	674449	912774	901953	422770	439312	654977	466971	533885	623743	591934	629853	535601	271132	392231	328464	449148	1	1	1	1	1	1	0	1	1
P11951;F1M733	6	6	389.38	0.150352	1.09439	Exercise	Control	Cytochrome c oxidase subunit 6C-2 OS=Rattus norvegicus GN=Cox6c2 PE=1 SV=3	2.71081e+07	2.2151e+07	2.69901e+07	2.29894e+07	2.4578e+07	2.63677e+07	2.4209e+07	2.03278e+07	3.1843e+07	2.80067e+07	2.39631e+07	2.19678e+07	2.44554e+07	2.67569e+07	2.53692e+07	3.07388e+07	3.09755e+07	2.6536e+07	3.66187e+07	2.2683e+07	1.97176e+07	2.18334e+07	2.56066e+07	1.80892e+07	3.75608e+07	3.24773e+07	2.39631e+07	1.86197e+07	1.4702e+07	2.44147e+07	2.65495e+07	2.47288e+07	7	7	6	6	6	6	7	7	7
P28037;D3ZTP0	27	25	1579.3	0.151405	1.19739	Exercise	Control	Cytosolic 10-formyltetrahydrofolate dehydrogenase OS=Rattus norvegicus GN=Aldh1l1 PE=1 SV=3	1.95665e+07	1.92801e+07	2.14639e+07	1.26115e+07	1.08235e+07	1.17215e+07	1.87918e+07	1.28724e+07	2.10064e+07	1.51702e+07	1.65337e+07	2.71373e+07	1.67673e+07	1.70919e+07	1.46579e+07	2.38607e+07	2.2358e+07	2.30967e+07	2.91211e+07	1.24435e+07	8.68308e+06	9.70581e+06	1.98767e+07	1.14549e+07	2.47783e+07	1.75918e+07	1.65337e+07	2.30013e+07	1.00801e+07	1.55957e+07	1.53399e+07	1.91955e+07	16	15	17	10	6	12	14	9	15
P07483	11	10	939.42	0.151992	1.11253	Exercise	Control	Fatty acid-binding protein, heart OS=Rattus norvegicus GN=Fabp3 PE=1 SV=2	3.59225e+08	4.01521e+08	3.8306e+08	3.50905e+08	3.0505e+08	3.58319e+08	4.11268e+08	3.65373e+08	4.68004e+08	4.27314e+08	3.92197e+08	4.549e+08	3.32726e+08	3.0289e+08	4.23608e+08	4.63335e+08	4.10474e+08	4.81006e+08	5.19714e+08	3.4623e+08	2.44725e+08	2.96701e+08	4.35011e+08	3.25137e+08	5.5204e+08	4.95524e+08	3.92197e+08	3.85567e+08	2.00028e+08	2.76375e+08	4.43317e+08	3.72744e+08	20	23	25	20	18	23	26	25	27
F1LQ82;D4A0U5	3	3	140.62	0.153215	1.13542	Control	Exercise	E3 ubiquitin-protein ligase OS=Rattus norvegicus GN=Nedd4 PE=4 SV=1	809920	953399	1.16218e+06	919588	916052	1.27431e+06	1.13222e+06	845524	1.08375e+06	713897	838763	1.00199e+06	664401	1.00237e+06	787533	964737	925468	1.14213e+06	1.57677e+06	907335	734898	1.05517e+06	1.19759e+06	752411	1.27835e+06	827852	838763	849271	399423	914625	824176	776112	0	0	2	1	2	2	2	2	2
F1M668;F1M005	5	5	306	0.153268	1.14274	Control	Exercise	Protein Grhpr (Fragment) OS=Rattus norvegicus GN=Grhpr PE=3 SV=1	2.89229e+06	2.10586e+06	2.07562e+06	2.3029e+06	2.42992e+06	1.97122e+06	1.64478e+06	2.37662e+06	1.54217e+06	1.83976e+06	1.63621e+06	1.78686e+06	1.98415e+06	3.05906e+06	1.80657e+06	1.92109e+06	3.30492e+06	2.52273e+06	2.81608e+06	2.27222e+06	1.94939e+06	1.63223e+06	1.73973e+06	2.11489e+06	1.81909e+06	2.13343e+06	1.63621e+06	1.51452e+06	1.19283e+06	2.79127e+06	1.89063e+06	1.54548e+06	4	3	1	3	1	2	0	0	1
Q5I0D7;F1LR40	5	5	267.88	0.153503	1.09351	Control	Exercise	Xaa-Pro dipeptidase OS=Rattus norvegicus GN=Pepd PE=2 SV=1	1.20061e+06	1.41004e+06	1.25594e+06	1.413e+06	1.37922e+06	1.15536e+06	1.06798e+06	1.18194e+06	1.3613e+06	1.07493e+06	1.13843e+06	1.09907e+06	1.20819e+06	933072	1.39629e+06	992196	1.3719e+06	1.68917e+06	1.70399e+06	1.39417e+06	1.10647e+06	956679	1.12964e+06	1.05178e+06	1.60574e+06	1.24652e+06	1.13843e+06	931557	726337	851391	1.46126e+06	798202	1	3	2	2	2	2	2	3	2
Q66HF1	31	31	2380.4	0.154553	1.07501	Exercise	Control	NADH-ubiquinone oxidoreductase 75 kDa subunit, mitochondrial OS=Rattus norvegicus GN=Ndufs1 PE=1 SV=1	1.26756e+08	1.29918e+08	1.42122e+08	1.19446e+08	1.48315e+08	1.45577e+08	1.4889e+08	1.14259e+08	1.72818e+08	1.35357e+08	1.42945e+08	1.31486e+08	1.34036e+08	1.49237e+08	1.36989e+08	1.53074e+08	1.4484e+08	1.55636e+08	1.92823e+08	1.17854e+08	1.18985e+08	1.20543e+08	1.57486e+08	1.01676e+08	2.0385e+08	1.56963e+08	1.42945e+08	1.11446e+08	8.05794e+07	1.36173e+08	1.43363e+08	1.23145e+08	29	29	34	32	33	29	30	29	35
Q68FS2	4	4	211.1	0.154661	1.11318	Control	Exercise	COP9 signalosome complex subunit 4 OS=Rattus norvegicus GN=Cops4 PE=2 SV=1	1.15122e+06	1.48502e+06	1.28401e+06	1.20342e+06	1.07811e+06	1.41444e+06	1.36564e+06	1.51861e+06	1.10225e+06	1.28075e+06	1.12696e+06	1.44255e+06	1.52241e+06	1.02474e+06	968947	964226	1.31547e+06	1.77899e+06	1.74208e+06	1.18738e+06	864908	1.1712e+06	1.44448e+06	1.35138e+06	1.30018e+06	1.48519e+06	1.12696e+06	1.22269e+06	915237	935039	1.01403e+06	775700	1	0	2	0	0	0	0	0	2
D4AAJ1	1	1	37.91	0.154839	1.16713	Exercise	Control	Protein Tfg OS=Rattus norvegicus GN=Tfg PE=4 SV=1	140362	147039	155427	163883	130351	149331	151832	144746	155435	180710	131779	142577	152939	147284	274541	195422	160387	176147	210875	161699	104573	123651	160598	128806	183346	209556	131779	120846	91943.6	134391	287315	157213	0	0	1	0	0	1	0	0	1
B2GV99;D3ZHA7;D4A2L0	6	3	434.77	0.154963	1.11177	Control	Exercise	Myl6 protein OS=Rattus norvegicus GN=Myl6 PE=2 SV=1	1.76374e+06	1.49105e+06	2.25821e+06	1.58297e+06	1.91418e+06	1.86747e+06	2.08662e+06	1.48097e+06	1.75831e+06	1.65139e+06	1.37539e+06	1.71945e+06	1.58449e+06	1.38968e+06	1.86329e+06	1.65097e+06	2.01537e+06	1.78621e+06	3.06381e+06	1.56187e+06	1.53564e+06	1.54632e+06	2.20708e+06	1.31788e+06	2.07404e+06	1.915e+06	1.37539e+06	1.45738e+06	952562	1.26803e+06	1.94999e+06	1.32818e+06	3	3	3	3	2	2	3	1	2
Q5U2U2	1	1	53.23	0.155943	1.21284	Control	Exercise	Crk-like protein OS=Rattus norvegicus GN=Crkl PE=1 SV=1	325618	227376	220824	266037	320878	348432	353345	470218	164813	203282	234903	217937	242096	315230	395747	314247	372073	272387	299602	262492	257423	288514	373744	418435	194407	235731	234903	184720	145542	287635	414161	252806	0	0	0	0	1	0	1	0	0
D4A1Y4	3	3	179.03	0.157274	1.11615	Control	Exercise	Protein Tom1 OS=Rattus norvegicus GN=Tom1 PE=4 SV=1	2.63062e+06	2.58698e+06	2.20951e+06	2.28551e+06	2.66006e+06	2.35239e+06	1.97727e+06	1.74891e+06	1.86528e+06	2.48534e+06	1.81902e+06	2.12817e+06	2.45112e+06	2.25251e+06	1.84075e+06	1.68894e+06	3.00592e+06	3.0991e+06	2.99774e+06	2.25506e+06	2.13402e+06	1.94786e+06	2.09143e+06	1.55631e+06	2.20021e+06	2.88206e+06	1.81902e+06	1.80381e+06	1.47356e+06	2.05532e+06	1.92639e+06	1.35872e+06	3	3	1	1	2	1	1	1	1
Q00972	1	1	45.81	0.158775	1.37274	Control	Exercise	[3-methyl-2-oxobutanoate dehydrogenase [lipoamide]] kinase, mitochondrial OS=Rattus norvegicus GN=Bckdk PE=1 SV=2	44193.6	98745.7	88415.8	52982.3	66639.6	43792.7	29240.3	37477.9	88760.2	44016.3	38793.5	56470.5	23005.1	30202.5	41023.2	13909.3	50498.5	118293	119958	52276.3	53461.3	36261.8	30928.4	33350.7	104698	51042.4	38793.5	47863.7	13830.2	27558.6	42932	11189.8	0	0	1	1	0	0	0	0	1
D3ZSJ8	1	1	30.03	0.159688	1.59256	Control	Exercise	Protein Rbm12 OS=Rattus norvegicus GN=Rbm12 PE=4 SV=1	3304.01	33909.9	3424.31	3835.06	5359.16	48991.1	12716.4	12303.9	0	11990.5	18058.6	4914.3	0	34894.7	3771.89	4134.22	3775.39	40622.6	4645.92	3783.96	4299.36	40566.3	13450.5	10949	0	13904.5	18058.6	4165.3	0	31840	3947.39	3325.9	0	0	0	0	0	0	0	0	0
F1LSJ2	3	3	197.43	0.1598	1.09113	Exercise	Control	Protein M6prbp1 (Fragment) OS=Rattus norvegicus GN=Plin3 PE=4 SV=1	1.06817e+06	843302	835308	862732	753110	855224	739528	717758	776330	973102	966474	966733	760052	864408	937880	1.03843e+06	1.22057e+06	1.01024e+06	1.1333e+06	851236	604179	708154	782223	638715	915730	1.12843e+06	966474	819391	456926	788739	981518	835400	2	1	2	1	1	3	0	2	2
B1WC34	1	1	75.89	0.159807	1.25194	Control	Exercise	Protein Prkcsh OS=Rattus norvegicus GN=Prkcsh PE=2 SV=1	117006	113169	154002	134810	87940.7	106130	138292	104014	127929	146895	104552	106186	122624	22088.6	83572.5	49257.1	133699	135571	208942	133014	70550	87879.2	146276	92559.4	150900	170343	104552	90001.7	73718.7	20155	87461	39626.4	1	0	1	0	1	1	1	0	0
B2RYS2	8	8	479.59	0.160536	1.09083	Exercise	Control	Protein Uqcrb OS=Rattus norvegicus GN=Uqcrb PE=4 SV=1	3.59193e+07	3.06602e+07	3.60269e+07	2.86962e+07	3.33423e+07	3.55085e+07	4.14546e+07	2.79252e+07	4.25599e+07	3.91836e+07	3.18755e+07	3.36749e+07	3.40307e+07	3.50283e+07	4.2066e+07	3.55969e+07	4.10438e+07	3.67296e+07	4.88793e+07	2.83138e+07	2.67487e+07	2.94022e+07	4.38479e+07	2.48499e+07	5.0202e+07	4.54383e+07	3.18755e+07	2.85425e+07	2.04585e+07	3.1962e+07	4.40233e+07	2.8637e+07	10	8	8	7	10	11	9	9	10
D4A3V2	5	5	366.5	0.160794	1.09526	Exercise	Control	NADH dehydrogenase [ubiquinone] 1 alpha subcomplex subunit 6 OS=Rattus norvegicus GN=Ndufa6 PE=3 SV=1	9.27422e+06	1.12486e+07	1.18175e+07	8.82282e+06	1.16755e+07	1.01393e+07	9.41598e+06	8.65106e+06	1.35523e+07	1.01337e+07	1.15605e+07	1.15366e+07	8.8484e+06	1.11074e+07	1.08692e+07	1.11575e+07	1.05973e+07	1.34753e+07	1.60334e+07	8.70526e+06	9.36661e+06	8.39568e+06	9.95959e+06	7.69836e+06	1.59858e+07	1.17512e+07	1.15605e+07	9.77828e+06	5.31946e+06	1.01351e+07	1.1375e+07	8.976e+06	3	5	7	5	3	5	5	4	5
F1LMC7;B0BNF1	3	3	109.39	0.160911	1.09642	Control	Exercise	Septin-7 OS=Rattus norvegicus GN=Sept7 PE=3 SV=1	718918	596587	608940	718328	770296	770540	592842	598366	756388	712398	546546	546121	649004	586050	522072	583564	821484	714686	826175	708757	617966	638033	627069	532471	892207	826114	546546	462885	390166	534747	546363	469466	0	1	1	0	0	0	1	0	1
Q6P502	3	3	146.06	0.161198	1.12094	Exercise	Control	T-complex protein 1 subunit gamma OS=Rattus norvegicus GN=Cct3 PE=1 SV=1	808758	814624	1.27421e+06	794322	862157	1.03469e+06	769788	1.01828e+06	858275	873639	1.14331e+06	1.27505e+06	1.17829e+06	968616	1.02707e+06	944776	924141	975886	1.72878e+06	783738	691662	856762	814230	906146	1.01239e+06	1.01309e+06	1.14331e+06	1.08072e+06	708361	883824	1.07485e+06	760054	1	1	2	1	1	1	2	2	1
P68182;G3V9E1	6	2	288.67	0.161829	1.17046	Control	Exercise	cAMP-dependent protein kinase catalytic subunit beta OS=Rattus norvegicus GN=Prkacb PE=1 SV=2	810799	907802	1.11315e+06	880976	910517	1.06828e+06	570588	1.0394e+06	718975	1.12133e+06	824663	896667	790068	747871	576430	562151	926473	1.08751e+06	1.51026e+06	869237	730458	884571	603529	924933	848076	1.30032e+06	824663	760004	474971	682403	603250	452240	2	2	2	2	1	2	2	2	2
F1LMA1	2	2	82.08	0.162119	1.23489	Control	Exercise	Flotillin-2 OS=Rattus norvegicus GN=Flot2 PE=4 SV=1	181901	143666	132881	114803	79389.8	100487	104011	107403	167632	112300	106082	112654	85930.5	78050.2	41638.9	76786.1	207852	172106	180285	113273	63690.1	83206.4	110016	95574.9	197733	130225	106082	95484.4	51659.5	71217.7	43576.3	61772.9	1	2	1	2	0	0	0	0	2
Q3T1J1;D3ZWY2;G3V7J7	6	6	479.89	0.162195	1.08651	Control	Exercise	Eukaryotic translation initiation factor 5A-1 OS=Rattus norvegicus GN=Eif5a PE=1 SV=3	1.59013e+07	1.27662e+07	1.3906e+07	1.60335e+07	1.51336e+07	1.47792e+07	1.22358e+07	1.59438e+07	1.47634e+07	1.51462e+07	1.24489e+07	1.07143e+07	1.48295e+07	1.17851e+07	1.39585e+07	1.37617e+07	1.81699e+07	1.52934e+07	1.88669e+07	1.58198e+07	1.21408e+07	1.22377e+07	1.29422e+07	1.4188e+07	1.74144e+07	1.75639e+07	1.24489e+07	9.08133e+06	8.91514e+06	1.07535e+07	1.4608e+07	1.10711e+07	7	5	5	5	6	6	6	6	6
P50398	14	10	929.72	0.163671	1.07344	Control	Exercise	Rab GDP dissociation inhibitor alpha OS=Rattus norvegicus GN=Gdi1 PE=1 SV=1	9.80368e+06	7.919e+06	8.54444e+06	8.11916e+06	8.79428e+06	9.44968e+06	7.96923e+06	1.04058e+07	8.19738e+06	8.13349e+06	7.27531e+06	8.3509e+06	9.70076e+06	8.13114e+06	7.61514e+06	8.74305e+06	1.12023e+07	9.48663e+06	1.15926e+07	8.01097e+06	7.05517e+06	7.82465e+06	8.42932e+06	9.25988e+06	9.66932e+06	9.4318e+06	7.27531e+06	7.07812e+06	5.83188e+06	7.41935e+06	7.96946e+06	7.03361e+06	7	5	6	5	5	4	2	5	5
P05065;F1LP06;F1M1F2;G3V900;P00884;P09117	35	35	3326.22	0.164048	1.07822	Exercise	Control	Fructose-bisphosphate aldolase A OS=Rattus norvegicus GN=Aldoa PE=1 SV=2	3.06635e+09	3.2259e+09	2.94695e+09	3.1999e+09	2.61038e+09	3.27335e+09	2.66844e+09	3.69874e+09	3.13154e+09	3.02579e+09	3.19457e+09	3.03369e+09	3.83225e+09	3.16285e+09	3.78022e+09	3.46031e+09	3.50381e+09	3.8645e+09	3.99825e+09	3.15726e+09	2.09416e+09	2.71044e+09	2.82249e+09	3.29142e+09	3.69385e+09	3.50878e+09	3.19457e+09	2.57132e+09	2.30386e+09	2.88597e+09	3.95611e+09	2.78375e+09	77	92	83	80	77	80	84	88	85
P11884;Q63639	23	2	1322.01	0.164116	1.13905	Control	Exercise	Aldehyde dehydrogenase, mitochondrial OS=Rattus norvegicus GN=Aldh2 PE=1 SV=1	1.7151e+07	1.60584e+07	1.70565e+07	1.53587e+07	1.85997e+07	1.65612e+07	1.3559e+07	1.35927e+07	1.83297e+07	7.89035e+06	1.40788e+07	1.76372e+07	1.65124e+07	1.17818e+07	1.14221e+07	1.46665e+07	1.95979e+07	1.92373e+07	2.31413e+07	1.51541e+07	1.49216e+07	1.37132e+07	1.43418e+07	1.20958e+07	2.1621e+07	9.14984e+06	1.40788e+07	1.49491e+07	9.92688e+06	1.07504e+07	1.19535e+07	1.17989e+07	3	2	2	2	2	3	2	3	2
P00507;F1LXI9;F1LZD6	27	27	2119.87	0.164133	1.04679	Exercise	Control	Aspartate aminotransferase, mitochondrial OS=Rattus norvegicus GN=Got2 PE=1 SV=2	4.42434e+08	4.7534e+08	4.90216e+08	4.90135e+08	4.42431e+08	4.52047e+08	4.67317e+08	5.00778e+08	5.10043e+08	4.49627e+08	4.61862e+08	5.45822e+08	4.52764e+08	4.88841e+08	5.18923e+08	5.08768e+08	5.05555e+08	5.69438e+08	6.65098e+08	4.83605e+08	3.54938e+08	3.7431e+08	4.94296e+08	4.4563e+08	6.01628e+08	5.21399e+08	4.61862e+08	4.62632e+08	2.72191e+08	4.46048e+08	5.43067e+08	4.09293e+08	41	39	43	43	39	35	38	38	40
Q9ERS3;D3ZKP9;D3ZM25;P54290	25	25	1407.88	0.165527	1.07377	Control	Exercise	Voltage-dependent calcium channel subunit alpha-2-1 OS=Rattus norvegicus GN=Cacna2d1 PE=2 SV=1	1.83007e+07	1.59184e+07	1.66537e+07	1.42892e+07	1.54487e+07	1.74408e+07	1.6349e+07	1.70343e+07	1.62811e+07	1.44307e+07	1.61027e+07	1.25123e+07	1.62317e+07	1.31231e+07	1.55357e+07	1.81879e+07	2.09116e+07	1.90696e+07	2.25948e+07	1.40988e+07	1.23937e+07	1.44416e+07	1.72928e+07	1.51584e+07	1.92046e+07	1.67342e+07	1.61027e+07	1.06052e+07	9.7581e+06	1.19743e+07	1.62586e+07	1.46318e+07	16	13	19	14	16	14	12	11	15
B6DYP8;B6DYP7;D3ZBD6;P46418	10	9	642.94	0.166772	1.14603	Control	Exercise	Glutathione S-transferase OS=Rattus norvegicus GN=Gsta1 PE=2 SV=1	1.81346e+07	1.06648e+07	1.39293e+07	1.47479e+07	1.27198e+07	1.52429e+07	1.02618e+07	1.04286e+07	1.39637e+07	1.17792e+07	1.00726e+07	1.34467e+07	1.01886e+07	1.15724e+07	1.06674e+07	1.09158e+07	2.07218e+07	1.2776e+07	1.88985e+07	1.45514e+07	1.02044e+07	1.26216e+07	1.08542e+07	9.28012e+06	1.64711e+07	1.36594e+07	1.00726e+07	1.13972e+07	6.12516e+06	1.05594e+07	1.11637e+07	8.78156e+06	8	6	6	7	7	7	8	7	8
P17764	21	21	1478.37	0.167066	1.10874	Exercise	Control	Acetyl-CoA acetyltransferase, mitochondrial OS=Rattus norvegicus GN=Acat1 PE=1 SV=1	4.55051e+07	4.74515e+07	4.93886e+07	4.26145e+07	5.14991e+07	5.21036e+07	4.23247e+07	4.50242e+07	5.78816e+07	5.4827e+07	5.39313e+07	6.6777e+07	4.76734e+07	4.26732e+07	5.27406e+07	4.02852e+07	5.19971e+07	5.68449e+07	6.70077e+07	4.20467e+07	4.13149e+07	4.31435e+07	4.47682e+07	4.00659e+07	6.82749e+07	6.35787e+07	5.39313e+07	5.65993e+07	2.86602e+07	3.89376e+07	5.51945e+07	3.24086e+07	12	14	14	11	13	14	14	10	16
Q6P792;D3ZWR5;F8WG15;Q8K3G3;Q9WUH4	19	19	1363.54	0.167224	1.12186	Control	Exercise	Four and a half LIM domains 1 OS=Rattus norvegicus GN=Fhl1 PE=2 SV=1	3.70242e+08	2.79147e+08	3.291e+08	2.46786e+08	2.44199e+08	2.78111e+08	2.60987e+08	2.90099e+08	2.60024e+08	3.24316e+08	2.81529e+08	1.93805e+08	2.3763e+08	2.86454e+08	1.94109e+08	2.7112e+08	4.23063e+08	3.34406e+08	4.46505e+08	2.43498e+08	1.95908e+08	2.30285e+08	2.76054e+08	2.58152e+08	3.06715e+08	3.76085e+08	2.81529e+08	1.64267e+08	1.42858e+08	2.61378e+08	2.0314e+08	2.18111e+08	25	23	19	20	19	21	21	19	17
F1LLV2	3	3	123.1	0.167543	1.11493	Control	Exercise	Protein Phkb OS=Rattus norvegicus GN=Phkb PE=4 SV=1	1.54285e+06	1.58573e+06	1.71563e+06	1.26303e+06	1.51596e+06	1.52131e+06	1.68028e+06	1.71618e+06	1.55958e+06	887163	1.7276e+06	1.22152e+06	1.57611e+06	1.43309e+06	1.21545e+06	1.62768e+06	1.76296e+06	1.89964e+06	2.32767e+06	1.2462e+06	1.21617e+06	1.2597e+06	1.77729e+06	1.52719e+06	1.83963e+06	1.02878e+06	1.7276e+06	1.03535e+06	947521	1.30764e+06	1.27201e+06	1.30944e+06	1	0	0	0	1	0	0	0	0
P60892;P09330	3	3	140.37	0.167617	1.10188	Control	Exercise	Ribose-phosphate pyrophosphokinase 1 OS=Rattus norvegicus GN=Prps1 PE=1 SV=2	707051	813612	1.0506e+06	938165	928996	785725	827231	683380	862515	827976	712457	775369	860805	726434	683291	663219	807924	974673	1.4254e+06	925665	745283	650606	874990	608123	1.01739e+06	960141	712457	657194	517497	662843	715084	533547	2	1	1	1	1	0	2	1	1
P09495	15	2	774.65	0.167966	1.18609	Control	Exercise	Tropomyosin alpha-4 chain OS=Rattus norvegicus GN=Tpm4 PE=1 SV=3	251058	167434	262135	233659	189245	213598	192624	146178	213722	227883	192490	239753	131316	165294	95337.5	130329	286876	200578	355650	230546	151821	176867	203745	130080	252099	264259	192490	203212	78944	150825	99773.4	104847	0	0	0	0	0	0	0	0	0
D3ZIM4	1	1	43.52	0.167977	1.34357	Control	Exercise	Aldehyde dehydrogenase OS=Rattus norvegicus GN=Aldh3a2 PE=3 SV=1	305863	311785	206084	235411	127710	177672	99727.3	190158	272332	113824	248517	266596	123427	21248.2	34015.3	151395	349499	373506	279603	232274	102455	147119	105485	169217	321233	131994	248517	225964	74201.4	19388.1	35597.9	121794	0	0	1	0	0	0	0	0	1
B5DEN5	1	1	91.63	0.168997	1.19886	Control	Exercise	Eukaryotic translation elongation factor 1 beta 2 OS=Rattus norvegicus GN=Eef1b2 PE=2 SV=1	1.34306e+06	942661	1.61852e+06	1.09426e+06	1.49256e+06	1.79899e+06	1.11138e+06	949008	1.15968e+06	1.47627e+06	1.12498e+06	1.09083e+06	1.39107e+06	689680	879199	821852	1.53467e+06	1.12927e+06	2.19592e+06	1.07968e+06	1.1974e+06	1.48963e+06	1.17554e+06	844499	1.36792e+06	1.71192e+06	1.12498e+06	924577	836279	629306	920107	661164	1	1	1	1	1	1	1	1	1
F1LRV6;Q9Z244	7	6	374.92	0.16962	1.08313	Control	Exercise	GMP reductase OS=Rattus norvegicus GN=Gmpr PE=3 SV=1	5.36706e+06	5.37707e+06	6.53684e+06	5.77181e+06	5.76389e+06	5.71325e+06	6.76457e+06	7.75237e+06	5.5146e+06	5.48172e+06	5.95272e+06	5.22715e+06	5.78647e+06	5.25284e+06	6.41318e+06	5.65367e+06	6.13276e+06	6.44151e+06	8.86881e+06	5.6949e+06	4.62405e+06	4.73076e+06	7.15511e+06	6.89864e+06	6.50481e+06	6.35673e+06	5.95272e+06	4.43047e+06	3.47869e+06	4.79301e+06	6.71157e+06	4.54826e+06	2	3	3	3	5	5	5	3	5
P02600;F1LP62	17	14	1425.89	0.170028	1.07985	Exercise	Control	Myosin light chain 1/3, skeletal muscle isoform OS=Rattus norvegicus GN=Myl1 PE=1 SV=2	1.38949e+08	1.21396e+08	1.2767e+08	1.283e+08	1.30727e+08	1.19734e+08	1.02769e+08	1.04018e+08	1.44532e+08	1.44103e+08	1.39285e+08	1.05266e+08	1.36235e+08	1.23231e+08	1.33426e+08	1.25225e+08	1.58772e+08	1.45428e+08	1.73216e+08	1.2659e+08	1.04875e+08	9.91437e+07	1.08702e+08	9.25628e+07	1.70485e+08	1.67105e+08	1.39285e+08	8.92224e+07	8.19013e+07	1.12444e+08	1.39634e+08	1.00741e+08	19	17	19	18	21	18	18	19	19
P20650	3	3	136.61	0.170521	1.10159	Exercise	Control	Protein phosphatase 1A OS=Rattus norvegicus GN=Ppm1a PE=1 SV=1	535778	501363	554865	644693	513751	546794	726480	744834	662338	715444	638196	578665	616458	545147	699123	797603	612216	600612	752809	636103	412154	452764	768422	662809	781270	829646	638196	490469	370601	497425	731652	641656	0	0	1	0	0	1	0	0	0
Q7TP57	2	1	87.18	0.17111	1.22914	Control	Exercise	Ab2-131 OS=Rattus norvegicus GN=Stat4 PE=2 SV=1	155768	97327.9	189716	237912	201902	169175	127479	148057	142554	140481	118263	219093	102629	174769	75576.2	106523	177990	116595	257396	234742	161975	140083	134839	131752	168151	162906	118263	185700	61698.4	159470	79092.6	85695.9	1	0	1	0	0	0	1	0	0
Q6AYT5;F1LUT9	7	7	339.38	0.171665	1.13554	Control	Exercise	UPF0364 protein C6orf211 homolog OS=Rattus norvegicus PE=2 SV=1	1.24887e+06	1.31425e+06	1.499e+06	1.44146e+06	1.06479e+06	1.22658e+06	844622	1.4622e+06	1.25917e+06	1.00006e+06	1.23847e+06	1.12803e+06	927471	1.3402e+06	995243	1.00736e+06	1.42704e+06	1.57442e+06	2.03376e+06	1.42225e+06	854222	1.01565e+06	893385	1.30117e+06	1.48527e+06	1.1597e+06	1.23847e+06	956103	557575	1.22288e+06	1.04155e+06	810405	3	3	2	7	2	2	2	2	5
G3V6T5	14	14	915.69	0.172127	1.07406	Exercise	Control	Apoptosis-inducing factor 1, mitochondrial OS=Rattus norvegicus GN=Aifm1 PE=4 SV=1	1.16135e+07	1.33165e+07	1.52961e+07	1.30055e+07	1.50449e+07	1.31985e+07	1.64105e+07	1.42442e+07	1.70084e+07	1.44238e+07	1.39745e+07	1.66723e+07	1.37388e+07	1.44332e+07	1.37236e+07	1.64589e+07	1.32704e+07	1.59526e+07	2.07528e+07	1.28322e+07	1.20697e+07	1.09288e+07	1.73579e+07	1.26756e+07	2.00625e+07	1.67262e+07	1.39745e+07	1.41312e+07	8.25945e+06	1.31697e+07	1.43622e+07	1.32409e+07	5	6	7	5	5	7	6	5	9
D3ZZQ4;D4A8J4	4	4	201.76	0.172503	1.14528	Control	Exercise	Protein RGD1561459 OS=Rattus norvegicus GN=RGD1561459 PE=4 SV=1	1.01565e+06	731142	672873	1.03479e+06	637545	1.04232e+06	808967	942715	853773	870572	761226	594688	790103	698373	836736	607053	1.16055e+06	875878	912917	1.021e+06	511468	863077	855671	838899	1.00708e+06	1.00954e+06	761226	504050	474992	637238	875668	488362	3	1	0	2	1	2	1	2	2
B1WC26	2	2	89.17	0.172975	1.1518	Exercise	Control	N-acetylneuraminic acid synthase OS=Rattus norvegicus GN=Nans PE=2 SV=1	368923	583053	642355	643285	651319	964725	793277	804055	786081	679417	902404	858076	666199	763874	977289	645089	421556	698473	871511	634714	522517	798825	839075	715508	927232	787869	902404	727294	400504	697005	1.02276e+06	518961	0	0	0	2	2	1	1	1	0
P63331	12	1	661.87	0.173181	1.11069	Control	Exercise	Serine/threonine-protein phosphatase 2A catalytic subunit alpha isoform OS=Rattus norvegicus GN=Ppp2ca PE=1 SV=1	1.78395e+06	2.39575e+06	2.20886e+06	2.65746e+06	2.40893e+06	2.47233e+06	2.17957e+06	1.75267e+06	1.56656e+06	1.89314e+06	2.0931e+06	2.30627e+06	2.10018e+06	2.38241e+06	1.9266e+06	1.81142e+06	2.03846e+06	2.87e+06	2.99686e+06	2.62205e+06	1.93255e+06	2.04717e+06	2.3054e+06	1.55965e+06	1.84785e+06	2.19533e+06	2.0931e+06	1.95477e+06	1.26258e+06	2.17385e+06	2.01625e+06	1.45725e+06	0	0	0	1	0	0	0	0	0
P36876;D3ZB24;F1M738;P56932	5	5	213.44	0.173771	1.1511	Control	Exercise	Serine/threonine-protein phosphatase 2A 55 kDa regulatory subunit B alpha isoform OS=Rattus norvegicus GN=Ppp2r2a PE=2 SV=1	1.5997e+06	1.57119e+06	1.70983e+06	1.44326e+06	1.54482e+06	1.58931e+06	1.88932e+06	973232	1.64348e+06	1.19065e+06	1.4221e+06	1.63351e+06	986355	1.58886e+06	1.18954e+06	1.04886e+06	1.82792e+06	1.88221e+06	2.3198e+06	1.42403e+06	1.23932e+06	1.316e+06	1.9984e+06	866055	1.93858e+06	1.38071e+06	1.4221e+06	1.38454e+06	592974	1.44977e+06	1.24488e+06	843783	1	2	3	3	2	2	1	3	2
P38983	2	2	227.09	0.175017	1.14738	Control	Exercise	40S ribosomal protein SA OS=Rattus norvegicus GN=Rpsa PE=1 SV=3	2.6206e+06	2.61573e+06	3.43274e+06	2.95472e+06	3.37644e+06	2.53929e+06	2.39851e+06	2.1684e+06	2.18433e+06	3.13544e+06	1.55899e+06	2.31079e+06	3.45263e+06	2.31672e+06	1.78038e+06	2.52767e+06	2.99447e+06	3.13354e+06	4.65735e+06	2.91535e+06	2.70873e+06	2.10261e+06	2.53699e+06	1.9296e+06	2.57656e+06	3.63593e+06	1.55899e+06	1.9586e+06	2.07564e+06	2.11392e+06	1.86322e+06	2.03346e+06	2	2	2	2	2	2	2	2	2
P48500	17	16	1739.03	0.176523	1.10298	Exercise	Control	Triosephosphate isomerase OS=Rattus norvegicus GN=Tpi1 PE=1 SV=2	1.35466e+09	1.35528e+09	1.19406e+09	1.37095e+09	1.3337e+09	1.56291e+09	1.24817e+09	1.7652e+09	1.26919e+09	1.40979e+09	1.45826e+09	1.43744e+09	1.78488e+09	1.36628e+09	1.91276e+09	1.69814e+09	1.54792e+09	1.62356e+09	1.62003e+09	1.35269e+09	1.06995e+09	1.29415e+09	1.32023e+09	1.57081e+09	1.4971e+09	1.63483e+09	1.45826e+09	1.21835e+09	1.07303e+09	1.24668e+09	2.00175e+09	1.36612e+09	34	41	39	37	35	40	38	38	37
F1LXB9;D3ZE00;D3ZIT2;D4ACV5;F1LT87;F1LTM9	3	2	283.81	0.177261	1.23854	Exercise	Control	Protein LOC100359530 (Fragment) OS=Rattus norvegicus GN=LOC100359530 PE=4 SV=1	1.04802e+06	1.08107e+06	384539	1.8295e+06	624837	1.11127e+06	799786	945832	1.62921e+06	1.34085e+06	828504	842795	1.22712e+06	906295	1.55183e+06	1.36478e+06	1.19753e+06	1.29508e+06	521721	1.80513e+06	501273	920173	845960	841673	1.92176e+06	1.55488e+06	828504	714343	737719	826959	1.62403e+06	1.09794e+06	2	2	1	2	1	1	0	0	2
Q2PS20	5	4	254.31	0.177851	1.15011	Control	Exercise	Junctophilin-2 OS=Rattus norvegicus GN=Jph2 PE=2 SV=1	1.02616e+06	1.02264e+06	795733	834143	662533	944283	662390	906813	634599	692708	848792	504432	1.02116e+06	584010	656131	1.01821e+06	1.17256e+06	1.22508e+06	1.07961e+06	823028	531514	781898	700632	806950	748549	803282	848792	427550	613896	532886	686660	819128	0	2	2	1	0	0	1	0	0
G3V9R9	6	6	276.86	0.178293	1.18805	Control	Exercise	Afamin, isoform CRA_c OS=Rattus norvegicus GN=Afm PE=4 SV=1	1.32765e+06	969896	1.01308e+06	1.17185e+06	984924	1.33225e+06	1.31979e+06	1.90852e+06	1.16489e+06	1.14669e+06	629742	772004	1.34565e+06	861721	1.0128e+06	1.50721e+06	1.51706e+06	1.16189e+06	1.37449e+06	1.15624e+06	790151	1.10315e+06	1.39599e+06	1.69834e+06	1.37406e+06	1.32973e+06	629742	654341	808975	786287	1.05992e+06	1.21252e+06	1	1	2	1	0	2	0	3	3
F1LP08	1	1	54.05	0.178737	1.29261	Exercise	Control	Pyrroline-5-carboxylate reductase 3 OS=Rattus norvegicus GN=Pycrl PE=4 SV=1	45918.4	31924.2	17940.7	13445.7	49112	95301.6	30313.8	70359.5	58526.9	41765.6	25700	44422.1	69996.4	78296.5	72480.7	66805.4	52469.4	38243.9	24341	13266.6	39399.8	78913	32063.9	62611.2	69036.1	48432.4	25700	37651.6	42080.2	71442.5	75853.1	53743.6	0	0	0	0	0	0	0	0	0
P19944	1	1	39.16	0.178849	1.08509	Exercise	Control	60S acidic ribosomal protein P1 OS=Rattus norvegicus GN=Rplp1 PE=3 SV=1	1.98375e+06	2.72737e+06	2.4021e+06	2.58718e+06	2.40912e+06	2.03786e+06	2.12654e+06	2.03753e+06	2.06756e+06	2.29423e+06	2.45412e+06	2.57245e+06	2.96018e+06	2.76043e+06	2.43651e+06	2.32413e+06	2.26677e+06	3.26728e+06	3.25904e+06	2.5527e+06	1.9327e+06	1.68742e+06	2.24932e+06	1.81315e+06	2.43882e+06	2.66045e+06	2.45412e+06	2.18038e+06	1.77959e+06	2.51878e+06	2.54988e+06	1.86972e+06	1	0	1	0	1	0	0	1	1
P62260	15	11	1008.41	0.179404	1.05844	Control	Exercise	14-3-3 protein epsilon OS=Rattus norvegicus GN=Ywhae PE=1 SV=1	7.55241e+07	6.47046e+07	6.41953e+07	7.24996e+07	6.35612e+07	7.69338e+07	7.27245e+07	7.52042e+07	7.0755e+07	6.05613e+07	5.81566e+07	6.78125e+07	6.49885e+07	7.27587e+07	6.75007e+07	7.16e+07	8.62989e+07	7.75134e+07	8.70965e+07	7.15336e+07	5.09917e+07	6.37038e+07	7.69231e+07	6.69223e+07	8.346e+07	7.02283e+07	5.81566e+07	5.7477e+07	3.90696e+07	6.63895e+07	7.06414e+07	5.76008e+07	14	12	11	13	13	13	13	17	12
F1LM63	1	1	36.36	0.179474	1.17593	Control	Exercise	Protein Stt3a OS=Rattus norvegicus GN=Stt3a PE=4 SV=1	49766.5	43874.5	55457.2	44826.6	30676.2	58597.6	43075.6	54967.5	45934.4	52296.7	36240.5	25399.3	35010	59925.6	26550.4	42847	56866.5	52559.8	75241.2	44229.3	24609.8	48520.8	45562.5	48914.2	54182.4	60644.5	36240.5	21528.1	21047.2	54679.8	27785.8	34469.6	0	1	1	1	0	0	0	0	0
Q6P4Z9	1	1	34.94	0.179559	1.10126	Control	Exercise	COP9 signalosome complex subunit 8 OS=Rattus norvegicus GN=Cops8 PE=2 SV=1	796616	835596	821008	788743	1.03096e+06	973729	681822	889161	846407	625539	663945	821740	997540	690529	792708	752353	910267	1.00101e+06	1.1139e+06	778234	827080	806281	721185	791242	998390	725391	663945	696497	599698	630080	829591	605253	0	1	1	0	0	0	0	0	0
Q641X8	1	1	42.88	0.179776	1.37262	Control	Exercise	Eukaryotic translation initiation factor 3 subunit E OS=Rattus norvegicus GN=Eif3e PE=2 SV=1	48889.7	74574.9	76136.8	74904.1	80659.2	98737.6	37973.9	26546.4	70030.2	57916.5	40591	68767.9	86070.3	27647.3	19523	7141.74	55864.6	89337.6	103298	73906	64708.4	81758.1	40166.3	23623	82605	67161.4	40591	58286.8	51743.5	25227.1	20431.4	5745.39	0	0	1	0	0	0	0	0	0
F1LTR4;F1LTZ1;F1M167	5	5	210.03	0.180541	1.09934	Exercise	Control	Protein RGD1559786 (Fragment) OS=Rattus norvegicus GN=RGD1559786 PE=4 SV=1	1.31807e+06	1.23703e+06	1.36255e+06	1.31967e+06	1.32332e+06	1.26931e+06	914888	1.24157e+06	1.28973e+06	1.59976e+06	1.26258e+06	1.38558e+06	1.22691e+06	1.10318e+06	1.6409e+06	1.46978e+06	1.50611e+06	1.48191e+06	1.84863e+06	1.30209e+06	1.06163e+06	1.05103e+06	967707	1.10484e+06	1.52131e+06	1.85513e+06	1.26258e+06	1.1744e+06	737590	1.00661e+06	1.71725e+06	1.18241e+06	2	3	2	1	2	2	2	1	3
G3V6P2;F1M530;Q01205	12	11	949.27	0.180662	1.07683	Exercise	Control	Dihydrolipoamide S-succinyltransferase (E2 component of 2-oxo-glutarate complex), isoform CRA_a OS=Rattus norvegicus GN=Dlst PE=3 SV=1	4.9298e+07	4.69065e+07	5.73503e+07	4.97646e+07	5.09095e+07	5.26674e+07	5.19998e+07	4.43064e+07	6.58134e+07	5.50929e+07	5.50567e+07	5.89752e+07	5.52883e+07	4.86724e+07	5.043e+07	4.48523e+07	5.63312e+07	5.6192e+07	7.78096e+07	4.91015e+07	4.08419e+07	4.36104e+07	5.50019e+07	3.94271e+07	7.76311e+07	6.38871e+07	5.50567e+07	4.99867e+07	3.3238e+07	4.44116e+07	5.27764e+07	3.60828e+07	12	14	14	12	10	13	12	10	15
Q63518	12	3	717.81	0.182063	1.34095	Exercise	Control	Myosin-binding protein C, slow-type (Fragment) OS=Rattus norvegicus GN=Mybpc1 PE=2 SV=1	1.18721e+06	668513	542152	1.15687e+06	1.02863e+06	747962	868060	1.37583e+06	673239	1.27309e+06	1.02777e+06	929407	801340	2.43202e+06	1.50157e+06	1.51958e+06	1.35659e+06	800851	735562	1.14146e+06	825217	619338	918176	1.22432e+06	794127	1.4763e+06	1.02777e+06	787754	481747	2.21912e+06	1.57143e+06	1.22247e+06	2	1	2	2	1	1	2	1	2
Q9JMB5	1	1	38.12	0.182073	1.204	Control	Exercise	Proteasomal ubiquitin receptor ADRM1 OS=Rattus norvegicus GN=Adrm1 PE=2 SV=2	109882	74710.1	108078	82260.8	87105.7	133110	79566.1	66506.3	96990.8	107934	90303.9	105134	72182.2	54406	47803.2	40876.9	125558	89499.6	146634	81164.7	69880.1	110220	84159.7	59182.3	114407	125163	90303.9	89110.4	43394.3	49643.3	50027.4	32884.7	0	1	0	0	0	0	0	0	1
D3ZWP4;D3ZYX6	16	15	893.97	0.182185	1.08508	Control	Exercise	Protein Smtnl1 OS=Rattus norvegicus GN=Smtnl1 PE=4 SV=1	1.40612e+07	1.41175e+07	1.73445e+07	1.71771e+07	1.51841e+07	1.82155e+07	1.56276e+07	1.77611e+07	1.55522e+07	1.74447e+07	1.45968e+07	1.54856e+07	1.16259e+07	1.28134e+07	1.70503e+07	1.47668e+07	1.60673e+07	1.69122e+07	2.35321e+07	1.69483e+07	1.21814e+07	1.50831e+07	1.65298e+07	1.58052e+07	1.83448e+07	2.02294e+07	1.45968e+07	1.31254e+07	6.98923e+06	1.16918e+07	1.78436e+07	1.18796e+07	7	8	12	10	7	8	9	12	9
P97519	2	2	97.53	0.182535	1.13117	Control	Exercise	Hydroxymethylglutaryl-CoA lyase, mitochondrial OS=Rattus norvegicus GN=Hmgcl PE=2 SV=1	535302	618255	437474	449511	485854	339046	563975	546492	535967	428359	428327	531418	349840	430804	413916	396222	611672	740643	593541	443521	389774	280741	596535	486310	632207	496736	428327	450423	210316	393091	433175	318753	1	1	1	2	1	0	1	1	1
F1LPU8	1	1	38.79	0.183926	1.18374	Control	Exercise	Dual-specificity mitogen-activated protein kinase kinase 5 (Fragment) OS=Rattus norvegicus GN=Map2k5 PE=4 SV=1	83801.9	138590	172282	149088	124420	114736	149225	98614.1	109894	89804	99037.7	108881	75702.6	155834	81406.7	150204	95757.7	166025	233743	147102	99815.5	95004.9	157840	87754.2	129627	104139	99037.7	92285.9	45510.7	142192	85194.4	120836	0	1	1	1	1	0	0	1	1
Q63413;D4AA08;Q5U216	3	3	173.92	0.184058	1.14648	Control	Exercise	Spliceosome RNA helicase Ddx39b OS=Rattus norvegicus GN=Ddx39b PE=1 SV=3	813181	577457	654251	869527	928296	728488	881900	979599	634979	901956	659648	557837	595446	871859	495275	893821	929195	691770	887652	857940	744721	603212	932814	871721	748998	1.04593e+06	659648	472816	357968	795537	518319	719061	1	2	2	1	1	0	1	0	3
Q6Q0N1;F1LUD0	5	5	268.52	0.185762	1.07277	Control	Exercise	Cytosolic non-specific dipeptidase OS=Rattus norvegicus GN=Cndp2 PE=1 SV=1	3.09903e+06	3.08516e+06	3.19466e+06	3.83331e+06	2.89204e+06	3.55072e+06	2.92031e+06	3.41402e+06	3.01649e+06	3.24541e+06	2.53425e+06	3.02757e+06	3.41628e+06	2.85504e+06	3.38955e+06	2.74171e+06	3.54116e+06	3.69589e+06	4.33434e+06	3.78224e+06	2.32013e+06	2.94011e+06	3.08891e+06	3.03805e+06	3.55813e+06	3.76345e+06	2.53425e+06	2.56613e+06	2.05379e+06	2.60512e+06	3.54726e+06	2.20565e+06	2	2	2	0	0	1	0	4	2
Q9ES53	2	2	107.44	0.186742	1.19241	Control	Exercise	Ubiquitin fusion degradation protein 1 homolog OS=Rattus norvegicus GN=Ufd1l PE=1 SV=1	274059	225083	229969	299453	239162	316063	336729	434106	198221	292307	202962	122000	301218	218486	330965	308523	313158	269640	312009	295463	191867	261711	356169	386300	233814	338967	202962	103405	181086	199360	346365	248200	1	0	1	0	0	0	0	0	1
Q0D2L6	2	2	75	0.187944	1.18668	Control	Exercise	Protein Rragc OS=Rattus norvegicus GN=Rragc PE=2 SV=1	131461	144021	109442	112821	186209	172600	204069	211740	98062.9	110449	126315	169648	136419	135032	123746	172536	150217	172532	148484	111318	149385	142919	215850	188422	115671	128079	126315	143791	82012.1	123211	129504	138802	0	1	1	0	0	1	0	0	0
D3ZK51	1	1	52.17	0.188868	1.31065	Control	Exercise	UBX domain-containing protein 1 OS=Rattus norvegicus GN=Ubxn1 PE=4 SV=1	42509.9	26517.5	36104.2	29836.4	12992.2	24071.4	17049.1	23848.6	40374.8	28160.2	28041.9	25444.1	15846.6	3164.17	15384.2	6044.95	48574.6	31766.8	48984.1	29438.8	10423	19931.9	18033.4	21222.3	47624.6	32655.3	28041.9	21566.1	9526.6	2887.18	16100	4863.05	0	1	0	0	0	0	0	0	1
F1LW44	4	4	192.58	0.189713	1.09846	Control	Exercise	Neurolysin, mitochondrial (Fragment) OS=Rattus norvegicus GN=Nln PE=3 SV=1	424065	478250	635872	529922	475828	507173	601874	549279	436883	471713	451463	552427	382350	579756	530176	420817	484565	572924	862716	522861	381730	419957	636622	488790	515331	547010	451463	468231	229860	529005	554844	338539	0	1	2	1	0	0	1	1	1
G3V9E4	3	3	156.54	0.190173	1.13381	Exercise	Control	Acylamino-acid-releasing enzyme OS=Rattus norvegicus GN=Apeh PE=4 SV=1	832833	771430	843186	778149	822891	566263	526854	592643	842992	815606	815579	1.02297e+06	905641	553224	808615	736945	951650	924141	1.14399e+06	767781	660161	468885	557271	527379	994362	945796	815579	867055	544451	504795	846239	592858	1	1	3	1	1	0	1	1	1
A7M776;A7M775;D3ZV16;D3ZWS9;E9PSK2;G3V939	15	1	771.62	0.19073	3.46097	Control	Exercise	Protein Kb23 OS=Rattus norvegicus GN=Kb23 PE=2 SV=1	2.65823e+06	168362	70983.5	282539	200927	85266.6	164797	354827	81026.5	254380	222876	170813	171664	111647	71266.7	68007.4	3.03747e+06	201691	96306.4	278774	161193	70603.7	174311	315752	95575.9	294985	222876	144779	103201	101873	74582.7	54710.6	2	0	0	0	0	0	0	0	0
Q6AYC4	3	3	166.04	0.190978	1.10815	Control	Exercise	Macrophage-capping protein OS=Rattus norvegicus GN=Capg PE=1 SV=1	607276	670438	675151	780601	576417	708394	732054	709260	730606	816530	458124	607781	425640	643154	544503	700439	693914	803156	916007	770199	462428	586574	774318	631153	861796	946868	458124	515147	255885	586853	569838	563489	1	2	2	1	2	1	1	1	1
F1M7X8	1	1	47.85	0.19281	1.23696	Control	Exercise	Protein Dpp3l OS=Rattus norvegicus GN=Dpp3l PE=4 SV=1	124156	147303	149859	129313	98475.8	79836.4	78380.6	114183	149097	143206	130978	116867	90524.6	25108.8	65043.7	24151.8	141869	176463	203320	127590	79001.7	66107.2	82905.8	101609	175870	166065	130978	99055.2	54421.3	22910.8	68070.1	19429.6	0	0	1	0	0	0	0	0	1
D3ZA38	2	1	78.83	0.195293	1.55878	Exercise	Control	Myosin binding protein C, fast-type (Predicted) OS=Rattus norvegicus GN=Mybpc2 PE=4 SV=1	117728	66237.4	90655.3	215921	61941.2	120953	32745.7	351243	82828.1	150367	107927	54423.1	332460	275288	294269	350725	134523	79349.6	122996	213044	49692	100153	34636.2	312563	97701	174370	107927	46128.3	199868	251190	307961	282151	0	0	0	0	0	0	0	1	0
P35565;F1MA38	11	11	536.34	0.195821	1.0729	Control	Exercise	Calnexin OS=Rattus norvegicus GN=Canx PE=1 SV=1	5.78823e+06	6.07195e+06	6.98664e+06	7.43197e+06	6.94925e+06	7.51463e+06	8.26128e+06	6.4407e+06	6.79352e+06	6.3926e+06	6.19557e+06	7.18725e+06	6.94446e+06	6.0083e+06	5.82143e+06	6.33415e+06	6.61401e+06	7.27395e+06	9.47908e+06	7.33295e+06	5.575e+06	6.22236e+06	8.73823e+06	5.73142e+06	8.01339e+06	7.41302e+06	6.19557e+06	6.09182e+06	4.17485e+06	5.48234e+06	6.0923e+06	5.0957e+06	6	4	6	6	4	5	3	4	6
Q6AXN3	1	1	59.01	0.197441	1.13811	Control	Exercise	Transmembrane emp24 domain-containing protein 5 OS=Rattus norvegicus GN=Tmed5 PE=2 SV=1	398243	327076	283388	291431	292786	338024	235113	247768	282204	281945	297072	212816	310810	170179	216663	349214	455059	391823	384485	287548	234886	279895	248687	220483	332877	326950	297072	180380	186852	155281	226744	280936	0	0	0	1	1	1	1	1	0
P14668;Q66HH8	14	13	919.25	0.198997	1.10087	Control	Exercise	Annexin A5 OS=Rattus norvegicus GN=Anxa5 PE=1 SV=3	1.66068e+07	1.62284e+07	1.97116e+07	2.12814e+07	1.95173e+07	2.19236e+07	2.5806e+07	2.34343e+07	1.95296e+07	2.00771e+07	1.74287e+07	2.06778e+07	1.78344e+07	1.58542e+07	1.74791e+07	2.05551e+07	1.89761e+07	1.94409e+07	2.67435e+07	2.09978e+07	1.56577e+07	1.81535e+07	2.72958e+07	2.08536e+07	2.30363e+07	2.32819e+07	1.74287e+07	1.75262e+07	1.07217e+07	1.44664e+07	1.82923e+07	1.65362e+07	7	7	9	8	8	9	9	8	10
G3V9D1	1	1	32.62	0.199783	1.18272	Control	Exercise	1-phosphatidylinositol 4,5-bisphosphate phosphodiesterase delta-1 OS=Rattus norvegicus GN=Plcd1 PE=4 SV=1	135157	119559	138458	149961	149384	122842	86316.9	120047	109988	93299.3	163128	149207	67709.2	174273	37620.8	68652.3	154440	143227	187852	147963	119843	101717	91300.2	106827	129737	108192	163128	126466	40705.2	159018	39371.2	55229.5	0	1	0	0	0	0	0	0	0
Q5I0P2	4	4	193.12	0.202678	1.12303	Control	Exercise	Glycine cleavage system H protein, mitochondrial OS=Rattus norvegicus GN=Gcsh PE=2 SV=1	6.58687e+06	6.57048e+06	4.8711e+06	5.7016e+06	4.57281e+06	4.95235e+06	5.9542e+06	4.00073e+06	5.83726e+06	4.36147e+06	5.18188e+06	6.0939e+06	4.2693e+06	4.57344e+06	4.21585e+06	3.94313e+06	7.52659e+06	7.87116e+06	6.60883e+06	5.62562e+06	3.66851e+06	4.10072e+06	6.29795e+06	3.56015e+06	6.88541e+06	5.05766e+06	5.18188e+06	5.16511e+06	2.5666e+06	4.17309e+06	4.41201e+06	3.17217e+06	2	3	3	1	2	3	1	2	3
P46462;D4A6T1	25	25	1605.56	0.203247	1.08215	Control	Exercise	Transitional endoplasmic reticulum ATPase OS=Rattus norvegicus GN=Vcp PE=1 SV=3	3.72927e+07	3.59599e+07	4.72551e+07	3.74799e+07	4.7853e+07	4.89769e+07	4.43737e+07	4.35071e+07	3.73081e+07	3.90931e+07	3.86967e+07	4.25724e+07	4.68812e+07	3.28433e+07	3.75517e+07	4.17364e+07	4.26131e+07	4.30784e+07	6.4113e+07	3.69805e+07	3.83898e+07	4.05545e+07	4.69355e+07	3.87159e+07	4.40072e+07	4.53333e+07	3.86967e+07	3.60839e+07	2.81839e+07	2.99682e+07	3.92989e+07	3.35761e+07	13	13	20	18	21	18	17	17	13
Q9Z1H9	6	6	361.7	0.203523	1.09407	Exercise	Control	Protein kinase C delta-binding protein OS=Rattus norvegicus GN=Prkcdbp PE=1 SV=1	1.22838e+06	1.15292e+06	1.35394e+06	1.40639e+06	1.12056e+06	1.27958e+06	1.20671e+06	971938	1.11464e+06	1.24337e+06	1.11494e+06	1.59979e+06	1.22722e+06	1.42789e+06	1.32404e+06	1.58297e+06	1.40363e+06	1.38115e+06	1.83695e+06	1.38765e+06	898967	1.05953e+06	1.27638e+06	864904	1.31478e+06	1.44184e+06	1.11494e+06	1.35596e+06	737777	1.30289e+06	1.38565e+06	1.27347e+06	2	2	3	3	3	2	4	1	2
P63245	7	7	363.54	0.204758	1.06702	Control	Exercise	Guanine nucleotide-binding protein subunit beta-2-like 1 OS=Rattus norvegicus GN=Gnb2l1 PE=1 SV=3	4.9768e+06	3.82412e+06	4.44444e+06	4.16611e+06	4.32673e+06	4.23034e+06	4.85928e+06	5.04134e+06	4.39036e+06	4.40628e+06	4.11482e+06	3.75228e+06	4.04692e+06	4.35712e+06	3.62421e+06	4.92418e+06	5.68683e+06	4.58114e+06	6.02996e+06	4.1106e+06	3.4711e+06	3.50287e+06	5.13982e+06	4.48617e+06	5.1787e+06	5.10963e+06	4.11482e+06	3.18039e+06	2.43291e+06	3.9757e+06	3.79284e+06	3.9614e+06	5	4	5	7	5	5	2	4	3
D3ZCA0	4	4	212.52	0.205115	1.09102	Control	Exercise	Proline synthetase co-transcribed (Predicted) OS=Rattus norvegicus GN=Prosc PE=3 SV=1	2.23564e+06	2.03342e+06	2.3036e+06	2.16119e+06	1.82135e+06	2.51439e+06	2.6258e+06	2.16216e+06	1.93541e+06	1.95699e+06	1.64613e+06	2.12868e+06	2.59045e+06	1.63892e+06	2.13726e+06	2.33393e+06	2.55459e+06	2.43595e+06	3.12539e+06	2.13239e+06	1.46117e+06	2.082e+06	2.7774e+06	1.92405e+06	2.28293e+06	2.26937e+06	1.64613e+06	1.80424e+06	1.55732e+06	1.49545e+06	2.2367e+06	1.8776e+06	1	2	2	1	1	0	1	1	1
O08589	2	2	91.42	0.205128	1.1218	Exercise	Control	Phospholemman OS=Rattus norvegicus GN=Fxyd1 PE=1 SV=2	1.86054e+06	1.46641e+06	1.76111e+06	1.45763e+06	1.17973e+06	1.67555e+06	1.55396e+06	1.13778e+06	2.04118e+06	1.60993e+06	1.66894e+06	1.29287e+06	1.41331e+06	1.74179e+06	1.63754e+06	2.15997e+06	2.12598e+06	1.75669e+06	2.38937e+06	1.4382e+06	946433	1.38741e+06	1.64367e+06	1.01248e+06	2.4077e+06	1.86691e+06	1.66894e+06	1.09582e+06	849649	1.58931e+06	1.71373e+06	1.73765e+06	1	1	1	1	1	2	2	1	1
D3ZIS8	2	2	130.6	0.205399	1.18284	Control	Exercise	Uncharacterized protein OS=Rattus norvegicus PE=4 SV=1	178084	223708	202215	194633	128025	145903	144959	123765	201377	211954	125106	135752	130680	154659	107713	66713.7	203490	267993	274354	192040	102708	120813	153327	110135	237537	245787	125106	115062	78561.9	141120	112724	53669.8	2	1	2	2	1	2	1	1	2
P40329	5	5	295.79	0.205744	1.09446	Control	Exercise	Arginine--tRNA ligase, cytoplasmic OS=Rattus norvegicus GN=Rars PE=1 SV=2	1.06574e+06	1.26392e+06	1.38245e+06	1.15831e+06	994460	1.45772e+06	1.30403e+06	1.36796e+06	1.07516e+06	1.09678e+06	1.00295e+06	1.02955e+06	1.14448e+06	1.02599e+06	1.19821e+06	1.55889e+06	1.21779e+06	1.51412e+06	1.87562e+06	1.14288e+06	797801	1.20704e+06	1.37931e+06	1.21732e+06	1.26822e+06	1.27186e+06	1.00295e+06	872634	688036	936178	1.25396e+06	1.2541e+06	1	1	2	3	0	3	2	0	0
D4A4D5;D3ZMC4;D3ZN03	4	4	305.76	0.206255	1.08683	Exercise	Control	Uncharacterized protein OS=Rattus norvegicus GN=LOC498555 PE=4 SV=1	3.09582e+06	2.78316e+06	3.38091e+06	3.05709e+06	3.07925e+06	2.41976e+06	3.19749e+06	3.53404e+06	3.29757e+06	3.73456e+06	3.07789e+06	2.85834e+06	3.15986e+06	3.22223e+06	4.27093e+06	3.05754e+06	3.53749e+06	3.3341e+06	4.58703e+06	3.01636e+06	2.47031e+06	2.00364e+06	3.3821e+06	3.14485e+06	3.88969e+06	4.33069e+06	3.07789e+06	2.42269e+06	1.89963e+06	2.94016e+06	4.46965e+06	2.45973e+06	2	2	2	1	1	2	2	3	2
Q9Z1B2	4	3	226.02	0.206761	1.1959	Control	Exercise	Glutathione S-transferase Mu 5 OS=Rattus norvegicus GN=Gstm5 PE=1 SV=3	755912	509523	926901	672974	531931	515990	570445	824595	485490	564354	481555	699374	567934	225950	766207	647846	863756	610387	1.25757e+06	664007	426739	427257	603379	733787	572666	654438	481555	592781	341429	206170	801858	521179	1	1	2	0	0	0	0	0	1
O35814	16	16	837.39	0.206851	1.06549	Exercise	Control	Stress-induced-phosphoprotein 1 OS=Rattus norvegicus GN=Stip1 PE=1 SV=1	8.69589e+06	7.79151e+06	9.75258e+06	8.35198e+06	8.41176e+06	9.29427e+06	7.5014e+06	8.43289e+06	8.5006e+06	9.44063e+06	8.2443e+06	8.71431e+06	1.06627e+07	8.21587e+06	1.03228e+07	8.59968e+06	9.93651e+06	9.33391e+06	1.32318e+07	8.24069e+06	6.74829e+06	7.69597e+06	7.93447e+06	7.50422e+06	1.0027e+07	1.09476e+07	8.2443e+06	7.38614e+06	6.41015e+06	7.49666e+06	1.08031e+07	6.91827e+06	6	8	7	6	7	8	9	6	8
B2GUZ9;B0BN65	5	5	242.65	0.207191	1.1923	Control	Exercise	Fam49b protein OS=Rattus norvegicus GN=Fam49b PE=2 SV=1	2.28744e+06	2.09388e+06	2.65699e+06	2.92951e+06	3.93612e+06	3.94386e+06	2.33892e+06	1.96732e+06	1.71907e+06	2.50502e+06	2.28399e+06	3.17854e+06	1.88189e+06	2.85982e+06	2.49129e+06	1.66132e+06	2.61379e+06	2.50838e+06	3.60485e+06	2.89048e+06	3.15773e+06	3.26565e+06	2.47395e+06	1.75067e+06	2.02775e+06	2.90489e+06	2.28399e+06	2.69409e+06	1.13135e+06	2.60947e+06	2.60721e+06	1.3365e+06	3	1	1	1	0	2	1	1	1
Q9WUC4	2	2	108.31	0.208598	1.11008	Control	Exercise	Copper transport protein ATOX1 OS=Rattus norvegicus GN=Atox1 PE=1 SV=1	903780	721739	879775	1.07804e+06	758535	1.10509e+06	1.12532e+06	963875	851797	722974	976386	684460	793124	945168	954538	860418	1.03272e+06	864613	1.19363e+06	1.06368e+06	608531	915052	1.19028e+06	857729	1.00475e+06	838379	976386	580140	476808	862429	998952	692190	2	2	2	1	1	2	1	0	2
D3ZVB7	4	4	278.44	0.208653	1.16127	Exercise	Control	Osteoglycin (Predicted) OS=Rattus norvegicus GN=Ogn PE=4 SV=1	2.06744e+06	1.41934e+06	1.89493e+06	1.55623e+06	2.4766e+06	2.13976e+06	2.70831e+06	1.08212e+06	2.8477e+06	2.27412e+06	1.87949e+06	1.89541e+06	1.91193e+06	2.04775e+06	1.87793e+06	3.08495e+06	2.36239e+06	1.70031e+06	2.57093e+06	1.5355e+06	1.98684e+06	1.77179e+06	2.86466e+06	962949	3.35904e+06	2.63713e+06	1.87949e+06	1.60653e+06	1.14941e+06	1.8685e+06	1.96531e+06	2.48178e+06	2	4	4	3	2	3	3	2	4
D3ZSE7	1	1	33.22	0.209574	1.00025	Exercise	Control	AP-2 complex subunit mu OS=Rattus norvegicus GN=Ap2m1 PE=4 SV=1	38988.9	18109.4	10947.7	8286.19	32277.5	35755.7	38215.8	30462.9	26034.4	59078.1	29904.2	24410.1	27425.7	46245.9	0	0	44551.3	21694.3	14853.2	8175.78	25894.5	29606.9	40422.1	27108.2	30709.2	68508.4	29904.2	20689.7	16487.7	42197.6	0	0	0	0	0	0	0	0	0	0	0
G3V644	9	8	424.42	0.209847	1.18024	Exercise	Control	NADH dehydrogenase (Ubiquinone) flavoprotein 3-like, isoform CRA_a OS=Rattus norvegicus GN=Ndufv3 PE=4 SV=1	3.19565e+06	2.5095e+06	3.16756e+06	2.49992e+06	2.72379e+06	2.42225e+06	2.37749e+06	1.95226e+06	3.8211e+06	3.27264e+06	2.75895e+06	2.51243e+06	1.83931e+06	3.84871e+06	3.99542e+06	2.5577e+06	3.65157e+06	3.00628e+06	4.29757e+06	2.46661e+06	2.18515e+06	2.00571e+06	2.51475e+06	1.73727e+06	4.50722e+06	3.79503e+06	2.75895e+06	2.1295e+06	1.10575e+06	3.5118e+06	4.18132e+06	2.05762e+06	2	1	3	2	5	3	1	1	3
D4A113	1	1	59.07	0.209885	1.25515	Control	Exercise	Protein RGD1566215 OS=Rattus norvegicus GN=RGD1566215 PE=4 SV=1	135170	267779	260800	190244	198920	215240	97115.3	148767	227189	151799	177028	181651	118940	142530	75205.4	131915	154454	320788	353839	187710	159583	178226	102722	132384	267984	176030	177028	153965	71504.3	130053	78704.6	106123	1	1	1	1	1	1	0	0	1
P10888	13	13	662.41	0.210916	1.12035	Exercise	Control	Cytochrome c oxidase subunit 4 isoform 1, mitochondrial OS=Rattus norvegicus GN=Cox4i1 PE=1 SV=1	8.07937e+07	7.08011e+07	8.24682e+07	7.42575e+07	8.5995e+07	8.37397e+07	1.02489e+08	8.72606e+07	1.06063e+08	8.61667e+07	8.83153e+07	7.80181e+07	6.75124e+07	9.03311e+07	1.21281e+08	1.10489e+08	9.23203e+07	8.48167e+07	1.11888e+08	7.3268e+07	6.89891e+07	6.93393e+07	1.08406e+08	7.76511e+07	1.25108e+08	9.99211e+07	8.83153e+07	6.61272e+07	4.05869e+07	8.24236e+07	1.26924e+08	8.88866e+07	10	10	9	9	10	7	9	8	10
Q56R18;D3ZU98	3	3	154.35	0.211573	1.13718	Control	Exercise	Importin subunit alpha OS=Rattus norvegicus GN=Kpna3 PE=2 SV=1	980179	1.0947e+06	1.06902e+06	1.19948e+06	1.05619e+06	1.2903e+06	784130	924315	1.04272e+06	1.02464e+06	1.07019e+06	1.23673e+06	1.04342e+06	781602	659500	526423	1.12002e+06	1.31141e+06	1.45039e+06	1.1835e+06	847323	1.06841e+06	829400	822525	1.22995e+06	1.1882e+06	1.07019e+06	1.04824e+06	627280	713181	690185	423497	1	2	1	1	1	1	0	2	1
Q5RK10	1	1	46.35	0.212297	1.41222	Control	Exercise	60S ribosomal protein L13a OS=Rattus norvegicus GN=Rpl13a PE=2 SV=1	181700	100213	137441	155864	89202	112942	196228	38986.6	135973	92502.8	110527	77486.6	102021	107770	66827.4	23903.9	207622	120051	186473	153788	71561.9	93520	207557	34693.2	160389	107268	110527	65676.7	61332.5	98335.6	69936.8	19230.2	1	0	0	0	0	0	0	0	0
Q9WV97	1	1	32.84	0.213566	1.08056	Exercise	Control	Mitochondrial import inner membrane translocase subunit Tim9 OS=Rattus norvegicus GN=Timm9 PE=1 SV=3	428771	354429	380301	380468	479694	407733	439062	366320	409967	435524	537958	432628	340980	441803	464714	433945	489942	424591	515971	375399	384832	337617	464410	325979	483582	505045	537958	366690	204989	403128	486336	349100	1	0	0	0	0	0	0	0	0
F1LPC1;F1LPQ5	11	2	676.86	0.21367	1.07189	Control	Exercise	Troponin T, fast skeletal muscle OS=Rattus norvegicus GN=Tnnt3 PE=4 SV=1	1.71217e+06	1.63164e+06	1.31114e+06	1.53346e+06	1.52506e+06	1.70008e+06	1.68292e+06	1.41048e+06	1.46721e+06	1.26735e+06	1.51249e+06	1.24514e+06	1.2647e+06	1.63289e+06	1.64506e+06	1.63326e+06	1.95644e+06	1.95463e+06	1.77888e+06	1.51303e+06	1.22347e+06	1.40772e+06	1.78008e+06	1.25516e+06	1.73067e+06	1.46965e+06	1.51249e+06	1.05536e+06	760309	1.48994e+06	1.7216e+06	1.31393e+06	1	0	1	0	0	0	0	0	1
D3ZGK7	7	7	416.89	0.21381	1.17897	Exercise	Control	Uncharacterized protein OS=Rattus norvegicus PE=4 SV=1	3.2349e+06	3.15129e+06	2.84142e+06	2.43497e+06	4.36502e+06	2.15248e+06	4.28471e+06	3.27738e+06	3.47091e+06	3.9417e+06	2.65849e+06	5.35295e+06	3.01523e+06	3.39066e+06	5.26802e+06	3.25131e+06	3.69641e+06	3.77512e+06	3.85508e+06	2.40253e+06	3.50181e+06	1.78233e+06	4.53208e+06	2.91646e+06	4.09416e+06	4.57089e+06	2.65849e+06	4.53709e+06	1.81269e+06	3.09384e+06	5.51313e+06	2.61561e+06	5	3	4	1	3	1	6	2	4
P29419	7	5	345.65	0.21441	1.07742	Exercise	Control	ATP synthase subunit e, mitochondrial OS=Rattus norvegicus GN=Atp5i PE=1 SV=3	4.10581e+07	3.98466e+07	4.90076e+07	4.49154e+07	4.75863e+07	4.49954e+07	5.83768e+07	4.19831e+07	5.29147e+07	4.2946e+07	4.40046e+07	4.95342e+07	4.40648e+07	5.01985e+07	5.78587e+07	5.47214e+07	4.69157e+07	4.77346e+07	6.64908e+07	4.43169e+07	3.81759e+07	3.72577e+07	6.17471e+07	3.73597e+07	6.24162e+07	4.98012e+07	4.40046e+07	4.19846e+07	2.64908e+07	4.58042e+07	6.05507e+07	4.40223e+07	4	5	5	4	5	5	5	4	6
F8WG74	1	1	32.56	0.215758	1.31245	Control	Exercise	Peptidyl-prolyl cis-trans isomerase FKBP4, N-terminally processed OS=Rattus norvegicus GN=Fkbp4 PE=4 SV=1	85521.2	46062.5	80556.4	47233.5	87964.8	80670	26018.2	45001.1	34310.5	77611.5	47592	63470.9	83011.2	27675.6	18419.5	28134.4	97722.2	55181	109294	46604.1	70569.4	66797.5	27520.3	40045.4	40471.4	90000.2	47592	53797.1	49904.4	25252.9	19276.6	22633.5	1	0	0	0	0	0	0	0	0
P21571	5	5	525.05	0.217289	1.09082	Exercise	Control	ATP synthase-coupling factor 6, mitochondrial OS=Rattus norvegicus GN=Atp5j PE=1 SV=1	5.22076e+07	4.9788e+07	6.99931e+07	5.55981e+07	5.67738e+07	6.16956e+07	6.39272e+07	5.17318e+07	7.06084e+07	5.97413e+07	5.87359e+07	5.83925e+07	5.70086e+07	5.35315e+07	8.31394e+07	6.24916e+07	5.96558e+07	5.9644e+07	9.49627e+07	5.48573e+07	4.55465e+07	5.10861e+07	6.76179e+07	4.60348e+07	8.32871e+07	6.92775e+07	5.87359e+07	4.94928e+07	3.42723e+07	4.88454e+07	8.70077e+07	5.02733e+07	5	5	5	7	5	5	6	4	7
P15865;D4A3K5;P06349	2	2	96.22	0.217298	1.23894	Exercise	Control	Histone H1.2 OS=Rattus norvegicus GN=Hist1h1c PE=1 SV=3	443118	229615	302860	280838	406934	370339	332280	212029	305764	317567	264481	584930	434843	295038	645242	346145	506336	275069	410904	277096	326461	306653	351464	188680	360668	368258	264481	495780	261418	269211	675264	278467	1	0	0	0	1	1	0	0	0
P29410	7	7	329.5	0.217708	1.08421	Exercise	Control	Adenylate kinase 2, mitochondrial OS=Rattus norvegicus GN=Ak2 PE=2 SV=2	4.10539e+06	4.32564e+06	4.5065e+06	4.20411e+06	4.05298e+06	4.12803e+06	5.59547e+06	4.59619e+06	4.60701e+06	4.34922e+06	4.0708e+06	5.48797e+06	4.16438e+06	4.78507e+06	5.9546e+06	5.08608e+06	4.6911e+06	5.18193e+06	6.11416e+06	4.14809e+06	3.25148e+06	3.41815e+06	5.91851e+06	4.09004e+06	5.43425e+06	5.04346e+06	4.0708e+06	4.65153e+06	2.50353e+06	4.36619e+06	6.23165e+06	4.09165e+06	3	2	4	3	4	3	4	2	2
G3V6D8	35	1	2186.86	0.219225	1.23182	Control	Exercise	Myosin-4 OS=Rattus norvegicus GN=Myh4 PE=4 SV=1	56378.1	38786.1	44707.3	31985	50865	40284.5	26271.5	29030.1	57948.6	23865.2	41361.5	53718.1	41910.9	2238.61	26633.7	10728.5	64421.4	46464.2	60656.3	31558.8	40806.2	33356.9	27788.2	25833.2	68354	27674.6	41361.5	45530.8	25195.9	2042.64	27872.9	8630.87	0	0	0	0	1	0	0	0	0
B2RYS8	5	5	316.24	0.219442	1.12546	Exercise	Control	NADH dehydrogenase (Ubiquinone) 1 beta subcomplex 8 OS=Rattus norvegicus GN=Ndufb8 PE=2 SV=1	1.05876e+07	1.03722e+07	1.30709e+07	1.00394e+07	1.38736e+07	1.41985e+07	1.43149e+07	1.29908e+07	1.85649e+07	1.20357e+07	1.23663e+07	1.03245e+07	1.41287e+07	1.23734e+07	1.64535e+07	1.56773e+07	1.20981e+07	1.24255e+07	1.77339e+07	9.90566e+06	1.113e+07	1.17568e+07	1.51414e+07	1.15602e+07	2.18985e+07	1.39569e+07	1.23663e+07	8.75094e+06	8.49383e+06	1.12902e+07	1.72191e+07	1.26121e+07	2	4	3	3	4	4	4	4	3
P13221	29	29	2225.36	0.220114	1.10404	Exercise	Control	Aspartate aminotransferase, cytoplasmic OS=Rattus norvegicus GN=Got1 PE=1 SV=3	5.16902e+08	5.65976e+08	5.60535e+08	5.93154e+08	6.02763e+08	6.4225e+08	6.41841e+08	6.20839e+08	5.54949e+08	5.9181e+08	5.42939e+08	6.84258e+08	6.4808e+08	5.58701e+08	8.95153e+08	7.61983e+08	5.90647e+08	6.78015e+08	7.60502e+08	5.8525e+08	4.83564e+08	5.31805e+08	6.78897e+08	5.5247e+08	6.54597e+08	6.86277e+08	5.42939e+08	5.79969e+08	3.89611e+08	5.09793e+08	9.36803e+08	6.13001e+08	42	41	42	36	36	39	41	39	41
F1LMQ3;D3ZDK8	3	3	146.54	0.221573	1.14586	Control	Exercise	Protein Psmd8 OS=Rattus norvegicus GN=Psmd8 PE=4 SV=1	284167	291664	349659	294390	326296	331320	251835	205026	324351	160053	319442	425270	210911	262938	172048	162190	324708	349402	474398	290467	261770	274344	266374	182448	382592	185601	319442	360454	126795	239920	180053	130479	0	1	2	0	0	0	1	0	0
D3ZVR9;D3ZGA2	3	3	140.72	0.222434	1.08774	Exercise	Control	Protein Pgm5 OS=Rattus norvegicus GN=Pgm5 PE=3 SV=1	693682	673925	653370	560202	537015	642820	491370	387942	619358	712839	635932	693781	565679	628412	560202	631256	792647	807334	886456	552737	430818	532276	519738	345220	730572	826626	635932	588040	340073	573402	586267	507833	3	0	1	0	0	0	0	0	0
Q62669	11	6	859.02	0.224227	1.17894	Exercise	Control	Protein Hbb-b1 OS=Rattus norvegicus GN=MGC72973 PE=2 SV=1	3.55976e+07	3.58407e+07	3.36686e+07	4.64681e+07	3.63688e+07	4.339e+07	3.53004e+07	3.35359e+07	4.88274e+07	3.75004e+07	2.47359e+07	4.71167e+07	4.71064e+07	4.21369e+07	3.9717e+07	6.67418e+07	4.06762e+07	4.29356e+07	4.56796e+07	4.58489e+07	2.91767e+07	3.59284e+07	3.73384e+07	2.98428e+07	5.7595e+07	4.34864e+07	2.47359e+07	3.99355e+07	2.83193e+07	3.84482e+07	4.1565e+07	5.36924e+07	4	5	6	5	4	4	4	5	5
P51886	8	8	476.63	0.224388	1.07787	Exercise	Control	Lumican OS=Rattus norvegicus GN=Lum PE=2 SV=1	1.54334e+07	1.82092e+07	1.82229e+07	1.78749e+07	1.81621e+07	1.58172e+07	1.81662e+07	1.87984e+07	2.14976e+07	1.97796e+07	1.56849e+07	2.04519e+07	1.49629e+07	1.89128e+07	1.8936e+07	2.14135e+07	1.76352e+07	2.18139e+07	2.47238e+07	1.76367e+07	1.45705e+07	1.30972e+07	1.92149e+07	1.67282e+07	2.53578e+07	2.29369e+07	1.56849e+07	1.73348e+07	8.99534e+06	1.72572e+07	1.98171e+07	1.72268e+07	5	6	4	5	7	4	6	7	7
O08776	2	2	132.21	0.224489	1.14836	Control	Exercise	NADH dehydrogenase [ubiquinone] 1 alpha subcomplex assembly factor 3 OS=Rattus norvegicus GN=Ndufaf3 PE=2 SV=1	265717	282713	414500	320837	248104	334460	394440	273791	367361	185856	366508	313002	171362	201835	330004	271182	303626	338678	562371	316562	199041	276944	417212	243640	433325	215523	366508	265297	103019	184166	345359	218160	0	0	0	0	1	0	0	0	1
F8WGA1	2	1	100.92	0.224876	1.14009	Control	Exercise	Cullin-associated NEDD8-dissociated protein 1 OS=Rattus norvegicus GN=Cand1 PE=4 SV=1	486245	447632	542073	501493	641296	437254	335431	439828	472915	428604	378018	629065	471340	348032	253796	378719	555616	536244	735455	494810	514477	362061	354797	391392	557833	497019	378018	533188	283359	317565	265605	304672	1	0	1	0	0	0	0	0	0
G3V912	1	1	35.93	0.22514	1.1467	Control	Exercise	Protein Tmx4 OS=Rattus norvegicus GN=Tmx4 PE=4 SV=1	120352	69502.5	95072.6	114337	69570.8	113140	117585	113854	87490.5	123932	80810.7	75494.2	89042.1	72651.9	89902.4	90029.6	137522	83261	128989	112814	55812.8	93683.7	124374	101316	103201	143714	80810.7	63987.9	53530.1	66292	94085.4	72427	0	0	0	0	0	0	0	0	0
D3ZU80	1	1	46.09	0.227966	1.35699	Control	Exercise	Ribosomal protein L15 OS=Rattus norvegicus GN=LOC100362479 PE=3 SV=1	10677.9	19946.8	23147.7	29753.1	7792.36	19597	20820	21621.4	27375.3	22901.7	16596.6	16197.2	18795.8	0	10116.8	1028.27	12201.3	23895.4	31405.5	29356.6	6251.39	16227	22022	19240.4	32290.9	26557.4	16596.6	13728.6	11299.6	0	10587.5	827.224	0	0	1	1	1	1	0	0	1
D4AE56	4	4	228.58	0.228132	1.13077	Exercise	Control	Prostaglandin E synthase 2 (Predicted), isoform CRA_b OS=Rattus norvegicus GN=Ptges2 PE=4 SV=1	2.52741e+06	2.45787e+06	2.63055e+06	2.61757e+06	2.2536e+06	2.11535e+06	2.13714e+06	1.42122e+06	3.13941e+06	2.55602e+06	2.62878e+06	3.1938e+06	2.59762e+06	2.22668e+06	2.4383e+06	1.75499e+06	2.88799e+06	2.94443e+06	3.56898e+06	2.5827e+06	1.80794e+06	1.75158e+06	2.26052e+06	1.26471e+06	3.70313e+06	2.96402e+06	2.62878e+06	2.70703e+06	1.56163e+06	2.03176e+06	2.55175e+06	1.41185e+06	2	3	3	1	0	2	1	1	3
F1MA18;D3ZLV3;D3ZLV8;F1LXN5	5	2	307.98	0.229175	1.17689	Exercise	Control	DNA-binding protein A OS=Rattus norvegicus GN=Csda PE=4 SV=1	968478	1.1051e+06	858198	772579	816794	1.03615e+06	1.22012e+06	845837	1.02086e+06	1.29307e+06	1.16989e+06	701764	854229	1.06102e+06	1.76364e+06	1.10727e+06	1.10665e+06	1.32387e+06	1.16435e+06	762284	655269	857968	1.29056e+06	752689	1.20417e+06	1.49947e+06	1.16989e+06	594806	513543	968140	1.8457e+06	890780	1	1	0	1	1	1	0	0	1
G3V7J0	30	30	2141.31	0.229354	1.0594	Exercise	Control	Aldehyde dehydrogenase family 6, subfamily A1, isoform CRA_b OS=Rattus norvegicus GN=Aldh6a1 PE=3 SV=1	9.64847e+07	1.14068e+08	1.28114e+08	1.01362e+08	1.14798e+08	1.05378e+08	1.12926e+08	1.07538e+08	1.23685e+08	1.11175e+08	9.53684e+07	1.22916e+08	1.18236e+08	1.25727e+08	1.25427e+08	1.10449e+08	1.1025e+08	1.36649e+08	1.73818e+08	1.00011e+08	9.20958e+07	8.72569e+07	1.19446e+08	9.56954e+07	1.45894e+08	1.28921e+08	9.53684e+07	1.04182e+08	7.10807e+07	1.14721e+08	1.31263e+08	8.88537e+07	28	30	32	28	33	30	31	30	33
A1L1J8	4	1	221.58	0.230669	1.24661	Control	Exercise	Protein Rab5b OS=Rattus norvegicus GN=Rab5b PE=2 SV=1	37735.2	58484.8	37422.1	33481.6	37579.7	27916.7	24094.9	25412.4	28480.4	38910.8	36237.8	25928.9	30349.8	49012.8	13925.3	3470.69	43118.8	70062.4	50772.2	33035.4	30148.1	23116	25485.9	22613.9	33594.4	45121.9	36237.8	21977	18245.6	44722.3	14573.3	2792.1	1	1	1	1	1	1	1	1	1
D3ZUC1	3	3	160.76	0.23116	1.12036	Control	Exercise	Protein Smtnl2 OS=Rattus norvegicus GN=Smtnl2 PE=4 SV=1	507509	502293	585789	452241	504782	664932	368824	462685	357518	524609	429117	412160	424624	345151	645440	475437	579914	601726	794765	446215	404959	550587	390117	411732	421715	608349	429117	349342	255275	314937	675471	382480	2	2	1	2	2	1	1	1	2
Q4KMA8	1	1	30.6	0.231399	1.68918	Control	Exercise	Erap1 protein OS=Rattus norvegicus GN=Erap1 PE=2 SV=1	0	5665.26	18087.1	7080.75	3612.82	3987.18	4671.01	8052.05	11769.8	2587.52	10641.9	0	1332.02	0	3953.29	0	0	6786.74	24539.5	6986.4	2898.37	3301.52	4940.68	7165.32	13883.3	3000.55	10641.9	0	800.777	0	4137.23	0	0	0	1	0	0	0	0	0	0
F1LMX7	1	1	44.06	0.231843	1.24902	Control	Exercise	Echinoderm microtubule-associated protein-like 2 OS=Rattus norvegicus GN=Eml2 PE=4 SV=1	227594	219353	169942	268218	201745	175144	148130	81264.6	144393	105923	131617	243255	194110	194118	77582.7	103049	260065	262776	230568	264644	161849	145026	156682	72315.3	170321	122831	131617	206180	116694	177125	81192.5	82900.5	0	0	0	1	0	0	0	0	0
P85515;B2RYJ7	4	3	235.6	0.232206	1.12128	Control	Exercise	Alpha-centractin OS=Rattus norvegicus GN=Actr1a PE=1 SV=1	776128	611720	933705	693610	872816	996282	1.03147e+06	956857	859764	773463	585835	806262	735795	749916	608084	1.01014e+06	886855	732816	1.2668e+06	684368	700213	824955	1.09102e+06	851483	1.01415e+06	896927	585835	683378	442343	684269	636377	812636	1	0	0	0	1	0	1	1	0
Q5XIM0	2	2	99.27	0.23244	1.23173	Exercise	Control	BCS1-like (Yeast) OS=Rattus norvegicus GN=Bcs1l PE=2 SV=1	172361	234049	288570	293982	218555	208165	195896	167699	339547	184541	226211	513286	201446	273278	230820	222462	196951	280381	391516	290065	175335	172367	207206	149231	400517	213998	226211	435055	121105	249355	241560	178967	1	0	0	0	0	1	1	0	2
P67779;D3ZC53;D3ZFH6;D3ZIS9;D3ZN73;D4A3H2;D4A508;D4AD84;F1M122	12	11	864.55	0.234179	1.05947	Exercise	Control	Prohibitin OS=Rattus norvegicus GN=Phb PE=1 SV=1	1.40486e+07	1.25623e+07	1.41167e+07	1.24302e+07	1.5168e+07	1.27928e+07	1.41809e+07	1.36883e+07	1.64873e+07	1.36434e+07	1.44404e+07	1.39091e+07	1.16816e+07	1.48845e+07	1.46004e+07	1.58232e+07	1.60529e+07	1.50491e+07	1.91528e+07	1.22646e+07	1.21685e+07	1.05929e+07	1.49996e+07	1.21809e+07	1.94478e+07	1.58212e+07	1.44404e+07	1.17891e+07	7.02274e+06	1.35816e+07	1.52798e+07	1.27294e+07	5	8	7	10	7	7	10	9	12
D4ABT3	1	1	82.98	0.234218	1.23314	Control	Exercise	Protein CDV3 homolog OS=Rattus norvegicus GN=Cdv3 PE=4 SV=1	218502	271909	174897	203976	90239.2	173164	157257	158557	143180	200211	200255	149580	107314	159347	158575	56181.9	249675	325736	237291	201259	72394	143386	166336	141096	168890	232169	200255	126782	64514.7	145398	165953	45197.2	1	1	1	1	1	1	1	1	1
F1LRP1;F1LMY4;F1LPJ2;F1LS77	62	57	3581.52	0.237217	1.12112	Control	Exercise	Uncharacterized protein OS=Rattus norvegicus GN=Ryr1l PE=4 SV=1	2.96377e+07	3.33441e+07	4.16592e+07	2.77204e+07	3.47362e+07	4.07136e+07	2.71228e+07	2.55784e+07	3.41446e+07	2.55375e+07	2.77589e+07	3.09884e+07	3.80181e+07	2.37728e+07	2.2044e+07	3.01041e+07	3.3866e+07	3.99449e+07	5.65209e+07	2.7351e+07	2.78669e+07	3.37123e+07	2.86887e+07	2.27616e+07	4.02757e+07	2.96139e+07	2.77589e+07	2.62654e+07	2.28556e+07	2.16918e+07	2.30697e+07	2.42181e+07	22	39	39	27	23	30	18	13	33
Q9QYU4	4	3	218.05	0.23763	1.28342	Control	Exercise	Thiomorpholine-carboxylate dehydrogenase OS=Rattus norvegicus GN=Crym PE=1 SV=1	1.15453e+06	767207	952712	333095	963174	615958	876101	1.29508e+06	403267	654612	1.1796e+06	1.06041e+06	303893	597539	389193	832823	1.31924e+06	919082	1.29259e+06	328657	772702	510034	926681	1.15246e+06	475679	759104	1.1796e+06	898790	182693	545231	407302	669990	3	2	1	0	2	2	2	1	0
D3ZFS8	3	3	147.22	0.237945	1.09801	Control	Exercise	Amine oxidase [flavin-containing] A OS=Rattus norvegicus GN=Maoa PE=4 SV=1	1.40844e+06	1.735e+06	1.54591e+06	1.53217e+06	1.84944e+06	1.58971e+06	1.28755e+06	1.40469e+06	1.55501e+06	1.75257e+06	1.23486e+06	1.23342e+06	1.36481e+06	1.93086e+06	996486	1.18224e+06	1.60937e+06	2.07846e+06	2.0974e+06	1.51176e+06	1.48371e+06	1.31633e+06	1.36188e+06	1.25e+06	1.83424e+06	2.03232e+06	1.23486e+06	1.04543e+06	820494	1.76184e+06	1.04285e+06	951087	3	2	2	2	2	2	2	2	2
D4A311;Q7TP78	8	8	469.55	0.238173	1.05873	Exercise	Control	NADH dehydrogenase (Ubiquinone) 1 alpha subcomplex, 8 OS=Rattus norvegicus GN=Ndufa8 PE=4 SV=1	2.68448e+07	2.775e+07	2.54706e+07	2.26674e+07	2.23707e+07	2.93423e+07	2.43511e+07	2.57896e+07	3.00855e+07	2.52499e+07	2.86239e+07	2.39736e+07	2.45949e+07	3.05966e+07	2.69743e+07	2.65029e+07	3.06747e+07	3.32433e+07	3.45571e+07	2.23653e+07	1.79468e+07	2.42964e+07	2.57569e+07	2.29495e+07	3.54878e+07	2.92804e+07	2.86239e+07	2.03197e+07	1.47859e+07	2.79182e+07	2.82294e+07	2.1321e+07	7	7	7	7	7	6	6	6	7
Q9QX69;D4AB24	3	3	147.85	0.240088	1.10569	Control	Exercise	LanC-like protein 1 OS=Rattus norvegicus GN=Lancl1 PE=2 SV=2	1.8859e+06	1.52205e+06	1.47768e+06	1.32996e+06	1.60676e+06	1.30601e+06	2.19706e+06	1.81588e+06	1.27214e+06	1.51035e+06	1.74228e+06	1.43826e+06	1.28265e+06	1.59149e+06	1.45409e+06	1.59392e+06	2.15495e+06	1.82336e+06	2.00484e+06	1.31224e+06	1.28902e+06	1.08142e+06	2.3239e+06	1.6159e+06	1.50057e+06	1.75144e+06	1.74228e+06	1.21906e+06	771099	1.45217e+06	1.52175e+06	1.28228e+06	2	2	2	1	2	1	0	0	2
D3ZF81	2	1	72.84	0.240307	1.12427	Control	Exercise	Mitogen-activated protein kinase 1 OS=Rattus norvegicus GN=Mapk1 PE=4 SV=1	247901	179572	195358	252992	182451	188197	242882	183889	180681	184304	219243	287304	105380	139678	183207	188490	283268	215120	265050	249621	146371	155834	256904	163639	213125	213723	219243	243515	63352.1	127451	191731	151636	0	0	0	0	0	0	0	0	1
P62193	4	4	226.33	0.241304	1.1088	Control	Exercise	26S protease regulatory subunit 4 OS=Rattus norvegicus GN=Psmc1 PE=2 SV=1	1.52344e+06	1.74289e+06	2.20762e+06	1.79355e+06	2.23228e+06	2.62095e+06	2.44051e+06	2.26795e+06	1.76404e+06	2.07662e+06	1.5037e+06	2.06981e+06	1.92155e+06	2.00251e+06	1.87331e+06	1.96627e+06	1.74079e+06	2.0879e+06	2.99517e+06	1.76965e+06	1.79083e+06	2.17024e+06	2.5814e+06	2.01819e+06	2.08079e+06	2.4081e+06	1.5037e+06	1.75435e+06	1.15519e+06	1.82721e+06	1.96048e+06	1.58183e+06	0	1	1	1	1	1	0	2	1
B0BNM1	5	5	280.84	0.24157	1.0758	Control	Exercise	NAD(P)H-hydrate epimerase OS=Rattus norvegicus GN=Apoa1bp PE=2 SV=1	5.09322e+06	4.90968e+06	5.78989e+06	6.58985e+06	6.63084e+06	6.98597e+06	6.12058e+06	5.84844e+06	4.87682e+06	6.46212e+06	6.05804e+06	6.08081e+06	4.87513e+06	5.69083e+06	5.21361e+06	5.3311e+06	5.81985e+06	5.88159e+06	7.8554e+06	6.50204e+06	5.31956e+06	5.78462e+06	6.47394e+06	5.20438e+06	5.75252e+06	7.49363e+06	6.05804e+06	5.15402e+06	2.93081e+06	5.19266e+06	5.45619e+06	4.28877e+06	4	4	4	4	4	3	5	3	4
F1LYL3;F1LWT3	6	6	337.85	0.24279	1.08064	Control	Exercise	Transmembrane emp24 domain-containing protein 10 (Fragment) OS=Rattus norvegicus GN=Tmed10 PE=4 SV=1	3.25147e+06	3.09465e+06	3.67075e+06	3.15312e+06	3.12614e+06	3.37709e+06	2.30692e+06	2.94643e+06	2.94404e+06	3.32395e+06	2.80545e+06	3.00021e+06	3.17775e+06	2.87747e+06	2.37293e+06	2.56468e+06	3.71535e+06	3.70726e+06	4.98027e+06	3.11111e+06	2.50793e+06	2.79634e+06	2.44011e+06	2.62195e+06	3.47268e+06	3.85453e+06	2.80545e+06	2.54294e+06	1.91039e+06	2.62558e+06	2.48334e+06	2.06323e+06	1	2	4	3	3	5	3	3	3
P32551	19	19	1491.56	0.243152	1.06498	Exercise	Control	Cytochrome b-c1 complex subunit 2, mitochondrial OS=Rattus norvegicus GN=Uqcrc2 PE=1 SV=2	1.33553e+08	1.21934e+08	1.44383e+08	1.25458e+08	1.34973e+08	1.42558e+08	1.21542e+08	1.20928e+08	1.70744e+08	1.39272e+08	1.27729e+08	1.36223e+08	1.22118e+08	1.41584e+08	1.21536e+08	1.54043e+08	1.52607e+08	1.46072e+08	1.95891e+08	1.23786e+08	1.08281e+08	1.18043e+08	1.28559e+08	1.07611e+08	2.01404e+08	1.61503e+08	1.27729e+08	1.15461e+08	7.34148e+07	1.2919e+08	1.27191e+08	1.23924e+08	20	16	18	15	19	19	19	19	20
Q80Z29;D4A8T1	13	13	869.53	0.244518	1.09084	Control	Exercise	Nicotinamide phosphoribosyltransferase OS=Rattus norvegicus GN=Nampt PE=1 SV=1	1.48202e+07	1.31615e+07	1.87468e+07	1.79315e+07	1.79849e+07	2.00255e+07	1.40327e+07	1.59961e+07	1.51149e+07	1.43989e+07	1.32123e+07	1.83179e+07	1.72278e+07	1.65219e+07	1.37074e+07	1.31478e+07	1.69345e+07	1.57669e+07	2.54347e+07	1.76926e+07	1.44283e+07	1.65818e+07	1.48429e+07	1.42346e+07	1.7829e+07	1.66973e+07	1.32123e+07	1.5526e+07	1.03569e+07	1.50755e+07	1.43452e+07	1.05772e+07	6	7	9	6	7	9	6	8	6
P97608	3	3	149.32	0.244765	1.09915	Exercise	Control	5-oxoprolinase OS=Rattus norvegicus GN=Oplah PE=1 SV=2	353382	341862	429876	428617	390001	373915	531034	567993	404221	557255	390656	506834	484397	439271	410520	562303	403797	409536	583232	422906	312876	309614	561692	505443	476804	646206	390656	429586	291209	400818	429621	452362	2	1	2	2	1	1	0	0	1
E9PU28	2	1	75.66	0.245147	1.19803	Control	Exercise	Inosine-5'-monophosphate dehydrogenase 2 OS=Rattus norvegicus GN=Impdh2 PE=3 SV=1	29694.2	42124.1	39085.7	32789.3	29304.3	21138.3	21267	19715.2	42938.2	25550.5	25690.3	32416.6	30705.6	13793.4	11834	13324.5	33930.6	50462.9	53029.3	32352.4	23509.2	17503.2	22494.8	17544.1	50648.3	29629	25690.3	27475.9	18459.5	12585.9	12384.7	10719.3	0	0	0	0	0	0	0	0	0
B2RZD1	1	1	55.57	0.245587	1.336	Control	Exercise	Protein Sec61b OS=Rattus norvegicus GN=Sec61b PE=4 SV=1	154031	135212	127476	128185	69639.7	32429.7	122859	55275.3	121777	165089	120640	46076.2	33490.1	31741.8	57710	41070.4	176006	161979	172952	126477	55868.1	26852.8	129952	49188.1	143643	191442	120640	39053.6	20133.5	28963.2	60395.2	33040.4	0	0	1	0	0	0	0	0	0
Q9ES40	4	4	232.48	0.245597	1.06127	Control	Exercise	PRA1 family protein 3 OS=Rattus norvegicus GN=Arl6ip5 PE=1 SV=1	1.0785e+07	1.08888e+07	1.11571e+07	1.07237e+07	1.1863e+07	1.42436e+07	1.22058e+07	1.29075e+07	1.10644e+07	1.20854e+07	1.04849e+07	1.02432e+07	1.28576e+07	9.67145e+06	1.13615e+07	1.15343e+07	1.23236e+07	1.30443e+07	1.51373e+07	1.05808e+07	9.51706e+06	1.17942e+07	1.29105e+07	1.1486e+07	1.30511e+07	1.40145e+07	1.04849e+07	8.68205e+06	7.72969e+06	8.82482e+06	1.18901e+07	9.27914e+06	4	3	5	4	1	4	4	5	3
G3V8L1	2	2	110.46	0.24685	1.11435	Control	Exercise	PYD and CARD domain containing OS=Rattus norvegicus GN=Pycard PE=4 SV=1	513811	561743	509165	677951	711893	720745	543107	495123	402392	592028	626026	695669	626975	480884	366506	457322	587115	672945	690806	668918	571113	596801	574462	440598	474647	686530	626026	589641	376923	438788	383558	367907	1	0	1	1	0	1	1	1	1
D3ZF95	1	1	44.63	0.247391	1.14189	Control	Exercise	Arginyl-tRNA--protein transferase 1 OS=Rattus norvegicus GN=Ate1 PE=3 SV=1	167530	174946	203401	169614	217121	182985	121323	194554	83915.5	261275	203852	187898	171761	129231	83613.5	132056	191430	209578	275963	167354	174184	151518	128327	173128	98983.6	302981	203852	159260	103259	117918	87504	106237	1	0	0	0	0	0	0	0	0
P12711;G3V7J9	9	8	485.51	0.248632	1.089	Control	Exercise	Alcohol dehydrogenase class-3 OS=Rattus norvegicus GN=Adh5 PE=1 SV=2	1.11802e+07	1.01669e+07	1.22954e+07	1.20478e+07	1.0421e+07	9.03348e+06	8.16182e+06	8.41083e+06	9.23926e+06	1.00344e+07	9.17192e+06	8.28877e+06	9.24521e+06	1.08663e+07	1.00566e+07	8.13682e+06	1.27753e+07	1.21796e+07	1.66818e+07	1.18873e+07	8.36017e+06	7.48002e+06	8.63303e+06	7.48459e+06	1.08983e+07	1.16361e+07	9.17192e+06	7.02546e+06	5.55801e+06	9.91505e+06	1.05246e+07	6.54591e+06	4	2	5	6	4	4	3	4	3
F1LNV4	3	3	143.31	0.251773	1.08649	Control	Exercise	ATP-binding cassette sub-family B member 7, mitochondrial (Fragment) OS=Rattus norvegicus GN=Abcb7 PE=3 SV=1	546480	500883	532916	501557	467111	519682	534655	380218	633114	358416	462681	535147	404019	432428	381023	459575	624445	600036	723031	494874	374738	430314	565522	338346	746798	415629	462681	453584	242887	394574	398751	369719	1	0	3	1	0	0	0	0	1
B2RYG6	5	5	309.59	0.253075	1.06586	Control	Exercise	Ubiquitin thioesterase OTUB1 OS=Rattus norvegicus GN=Otub1 PE=1 SV=1	1.5197e+06	1.43976e+06	1.52803e+06	1.84088e+06	1.39961e+06	1.75128e+06	1.73739e+06	1.68517e+06	1.32903e+06	1.29957e+06	1.41843e+06	1.62993e+06	1.54433e+06	1.40425e+06	1.65479e+06	1.82435e+06	1.73651e+06	1.72477e+06	2.07314e+06	1.81635e+06	1.12283e+06	1.45012e+06	1.8377e+06	1.49959e+06	1.56767e+06	1.50701e+06	1.41843e+06	1.3815e+06	928417	1.28132e+06	1.73178e+06	1.46765e+06	3	1	1	2	3	1	3	3	2
F1LQS6	5	4	210.61	0.253134	1.20636	Exercise	Control	Xanthine dehydrogenase/oxidase (Fragment) OS=Rattus norvegicus GN=Xdh PE=4 SV=1	826557	805559	835609	1.16719e+06	855463	806263	1.0025e+06	377372	987612	1.62519e+06	894658	1.08174e+06	1.19419e+06	955047	629812	686060	944479	965026	1.13371e+06	1.15164e+06	686291	667613	1.06038e+06	335814	1.16495e+06	1.88461e+06	894658	916871	717918	871443	659116	551922	0	0	0	1	2	0	2	1	0
Q6IFV6	3	1	119.98	0.253166	1.9008	Control	Exercise	Protein Krt35 OS=Rattus norvegicus GN=Krt35 PE=2 SV=1	482189	53183.3	88127.7	71380.4	62018.3	65940.3	49409.5	65816.1	71571.5	88161.7	64276.2	63132	59501.3	14457.1	56263.7	76146.7	550982	63711.4	119567	70429.3	49753.9	54600.8	52262.1	58568.2	84423	102234	64276.2	53509.9	35770.8	13191.5	58881.6	61258.5	1	0	0	0	0	0	0	0	0
F1M5Z4	1	1	64.6	0.256391	1.23673	Control	Exercise	Dolichyl-diphosphooligosaccharide--protein glycosyltransferase subunit 2 (Fragment) OS=Rattus norvegicus GN=Rpn2 PE=4 SV=1	183884	250158	208637	177678	229054	131475	414799	310658	264303	184050	210011	155623	105454	141505	184140	296352	210118	299679	283067	175311	183757	108866	438747	276447	311762	213429	210011	131904	63396.5	129118	192708	238409	0	1	1	1	1	1	0	0	1
Q3B8Q0	1	1	30.31	0.256394	1.00993	Control	Exercise	Microtubule-associated protein RP/EB family member 2 OS=Rattus norvegicus GN=Mapre2 PE=2 SV=1	17075.9	2554.99	18491	10542.3	13054.8	9145.85	2342.98	7912.2	4016.3	23953.7	17873.3	11127.4	13700.6	0	9631.17	19.8552	19512	3060.77	25087.5	10401.8	10473.1	7573.07	2478.25	7040.88	4737.48	27777.3	17873.3	9431.45	8236.47	0	10079.3	15.9731	0	0	0	0	0	0	0	0	0
Q499P2;P30349	8	8	397.79	0.257109	1.07003	Control	Exercise	Leukotriene A-4 hydrolase OS=Rattus norvegicus GN=Lta4h PE=2 SV=1	2.12893e+06	1.95054e+06	2.19008e+06	2.5238e+06	1.76576e+06	2.3894e+06	2.40669e+06	2.21773e+06	1.75407e+06	1.81856e+06	1.92204e+06	2.19585e+06	2.31526e+06	2.16009e+06	1.94648e+06	2.31043e+06	2.43266e+06	2.33667e+06	2.97138e+06	2.49017e+06	1.41657e+06	1.97851e+06	2.54563e+06	1.9735e+06	2.06903e+06	2.10885e+06	1.92204e+06	1.86118e+06	1.39188e+06	1.971e+06	2.03705e+06	1.8587e+06	3	3	5	2	2	3	1	5	1
B2GV06;F1LQE8;F1M2B3	18	17	1573.58	0.257238	1.06295	Control	Exercise	Succinyl-CoA:3-ketoacid coenzyme A transferase 1, mitochondrial OS=Rattus norvegicus GN=Oxct1 PE=1 SV=1	1.0764e+08	1.29949e+08	1.23223e+08	1.13799e+08	9.63534e+07	1.10782e+08	1.09629e+08	1.04464e+08	1.10077e+08	1.18237e+08	1.01909e+08	1.14186e+08	9.93491e+07	8.58015e+07	1.20057e+08	9.3169e+07	1.22996e+08	1.55673e+08	1.67182e+08	1.12282e+08	7.72991e+07	9.17311e+07	1.15958e+08	9.29597e+07	1.29842e+08	1.37111e+08	1.01909e+08	9.67826e+07	5.97264e+07	7.82905e+07	1.25643e+08	7.49526e+07	19	17	19	15	16	15	20	18	18
P04639	8	8	452.93	0.257586	1.08147	Control	Exercise	Apolipoprotein A-I OS=Rattus norvegicus GN=Apoa1 PE=1 SV=2	1.22066e+07	1.04043e+07	9.50167e+06	1.24723e+07	1.09283e+07	9.04267e+06	9.57139e+06	8.05946e+06	1.02571e+07	9.05587e+06	8.5633e+06	9.41172e+06	9.92349e+06	8.86123e+06	1.09659e+07	8.9568e+06	1.39481e+07	1.24639e+07	1.28913e+07	1.23061e+07	8.76715e+06	7.48764e+06	1.0124e+07	7.17192e+06	1.20989e+07	1.05014e+07	8.5633e+06	7.97726e+06	5.96578e+06	8.08552e+06	1.14761e+07	7.20557e+06	6	6	4	4	6	4	7	6	4
D4A7I1;D3ZJ77;D3ZXT9	4	4	181.7	0.257771	1.10268	Control	Exercise	Protein Cab39 OS=Rattus norvegicus GN=Cab39 PE=4 SV=1	913893	1.20828e+06	1.09682e+06	1.45136e+06	1.37289e+06	1.27874e+06	1.25684e+06	1.07443e+06	899981	841231	1.07008e+06	1.22644e+06	816486	1.25402e+06	1.19533e+06	1.45079e+06	1.04428e+06	1.44747e+06	1.4881e+06	1.43202e+06	1.10139e+06	1.05884e+06	1.3294e+06	956105	1.06158e+06	975512	1.07008e+06	1.03951e+06	490853	1.14425e+06	1.25095e+06	1.16714e+06	1	2	1	2	2	1	0	1	1
F1LZ22	4	1	185.17	0.25955	1.33812	Control	Exercise	Uncharacterized protein (Fragment) OS=Rattus norvegicus PE=3 SV=1	29091.1	103144	144293	88984.8	51428.6	52033	40214.7	71800.4	115565	86089.6	70166.2	75969.1	39920	0	40028.6	6446.49	33241.4	123562	195769	87799.1	41258.3	43085.1	42536.4	63893.4	136316	99831.6	70166.2	64390.4	23999	0	41891.1	5186.07	0	0	0	1	0	0	0	0	0
D3ZRM9;D3Z9H4;D3ZD02;D4A075;F1LV25	4	4	205.43	0.259929	1.05181	Control	Exercise	60S ribosomal protein L13 OS=Rattus norvegicus GN=LOC100360491 PE=3 SV=1	401857	365830	404912	453258	389960	356921	361083	453520	384942	425368	354127	386944	380799	368886	390366	338916	459188	438249	549362	447219	312844	295543	381929	403576	454064	493267	354127	327969	228928	336594	408529	272651	2	0	0	3	0	1	0	0	3
P50399;F1LWU5;H7C5Y3	14	11	851.69	0.260075	1.05011	Control	Exercise	Rab GDP dissociation inhibitor beta OS=Rattus norvegicus GN=Gdi2 PE=1 SV=2	2.09793e+07	1.97823e+07	2.09366e+07	2.2124e+07	2.36875e+07	2.4585e+07	2.12339e+07	2.61184e+07	1.9845e+07	2.00398e+07	1.99769e+07	2.24948e+07	2.15755e+07	2.24058e+07	2.14267e+07	2.31199e+07	2.39724e+07	2.36984e+07	2.84057e+07	2.18292e+07	1.90032e+07	2.03572e+07	2.24597e+07	2.32421e+07	2.34084e+07	2.32387e+07	1.99769e+07	1.90663e+07	1.29707e+07	2.04444e+07	2.24237e+07	1.85995e+07	8	9	8	7	6	7	6	7	8
D3ZC88;D3ZA96;D3ZXS6;D4A0X4;F1M6C2	11	5	625.59	0.260709	1.07066	Control	Exercise	Elongation factor 1-alpha OS=Rattus norvegicus GN=LOC100360413 PE=3 SV=1	1.2635e+07	9.53359e+06	1.28173e+07	1.17097e+07	1.22616e+07	1.30796e+07	1.42581e+07	1.22898e+07	1.12133e+07	1.15552e+07	1.07246e+07	1.24755e+07	1.3888e+07	1.22607e+07	9.51606e+06	1.04449e+07	1.44376e+07	1.14208e+07	1.73897e+07	1.15537e+07	9.83677e+06	1.08303e+07	1.50813e+07	1.09364e+07	1.32268e+07	1.33997e+07	1.07246e+07	1.05741e+07	8.34913e+06	1.11874e+07	9.95883e+06	8.40271e+06	3	4	4	4	3	4	4	3	3
D3ZBV1	1	1	42.02	0.260986	1.14571	Control	Exercise	Phospholipase A2, group XIIA (Predicted) OS=Rattus norvegicus GN=Pla2g12a PE=4 SV=1	397431	299565	307161	291730	244176	262155	205677	268727	288035	352415	284618	250006	301727	134342	248616	127330	454131	358867	416739	287843	195889	217073	217552	239133	339756	408669	284618	211902	181391	122582	260183	102434	0	0	1	0	0	0	0	0	1
G3V8V6	8	8	597.78	0.261431	1.06705	Control	Exercise	LRP16 protein OS=Rattus norvegicus GN=Macrod1 PE=4 SV=1	3.55573e+07	4.28424e+07	4.04214e+07	4.50422e+07	3.31289e+07	3.36404e+07	3.3619e+07	3.29971e+07	3.72288e+07	3.59788e+07	3.50422e+07	3.67129e+07	3.66862e+07	3.06062e+07	3.29338e+07	3.33803e+07	4.06301e+07	5.13234e+07	5.48414e+07	4.4442e+07	2.65775e+07	2.78554e+07	3.55599e+07	2.93633e+07	4.39137e+07	4.17219e+07	3.50422e+07	3.11174e+07	2.20549e+07	2.7927e+07	3.44661e+07	2.68538e+07	6	8	6	8	6	6	5	5	5
P35281;D3ZGA3	4	2	211.65	0.261865	17.6915	Exercise	Control	Ras-related protein Rab-10 OS=Rattus norvegicus GN=Rab10 PE=2 SV=1	1762.75	878.58	1056.48	288.899	1347.32	199.657	136.226	372.797	1048.94	896.413	537.773	473.623	1001.76	101969	407.481	570.124	2014.24	1052.5	1433.37	285.049	1080.88	165.323	144.09	331.743	1237.29	1039.5	537.773	401.437	602.237	93042.3	426.441	458.653	0	0	0	0	0	0	0	0	0
F8WG21	29	29	2619.63	0.261926	1.04721	Exercise	Control	Succinate dehydrogenase [ubiquinone] flavoprotein subunit, mitochondrial OS=Rattus norvegicus GN=Sdha PE=4 SV=1	2.01243e+08	2.08831e+08	2.37056e+08	2.01157e+08	2.03713e+08	2.13492e+08	2.06507e+08	1.86329e+08	2.60095e+08	1.96287e+08	2.13624e+08	2.19551e+08	2.05851e+08	2.22361e+08	2.04271e+08	2.14572e+08	2.29954e+08	2.50171e+08	3.21624e+08	1.98476e+08	1.63428e+08	1.76779e+08	2.18429e+08	1.65809e+08	3.06798e+08	2.2762e+08	2.13624e+08	1.86089e+08	1.23753e+08	2.02896e+08	2.13776e+08	1.72619e+08	34	37	37	34	35	35	38	37	36
Q6AYK6	1	1	36.64	0.262044	1.24231	Exercise	Control	Calcyclin-binding protein OS=Rattus norvegicus GN=Cacybp PE=1 SV=1	57415.2	34962.3	46696.1	34813.6	51939.3	46110.2	50030.7	53496.9	62232.6	34211.7	37841.4	85938.8	49339.7	53681.8	97212.9	45982.9	65606.5	41883.3	63354.6	34349.7	41668	38180.8	52919.1	47605.5	73407.3	39672.7	37841.4	72840.7	29661.9	48982.6	101736	36992.4	0	0	0	1	0	0	1	0	0
A9CMB7	1	1	40.03	0.26221	1.40285	Control	Exercise	Aspartyl-tRNA synthetase OS=Rattus norvegicus GN=Dars PE=3 SV=1	27155.1	25080.5	23737.7	17318.2	22047.4	9146.88	4796.31	18248.1	20942.7	20683.3	16532.6	18277.3	17591.3	0	8765.21	2372.23	31029.3	30045.4	32206	17087.5	17687.5	7573.93	5073.22	16238.6	24703.2	23984.9	16532.6	15491.6	10575.5	0	9173.04	1908.41	0	0	1	0	0	0	0	0	0
Q6AXS5	4	4	187.65	0.262849	1.16934	Control	Exercise	Plasminogen activator inhibitor 1 RNA-binding protein OS=Rattus norvegicus GN=Serbp1 PE=1 SV=2	651016	626516	545127	502723	542521	735231	912622	1.08754e+06	620822	670937	569955	393123	787798	528318	681725	539177	743894	750540	739597	496024	435235	608796	965310	967771	732299	778035	569955	333207	473606	482069	713445	433757	0	0	1	1	0	1	0	1	3
D3ZUQ6	1	1	40.56	0.263769	1.15138	Exercise	Control	Actin-related protein 2/3 complex subunit 5 OS=Rattus norvegicus GN=Arpc5 PE=3 SV=1	80320	62265.6	48376.3	95457.5	56794	90819.3	86071.6	63356.1	62045.1	78497.3	74903.5	87064.3	81045.2	111571	116218	60438.2	91779	74591.6	65634.2	94185.6	45562.7	75201.5	91040.8	56379.1	73186.1	91027.4	74903.5	73794.6	48722.5	101804	121626	48621.4	0	0	0	0	0	0	0	0	0
P08009	18	10	1365.98	0.264168	1.04636	Control	Exercise	Glutathione S-transferase Yb-3 OS=Rattus norvegicus GN=Gstm3 PE=1 SV=2	1.98742e+07	1.9947e+07	2.1653e+07	2.20527e+07	2.31003e+07	2.12551e+07	2.2038e+07	2.26212e+07	2.17775e+07	2.47548e+07	1.81193e+07	1.93905e+07	1.78712e+07	2.08873e+07	2.11758e+07	2.09206e+07	2.27096e+07	2.38957e+07	2.93776e+07	2.17588e+07	1.85321e+07	1.75999e+07	2.33103e+07	2.01301e+07	2.5688e+07	2.87063e+07	1.81193e+07	1.64351e+07	1.07437e+07	1.90588e+07	2.21611e+07	1.68302e+07	4	4	4	5	9	7	5	6	5
Q6P9V6;P34064	5	5	305.77	0.264253	1.05719	Control	Exercise	Proteasome subunit alpha type OS=Rattus norvegicus GN=Psma5 PE=2 SV=1	3.54747e+06	3.00962e+06	3.56235e+06	2.96665e+06	3.69748e+06	3.51975e+06	3.51521e+06	3.29552e+06	3.64128e+06	3.51129e+06	2.80436e+06	3.14982e+06	2.71086e+06	2.88566e+06	3.45181e+06	3.49211e+06	4.05358e+06	3.6054e+06	4.8332e+06	2.92713e+06	2.96628e+06	2.91447e+06	3.71815e+06	2.9326e+06	4.29512e+06	4.07177e+06	2.80436e+06	2.66975e+06	1.62971e+06	2.63305e+06	3.61241e+06	2.80933e+06	3	4	4	3	4	5	3	2	4
D3ZXE0	2	1	68.09	0.264428	1.17089	Control	Exercise	Protein LOC100359496 OS=Rattus norvegicus GN=LOC100359496 PE=4 SV=1	23684.4	23194.5	33318	31781.3	17888.2	19061.7	16189.5	15741.8	27355.5	34111.9	20455.1	29881.8	23142.4	4341.06	10518.1	4657.16	27063.3	27786.1	45204	31357.8	14350.7	15783.8	17124.2	14008.2	32267.5	39557	20455.1	25327.4	13912.7	3961.04	11007.4	3746.59	0	0	0	0	0	0	0	0	1
Q5I0K3;F1M6R1	2	2	253.69	0.265263	1.29847	Control	Exercise	Citrate lyase subunit beta-like protein, mitochondrial OS=Rattus norvegicus GN=Clybl PE=2 SV=2	588650	1.43046e+06	755744	1.3551e+06	699997	1.18843e+06	400280	1.11027e+06	1.09448e+06	754288	593732	694954	412880	1.1556e+06	519824	572579	672631	1.71363e+06	1.02535e+06	1.33705e+06	561570	984062	423390	988004	1.291e+06	874691	593732	589034	248214	1.05444e+06	544010	460629	2	2	4	2	2	0	0	1	1
D4A6Q0;D3ZD92	7	4	295.68	0.265884	1.18199	Control	Exercise	Long-chain-fatty-acid--CoA ligase 6 OS=Rattus norvegicus GN=Acsl6 PE=4 SV=1	703787	690934	856754	1.18909e+06	1.48603e+06	925486	637808	771968	1.62601e+06	583835	888994	845294	515126	771792	312960	599750	804194	827710	1.1624e+06	1.17325e+06	1.19216e+06	766333	674630	686955	1.91798e+06	677029	888994	716461	309682	704230	327521	482487	1	1	1	1	2	1	1	1	2
Q924S5	13	13	692.78	0.26829	1.06471	Control	Exercise	Lon protease homolog, mitochondrial OS=Rattus norvegicus GN=Lonp1 PE=2 SV=1	4.95696e+06	5.30393e+06	6.17168e+06	5.68219e+06	5.69878e+06	6.15757e+06	6.92456e+06	5.87082e+06	6.01518e+06	4.81261e+06	5.35303e+06	6.05046e+06	6.33273e+06	5.21366e+06	4.45896e+06	5.68738e+06	5.66415e+06	6.35389e+06	8.37339e+06	5.60647e+06	4.57182e+06	5.09868e+06	7.32434e+06	5.2243e+06	7.09528e+06	5.58081e+06	5.35303e+06	5.1283e+06	3.80709e+06	4.75726e+06	4.66643e+06	4.57539e+06	5	4	8	7	6	6	6	5	6
D3ZG43	12	12	1058.23	0.268421	1.07312	Exercise	Control	NADH dehydrogenase (Ubiquinone) Fe-S protein 3 (Predicted), isoform CRA_c OS=Rattus norvegicus GN=Ndufs3 PE=3 SV=1	5.6309e+07	6.17216e+07	6.78464e+07	5.95332e+07	6.66093e+07	6.60978e+07	6.44772e+07	5.67354e+07	7.74379e+07	5.4888e+07	6.65093e+07	6.47499e+07	5.66335e+07	7.67559e+07	6.13391e+07	7.7527e+07	6.43425e+07	7.39399e+07	9.20501e+07	5.874e+07	5.3437e+07	5.47312e+07	6.81996e+07	5.04875e+07	9.13429e+07	6.36494e+07	6.65093e+07	5.48812e+07	3.40468e+07	7.00367e+07	6.41931e+07	6.2369e+07	12	15	15	12	15	14	11	12	15
D3ZFQ3	1	1	32.01	0.268469	1.165	Exercise	Control	Protein Nubpl OS=Rattus norvegicus GN=Nubpl PE=4 SV=1	67898.5	113171	165602	165814	175310	184318	120581	122155	109370	240516	143022	167667	121421	189430	168047	159323	77585.3	135574	224680	163605	140641	152622	127542	108703	129009	278908	143022	142112	72995.3	172848	175866	128173	0	0	0	0	0	0	0	0	0
D4A3E2	1	1	60.39	0.268577	1.13502	Exercise	Control	Protein Npepl1 OS=Rattus norvegicus GN=Npepl1 PE=4 SV=1	132065	170806	122455	153832	144074	100601	138638	104673	142359	92288.5	160516	162636	134636	202308	171365	145122	150906	204618	166140	151782	115583	83301.2	146642	93145.7	167921	107020	160516	137849	80940.3	184598	179338	116747	0	0	0	0	0	0	0	0	0
P61972	3	3	159.25	0.269194	1.11096	Control	Exercise	Nuclear transport factor 2 OS=Rattus norvegicus GN=Nutf2 PE=1 SV=1	1.12114e+07	1.3256e+07	1.25756e+07	1.28733e+07	1.22968e+07	1.28901e+07	7.2602e+06	1.05068e+07	1.21929e+07	1.07323e+07	9.40999e+06	1.07949e+07	1.20482e+07	1.01332e+07	1.00823e+07	8.2009e+06	1.28109e+07	1.58802e+07	1.70619e+07	1.27018e+07	9.86505e+06	1.06734e+07	7.67935e+06	9.3497e+06	1.43822e+07	1.24454e+07	9.40999e+06	9.14962e+06	7.24311e+06	9.24611e+06	1.05514e+07	6.59746e+06	2	2	3	2	2	1	2	1	2
Q5RKI0	21	20	1307.89	0.269739	1.04819	Control	Exercise	WD repeat-containing protein 1 OS=Rattus norvegicus GN=Wdr1 PE=1 SV=3	3.79797e+07	3.16961e+07	3.46717e+07	3.40756e+07	3.43404e+07	3.90876e+07	3.27816e+07	4.16097e+07	3.15902e+07	3.2989e+07	3.56487e+07	3.41457e+07	3.58744e+07	3.28915e+07	3.26079e+07	3.7334e+07	4.33981e+07	3.79706e+07	4.70406e+07	3.36216e+07	2.75494e+07	3.23658e+07	3.46742e+07	3.70275e+07	3.72626e+07	3.82548e+07	3.56487e+07	2.89415e+07	2.15669e+07	3.00122e+07	3.41251e+07	3.00345e+07	13	10	15	13	14	13	10	14	13
F1LQH0;D3ZEK8;E9PSQ8;F1LN35;F1LQ04	17	17	827.49	0.27102	1.08555	Control	Exercise	Dystrophin (Fragment) OS=Rattus norvegicus GN=Dmd PE=4 SV=1	4.43003e+06	4.79214e+06	4.87655e+06	5.42431e+06	4.57163e+06	4.896e+06	3.34407e+06	4.52766e+06	4.51748e+06	4.30659e+06	4.35873e+06	4.13365e+06	5.17056e+06	4.2572e+06	3.04103e+06	4.17199e+06	5.06205e+06	5.74078e+06	6.61623e+06	5.35203e+06	3.66757e+06	4.05405e+06	3.53713e+06	4.02905e+06	5.32866e+06	4.99403e+06	4.35873e+06	3.50363e+06	3.10842e+06	3.88453e+06	3.18252e+06	3.35628e+06	6	2	9	6	3	5	5	4	6
G3V945;D3ZWV7;P51650	13	13	872.02	0.271185	1.10271	Exercise	Control	Aldehyde dehydrogenase family 5, subfamily A1 OS=Rattus norvegicus GN=Aldh5a1 PE=3 SV=1	1.04871e+07	1.31715e+07	1.26465e+07	1.06758e+07	1.28505e+07	1.21903e+07	9.3242e+06	8.79782e+06	1.46156e+07	1.13384e+07	1.14238e+07	1.5236e+07	1.33089e+07	1.27209e+07	1.20969e+07	8.66219e+06	1.19832e+07	1.5779e+07	1.71581e+07	1.05335e+07	1.03093e+07	1.0094e+07	9.86251e+06	7.82896e+06	1.724e+07	1.31482e+07	1.14238e+07	1.29139e+07	8.00101e+06	1.16074e+07	1.26597e+07	6.96856e+06	6	8	9	6	7	8	4	5	11
P62959;D4A269;D4A5R7	8	8	608.59	0.271892	1.06014	Exercise	Control	Histidine triad nucleotide-binding protein 1 OS=Rattus norvegicus GN=Hint1 PE=1 SV=5	3.40648e+07	3.25283e+07	3.43563e+07	3.73047e+07	3.02632e+07	3.52543e+07	2.58818e+07	3.14495e+07	3.28822e+07	3.26022e+07	3.10105e+07	3.65936e+07	3.7518e+07	3.03914e+07	3.94206e+07	3.63871e+07	3.89248e+07	3.89676e+07	4.66127e+07	3.68076e+07	2.42785e+07	2.91918e+07	2.7376e+07	2.79861e+07	3.87866e+07	3.78063e+07	3.10105e+07	3.10163e+07	2.2555e+07	2.7731e+07	4.12548e+07	2.92727e+07	7	5	8	8	7	8	8	6	6
F1LS29	13	13	660.12	0.272162	1.07432	Control	Exercise	Calpain-1 catalytic subunit OS=Rattus norvegicus GN=Capn1 PE=4 SV=1	4.6495e+06	3.9131e+06	4.51369e+06	5.59316e+06	4.42369e+06	4.41003e+06	4.03575e+06	5.07166e+06	3.92077e+06	4.46869e+06	3.85795e+06	4.06697e+06	4.29864e+06	3.3323e+06	4.76881e+06	5.36386e+06	5.31283e+06	4.68773e+06	6.12392e+06	5.51864e+06	3.54888e+06	3.65165e+06	4.26874e+06	4.51314e+06	4.62479e+06	5.182e+06	3.85795e+06	3.44711e+06	2.58424e+06	3.04059e+06	4.99069e+06	4.31512e+06	7	5	7	9	5	8	4	3	7
P24155	1	1	49.99	0.272512	1.28623	Control	Exercise	Thimet oligopeptidase OS=Rattus norvegicus GN=Thop1 PE=1 SV=4	187029	123870	95693.9	173079	54790.7	228091	176770	151004	151048	63242.7	176743	92301	126409	183132	43136.1	89428.7	213711	148391	129832	170772	43955.6	188867	186976	134375	178170	73337.8	176743	78233.2	75994	167101	45143.2	71943.6	0	0	0	0	0	0	0	1	0
D4A9D1;F1LUU2	3	2	156.4	0.272926	1.17775	Exercise	Control	Thioredoxin reductase 2, mitochondrial OS=Rattus norvegicus GN=Txnrd2 PE=3 SV=1	157568	162328	169344	165061	169293	127828	202989	181111	176158	127104	226175	288592	135016	155857	257997	206016	180047	194462	229757	162862	135815	105846	214708	161166	207789	147392	226175	244607	81168.5	142214	270001	165736	0	0	0	0	0	0	1	0	0
G3V6P7;F1LMN2;F1LMQ5;Q9JLT0	18	9	900.88	0.273426	1.24193	Control	Exercise	Myosin, heavy polypeptide 9, non-muscle OS=Rattus norvegicus GN=Myh9 PE=4 SV=1	1.63553e+06	1.37157e+06	2.28502e+06	1.46152e+06	2.26072e+06	2.08478e+06	1.89053e+06	719620	1.63185e+06	1.76055e+06	1.23081e+06	1.6239e+06	1.64342e+06	968464	625495	1.55421e+06	1.86887e+06	1.64308e+06	3.10019e+06	1.44205e+06	1.81365e+06	1.72626e+06	1.99967e+06	640372	1.92487e+06	2.04157e+06	1.23081e+06	1.3764e+06	987988	883685	654598	1.25033e+06	0	0	3	2	3	2	3	0	4
D3ZPX2	3	3	152.3	0.274226	1.10433	Control	Exercise	Adapter molecule crk OS=Rattus norvegicus GN=Crk PE=4 SV=1	2.14766e+06	1.59808e+06	2.0272e+06	1.88634e+06	1.78072e+06	2.93408e+06	2.39004e+06	2.1953e+06	2.05604e+06	1.72298e+06	1.52229e+06	1.75564e+06	2.09672e+06	2.08431e+06	2.0125e+06	2.10675e+06	2.45406e+06	1.91443e+06	2.75039e+06	1.8612e+06	1.42857e+06	2.42952e+06	2.52802e+06	1.95354e+06	2.42522e+06	1.99801e+06	1.52229e+06	1.48805e+06	1.2605e+06	1.90185e+06	2.10614e+06	1.69484e+06	1	1	2	1	0	1	1	1	2
F2Z3T8	1	1	30.88	0.274782	1.1664	Control	Exercise	Guanine nucleotide-binding protein subunit gamma (Fragment) OS=Rattus norvegicus GN=LOC100360499 PE=3 SV=1	86270	66009.3	57543.5	58654.6	41332.3	47241.4	37873.9	52518.7	65159.8	71719.3	49141.9	31729.5	41973.5	82285.1	22011.1	19592.2	98577.9	79076.3	78071.8	57873.1	33158.6	39117.5	40060.5	46735.1	76860.1	83167.5	49141.9	26893.5	25233.5	75081.9	23035.3	15761.6	0	0	0	0	0	0	0	0	1
Q03344	1	1	30.52	0.275283	1.36577	Control	Exercise	ATPase inhibitor, mitochondrial OS=Rattus norvegicus GN=Atpif1 PE=2 SV=2	46903	22423.1	26320.7	16205	16452.5	26488.7	15348.8	14337.4	18811	25044.3	28143.1	20309.3	21781.1	0	15491.3	5493.42	53594.5	26862	35710.4	15989.1	13198.9	21933.5	16235	12758.5	22188.7	29042	28143.1	17213.9	13094.3	0	16212.1	4419.35	0	0	0	0	0	0	0	1	0
F1LM82;D4A1X0;D4A491	4	3	231.35	0.27541	1.20852	Exercise	Control	Heterogeneous nuclear ribonucleoproteins A2/B1 (Fragment) OS=Rattus norvegicus GN=Hnrnpa2b1 PE=4 SV=1	626039	530440	493448	510088	435515	422565	551256	397005	619295	717360	485007	366335	332280	802361	802769	668014	715354	635445	669482	503291	349390	349898	583082	353285	730497	831868	485007	310501	199759	732123	840121	537404	1	1	1	1	1	2	0	0	1
Q561S0	17	17	1092.56	0.275615	1.06046	Exercise	Control	NADH dehydrogenase [ubiquinone] 1 alpha subcomplex subunit 10, mitochondrial OS=Rattus norvegicus GN=Ndufa10 PE=1 SV=1	9.54482e+07	9.37463e+07	9.63084e+07	8.27337e+07	9.37177e+07	9.70091e+07	8.30462e+07	7.85603e+07	1.13708e+08	8.81259e+07	1.02951e+08	9.08949e+07	9.77962e+07	9.8966e+07	7.78754e+07	9.38171e+07	1.09065e+08	1.12304e+08	1.30666e+08	8.16313e+07	7.51846e+07	8.03269e+07	8.78407e+07	6.99089e+07	1.34126e+08	1.02193e+08	1.02951e+08	7.70414e+07	5.87929e+07	9.03026e+07	8.14988e+07	7.5474e+07	14	13	16	12	14	10	13	8	17
Q5U2U8	5	5	258.32	0.276361	1.04988	Control	Exercise	Bcl2-associated athanogene 3 OS=Rattus norvegicus GN=Bag3 PE=2 SV=1	3.83405e+06	3.40009e+06	3.37489e+06	3.16273e+06	3.54332e+06	3.90804e+06	3.248e+06	4.08395e+06	3.5285e+06	3.5329e+06	3.09463e+06	3.02211e+06	3.31344e+06	3.40642e+06	3.6899e+06	3.6104e+06	4.38104e+06	4.07317e+06	4.57886e+06	3.12059e+06	2.84261e+06	3.23599e+06	3.43552e+06	3.63421e+06	4.16209e+06	4.09684e+06	3.09463e+06	2.5615e+06	1.99196e+06	3.10823e+06	3.86158e+06	2.9045e+06	4	4	4	3	4	4	4	3	3
F2Z3Q9	3	3	109.15	0.277176	1.16237	Control	Exercise	COP9 signalosome complex subunit 2 OS=Rattus norvegicus GN=Cops2 PE=4 SV=1	406768	331228	383526	395640	263178	354981	512448	216067	374849	335376	402882	359537	262664	277590	197022	253871	464800	396797	520346	390368	211133	293937	542033	192273	442158	388910	402882	304739	157908	253290	206189	204234	0	0	2	1	0	0	0	0	0
G3V6D3	36	36	3645.05	0.277393	1.06195	Exercise	Control	ATP synthase subunit beta OS=Rattus norvegicus GN=Atp5b PE=3 SV=1	2.24414e+09	2.29551e+09	2.6689e+09	2.13673e+09	2.61247e+09	2.58993e+09	2.5134e+09	2.0044e+09	3.17693e+09	2.44393e+09	2.34353e+09	2.56722e+09	2.47245e+09	2.31726e+09	2.2899e+09	2.63529e+09	2.5643e+09	2.74992e+09	3.62102e+09	2.10826e+09	2.09585e+09	2.14455e+09	2.6585e+09	1.78366e+09	3.74738e+09	2.83404e+09	2.34353e+09	2.17594e+09	1.48638e+09	2.11441e+09	2.39645e+09	2.12004e+09	87	83	83	78	83	83	86	69	92
Q5PQN7	2	2	89.72	0.278377	1.06716	Control	Exercise	Protein LZIC OS=Rattus norvegicus GN=Lzic PE=2 SV=1	803971	681244	887366	827934	809615	882201	835910	716184	724244	842318	794515	797087	966112	638897	647741	627915	918671	816101	1.20393e+06	816902	649510	730492	884170	637315	854291	976773	794515	675601	580804	582968	677880	505145	0	0	0	0	0	0	0	0	0
D3ZYU4	2	2	143.23	0.279067	1.18871	Exercise	Control	Protein Fam36a OS=Rattus norvegicus GN=Fam36a PE=4 SV=1	772801	520532	845213	427791	738083	438351	655196	577513	823507	552611	791507	666796	660993	521337	574581	1.32309e+06	883054	623575	1.14674e+06	422090	592124	362969	693022	513915	971379	640821	791507	565168	397374	475700	601316	1.0644e+06	1	0	2	1	0	0	0	1	2
P16221	1	1	35.13	0.280972	1.47746	Exercise	Control	Cytochrome c oxidase subunit 8B, mitochondrial OS=Rattus norvegicus GN=Cox8b PE=1 SV=3	926266	932310	79451.3	185301	1.34438e+06	253632	102265	0	1.34314e+06	60454.4	719800	1.00903e+06	883460	65261.3	1.07228e+06	495797	1.05841e+06	1.11687e+06	107795	182831	1.07852e+06	210016	108169	0	1.58432e+06	70104.4	719800	855241	531116	59548.4	1.12217e+06	398859	0	1	0	0	0	0	0	0	1
P0C595	3	3	179.64	0.281348	1.12268	Control	Exercise	Dual specificity phosphatase DUPD1 OS=Rattus norvegicus GN=Dupd1 PE=2 SV=1	992306	1.12243e+06	1.21924e+06	917418	630613	748171	1.01778e+06	947391	908597	1.16376e+06	853648	778124	904644	619288	798296	739028	1.13387e+06	1.34463e+06	1.65419e+06	905194	505906	619511	1.07654e+06	843060	1.07175e+06	1.34953e+06	853648	659528	543851	565076	835440	594533	0	0	1	0	0	1	3	1	0
Q5U1Z2	1	1	41.28	0.281376	1.12189	Control	Exercise	Trafficking protein particle complex subunit 3 OS=Rattus norvegicus GN=Trappc3 PE=2 SV=1	71836.6	63186.5	65849.8	87188.5	80474.7	54630	49441.9	70114.1	79904.9	45884.8	42231.1	61118.7	82283.4	59652.1	71496	41184.8	82085.3	75694.7	89341.4	86026.8	64560.5	45235.5	52296.3	62392.8	94252.9	53209.2	42231.1	51803.5	49466.9	54430.2	74822.6	33132.4	1	0	0	0	0	0	0	0	1
F1LR73	1	1	46.56	0.281798	1.44615	Control	Exercise	Monocarboxylate transporter 4 OS=Rattus norvegicus GN=Slc16a3 PE=4 SV=1	17270.4	55492.2	20045.1	25242.8	15288.1	46372.9	9712.79	12430.8	23012.3	19928	38603.9	18880.6	22530.8	0	7433.04	9192.25	19734.3	66477.3	27196	24906.4	12264.8	38398.3	10273.5	11061.8	27144.4	23109	38603.9	16003	13545	0	7778.89	7394.98	0	1	0	0	0	0	0	0	0
D4A7G4	2	2	173.56	0.282688	1.09798	Exercise	Control	Synaptojanin-2-binding protein OS=Rattus norvegicus GN=Cox16 PE=4 SV=1	335570	303364	317183	290382	305529	331573	362385	304146	407556	407423	364496	262840	315829	352809	424371	264677	383444	363418	430335	286513	245109	274554	383306	270652	480738	472457	364496	222780	189869	321924	444116	212928	1	3	2	1	1	2	2	0	2
F1LRD5	16	13	910.06	0.282695	1.08031	Control	Exercise	Isocitrate dehydrogenase [NADP] OS=Rattus norvegicus GN=Idh1 PE=3 SV=1	1.13584e+07	9.3937e+06	9.75316e+06	1.24105e+07	1.31756e+07	1.23973e+07	9.68955e+06	1.26315e+07	1.16435e+07	1.15053e+07	8.8645e+06	1.26032e+07	8.99384e+06	9.90261e+06	9.05607e+06	1.14899e+07	1.29789e+07	1.12533e+07	1.32325e+07	1.22451e+07	1.05701e+07	1.02654e+07	1.0249e+07	1.12405e+07	1.37342e+07	1.33419e+07	8.8645e+06	1.06824e+07	5.40689e+06	9.03574e+06	9.47743e+06	9.24338e+06	10	10	11	9	11	8	10	8	11
Q64240	2	2	98.99	0.283096	1.18446	Exercise	Control	Protein AMBP OS=Rattus norvegicus GN=Ambp PE=1 SV=1	754227	587492	544095	691064	938059	713913	1.32591e+06	1.16958e+06	846185	843333	703253	895437	797107	837641	1.35184e+06	1.6899e+06	861830	703791	738198	681855	752553	591144	1.40246e+06	1.04078e+06	998128	977950	703253	758961	479202	764314	1.41474e+06	1.35949e+06	1	0	1	1	1	0	1	0	1
P04466	13	12	1129.69	0.284177	1.13748	Control	Exercise	Myosin regulatory light chain 2, skeletal muscle isoform OS=Rattus norvegicus GN=Mylpf PE=2 SV=2	1.86156e+08	9.53729e+07	1.06824e+08	1.11852e+08	1.62502e+08	1.43175e+08	1.33721e+08	1.06117e+08	1.36686e+08	1.39598e+08	1.26495e+08	7.64023e+07	1.10487e+08	1.17289e+08	9.95e+07	1.1287e+08	2.12714e+08	1.14253e+08	1.44933e+08	1.10362e+08	1.30367e+08	1.18554e+08	1.41441e+08	9.44312e+07	1.6123e+08	1.61881e+08	1.26495e+08	6.47577e+07	6.64226e+07	1.07021e+08	1.0413e+08	9.08017e+07	20	15	15	13	19	15	18	16	17
F1LMZ8	3	2	150.26	0.284276	1.1387	Control	Exercise	Protein Psmd11 OS=Rattus norvegicus GN=Psmd11 PE=4 SV=1	999955	1.148e+06	1.35401e+06	912305	751922	1.16051e+06	734740	939025	958699	1.12904e+06	893967	1.03309e+06	818673	747756	441251	1.0035e+06	1.14261e+06	1.37525e+06	1.83704e+06	900149	603226	960942	777158	835615	1.13085e+06	1.30926e+06	893967	875632	492168	682298	461781	807293	2	1	2	1	1	2	0	1	2
Q9ESS6	1	1	58.1	0.285456	1.16293	Control	Exercise	Basal cell adhesion molecule OS=Rattus norvegicus GN=Bcam PE=2 SV=1	347778	225899	325329	299533	290473	321431	384410	595947	297257	254185	226910	336737	319924	305281	311234	348274	397394	270617	441388	295541	233031	266156	406603	530319	350633	294759	226910	285414	192331	278557	325715	280180	0	0	0	0	0	0	0	0	0
D3ZLB8	1	1	32	0.285671	1.16623	Exercise	Control	Dynamin-2 OS=Rattus norvegicus GN=Dnm2 PE=3 SV=1	33205.5	38128.6	8900.59	67154.2	131249	73475.8	20864.1	49979.6	34693.3	61136.8	93249.5	75231	88864.4	48636.2	38744.4	52709.5	37942.8	45676.4	12075.8	66259.4	105294	60840.5	22068.6	44475.6	40922.9	70895.7	93249.5	63764.9	53423.2	44378.6	40547.1	42403.7	0	0	0	0	0	0	0	0	0
D4A228	3	3	133.38	0.285978	1.1861	Control	Exercise	Uncharacterized protein OS=Rattus norvegicus GN=Myom3 PE=4 SV=1	1.01406e+06	909363	1.04077e+06	735918	790408	1.04043e+06	782158	405674	959903	1.228e+06	847399	659782	476513	519754	241259	732010	1.15874e+06	1.08938e+06	1.41206e+06	726113	634101	861509	827314	361000	1.13227e+06	1.42402e+06	847399	559223	286469	474256	252485	588887	0	0	0	1	0	1	1	0	1
G3V7G6	3	3	130.96	0.289545	1.06725	Control	Exercise	Heat shock 27kDa protein 3 OS=Rattus norvegicus GN=Hspb3 PE=3 SV=1	1.64652e+06	1.28198e+06	1.49451e+06	1.51971e+06	1.58224e+06	1.6284e+06	1.53787e+06	1.84709e+06	1.05272e+06	1.33505e+06	1.53321e+06	1.49823e+06	1.58291e+06	1.60326e+06	1.57779e+06	1.56512e+06	1.88142e+06	1.53576e+06	2.02767e+06	1.49946e+06	1.26935e+06	1.34837e+06	1.62666e+06	1.64368e+06	1.24175e+06	1.54815e+06	1.53321e+06	1.26988e+06	951608	1.46291e+06	1.6512e+06	1.2591e+06	0	2	1	2	2	2	2	1	0
F8WFR6	7	7	497.95	0.289831	1.08908	Control	Exercise	Glycogenin-1 (Fragment) OS=Rattus norvegicus GN=Gyg1 PE=4 SV=1	9.1851e+06	1.14256e+07	1.32988e+07	9.35162e+06	1.33492e+07	1.42692e+07	1.23112e+07	1.29945e+07	1.2023e+07	1.11388e+07	8.62471e+06	1.14794e+07	1.03409e+07	1.03252e+07	1.24988e+07	1.18873e+07	1.04955e+07	1.36873e+07	1.8043e+07	9.22701e+06	1.07093e+07	1.18154e+07	1.30219e+07	1.15634e+07	1.41819e+07	1.29168e+07	8.62471e+06	9.72979e+06	6.21668e+06	9.42135e+06	1.30803e+07	9.56306e+06	6	5	5	5	6	6	6	5	5
P0C219	2	2	105.37	0.291209	1.09898	Exercise	Control	Sarcolemmal membrane-associated protein OS=Rattus norvegicus GN=Slmap PE=3 SV=1	634304	535709	617441	525574	606954	687821	478971	421437	825726	738549	617936	530892	613174	515634	506971	605551	724798	641757	837709	518571	486926	569539	506623	375027	973996	856440	617936	449978	368626	470496	530560	487154	1	0	1	0	0	1	1	1	1
G3V826	6	6	270.75	0.291776	1.09772	Control	Exercise	Transketolase, isoform CRA_a OS=Rattus norvegicus GN=Tkt PE=4 SV=1	1.27531e+06	1.11529e+06	1.32281e+06	1.842e+06	1.57886e+06	1.27114e+06	1.5686e+06	1.36203e+06	1.46798e+06	1.52394e+06	995466	1.79173e+06	1.20453e+06	1.03015e+06	1.0855e+06	1.22759e+06	1.45725e+06	1.33607e+06	1.79471e+06	1.81746e+06	1.26663e+06	1.05254e+06	1.65916e+06	1.21204e+06	1.73157e+06	1.7672e+06	995466	1.51865e+06	724135	939974	1.13601e+06	987573	1	1	3	3	3	2	4	2	2
Q5XIJ3	11	10	913.09	0.291949	1.05853	Exercise	Control	Isocitrate dehydrogenase 3 (NAD), gamma OS=Rattus norvegicus GN=Idh3g PE=2 SV=1	3.26581e+07	3.55132e+07	4.2757e+07	3.70517e+07	4.12086e+07	3.8661e+07	2.99476e+07	4.25266e+07	4.50241e+07	3.62804e+07	3.94947e+07	4.1346e+07	4.29914e+07	4.12443e+07	3.60779e+07	3.54417e+07	3.73174e+07	4.25434e+07	5.80103e+07	3.6558e+07	3.30594e+07	3.20126e+07	3.16765e+07	3.78433e+07	5.31087e+07	4.20716e+07	3.94947e+07	3.50443e+07	2.58455e+07	3.76338e+07	3.77566e+07	2.85122e+07	5	6	6	8	9	7	8	8	5
Q8VHW7	1	1	43.2	0.292363	1.21861	Exercise	Control	Voltage-dependent calcium channel gamma-6 subunit OS=Rattus norvegicus GN=Cacng6 PE=2 SV=1	65322.3	58690	12311.6	1368.56	111540	109749	68391.2	215730	37047.9	96560.6	77576	39897.5	133377	58780.1	195708	144745	74641.6	70308.2	16703.7	1350.33	89482.4	90876.3	72339.7	191973	43700.3	111974	77576	33816.6	80183	53634.5	204814	116444	1	0	0	0	0	0	0	1	0
D3ZT71	3	3	134.07	0.297144	1.05921	Control	Exercise	Protein Bcl2l13 OS=Rattus norvegicus GN=Bcl2l13 PE=4 SV=1	646891	705200	750092	672506	541400	661322	725801	683140	712698	666323	596156	664853	616762	697879	489848	640715	739181	844800	1.01768e+06	663545	434336	547597	767703	607909	840672	772685	596156	563521	370784	636787	512640	515442	1	2	1	0	0	1	0	0	2
P63004;F1LPG0	9	8	405.96	0.298562	1.07541	Exercise	Control	Platelet-activating factor acetylhydrolase IB subunit alpha OS=Rattus norvegicus GN=Pafah1b1 PE=1 SV=2	1.43658e+06	1.28841e+06	1.28987e+06	1.24511e+06	1.18196e+06	1.2799e+06	1.366e+06	1.48315e+06	1.32243e+06	1.54963e+06	1.32047e+06	1.27795e+06	1.13911e+06	1.30535e+06	1.78969e+06	1.6635e+06	1.64153e+06	1.54346e+06	1.75002e+06	1.22852e+06	948220	1.0598e+06	1.44486e+06	1.31981e+06	1.55988e+06	1.79699e+06	1.32047e+06	1.08317e+06	684808	1.19108e+06	1.87296e+06	1.33825e+06	4	4	1	2	2	2	1	1	3
P24329;H7C5X0	9	8	462.22	0.298622	1.05665	Exercise	Control	Thiosulfate sulfurtransferase OS=Rattus norvegicus GN=Tst PE=1 SV=3	7.94428e+06	6.82467e+06	9.5932e+06	8.81916e+06	7.93097e+06	7.90652e+06	9.69406e+06	8.78175e+06	1.02141e+07	9.09313e+06	7.38759e+06	8.87637e+06	8.4458e+06	8.68593e+06	9.21035e+06	9.40474e+06	9.07766e+06	8.17567e+06	1.30155e+07	8.70165e+06	6.36258e+06	6.54687e+06	1.02537e+07	7.81466e+06	1.20481e+07	1.05446e+07	7.38759e+06	7.5235e+06	5.07742e+06	7.92557e+06	9.63889e+06	7.56593e+06	3	7	7	4	4	4	6	5	5
F1LX07	11	10	799.56	0.299028	1.10991	Exercise	Control	Protein LOC100360985 (Fragment) OS=Rattus norvegicus GN=LOC100360985 PE=3 SV=1	4.17756e+07	5.0044e+07	4.68822e+07	4.03601e+07	4.48457e+07	4.26071e+07	4.0915e+07	3.24025e+07	5.9442e+07	3.6049e+07	4.86431e+07	4.96179e+07	4.18454e+07	4.30378e+07	3.62227e+07	6.23237e+07	4.77356e+07	5.99507e+07	6.36071e+07	3.98223e+07	3.59773e+07	3.52801e+07	4.32772e+07	2.88342e+07	7.01156e+07	4.18033e+07	4.86431e+07	4.20556e+07	2.51565e+07	3.92703e+07	3.79081e+07	5.01382e+07	7	10	9	8	8	9	7	9	11
F1M1Z5	3	3	162.76	0.299269	1.09517	Control	Exercise	Uncharacterized protein (Fragment) OS=Rattus norvegicus GN=Pxn PE=4 SV=1	465353	366563	485209	495446	591194	489336	412387	367065	445270	449034	447195	492427	437996	455522	326098	299877	531744	439128	658305	488845	474283	405187	436195	326642	525223	520710	447195	417375	263313	415646	341270	241245	0	1	1	0	1	1	2	1	1
P18886;D3ZK52;D3ZUG6	25	2	1658.93	0.299778	1.15158	Exercise	Control	Carnitine O-palmitoyltransferase 2, mitochondrial OS=Rattus norvegicus GN=Cpt2 PE=1 SV=1	7.96448e+06	1.04701e+07	9.36717e+06	9.87734e+06	8.67465e+06	7.89144e+06	4.59403e+06	7.96194e+06	1.28647e+07	6.24794e+06	1.11396e+07	1.22058e+07	7.3867e+06	7.63256e+06	9.64505e+06	9.80455e+06	9.10074e+06	1.25428e+07	1.27088e+07	9.74573e+06	6.9592e+06	6.53438e+06	4.85925e+06	7.08513e+06	1.51748e+07	7.24527e+06	1.11396e+07	1.03455e+07	4.44072e+06	6.96441e+06	1.00938e+07	7.88757e+06	2	2	3	2	1	2	1	2	3
G3V715;P54645	2	2	125.53	0.299838	1.22052	Control	Exercise	5'-AMP-activated protein kinase catalytic subunit alpha-2 OS=Rattus norvegicus GN=Prkaa2 PE=4 SV=1	203909	210252	490501	323865	385399	513230	221027	327106	426498	248536	261059	394758	167346	297906	217456	178367	233000	251873	665484	319549	309185	424972	233788	291084	503081	288209	261059	334592	100604	271827	227573	143493	0	0	0	0	0	1	1	0	0
A0JPJ7;B1WC04;D3ZG25	8	7	423.65	0.299951	1.04696	Control	Exercise	Obg-like ATPase 1 OS=Rattus norvegicus GN=Ola1 PE=2 SV=1	3.83629e+06	3.8688e+06	4.09734e+06	4.01133e+06	3.29598e+06	4.10598e+06	4.02423e+06	4.28372e+06	3.81703e+06	3.7088e+06	4.18451e+06	3.43647e+06	3.15696e+06	3.7474e+06	3.85127e+06	4.2073e+06	4.3836e+06	4.63466e+06	5.55904e+06	3.95788e+06	2.64419e+06	3.39989e+06	4.25656e+06	3.81198e+06	4.50243e+06	4.30081e+06	4.18451e+06	2.91271e+06	1.89789e+06	3.41936e+06	4.03047e+06	3.38469e+06	7	3	6	3	3	3	2	4	4
Q568Z6	1	1	33.67	0.300326	1.14413	Control	Exercise	IST1 homolog OS=Rattus norvegicus GN=Ist1 PE=2 SV=1	53938.7	43739.4	43488.7	44983.3	37791.6	53670.6	28612.7	27426.1	38515.5	37085.5	32708.2	29798.4	24852.2	61555.9	29679.2	37426.2	61634	52398	59003	44383.9	30318.1	44441.1	30264.6	24405.8	45431.5	43005.2	32708.2	25256.8	14940.6	56167.4	31060.1	30108.7	0	0	0	0	0	0	0	0	0
F1LXA0	7	5	510.11	0.300606	1.07616	Exercise	Control	Protein Ndufa12 (Fragment) OS=Rattus norvegicus GN=Ndufa12 PE=4 SV=1	1.41494e+07	1.60803e+07	1.81292e+07	1.47543e+07	1.85422e+07	1.83991e+07	1.81883e+07	1.57344e+07	2.23732e+07	1.49029e+07	1.69503e+07	1.62402e+07	1.54455e+07	1.8702e+07	2.12141e+07	1.83524e+07	1.6168e+07	1.92635e+07	2.45967e+07	1.45577e+07	1.48754e+07	1.52351e+07	1.92383e+07	1.40016e+07	2.63905e+07	1.72817e+07	1.69503e+07	1.3765e+07	9.28549e+06	1.70648e+07	2.22012e+07	1.47641e+07	6	5	5	6	5	5	6	3	6
F1MAL3	3	2	135.85	0.302479	1.19517	Control	Exercise	Protein Sptb OS=Rattus norvegicus GN=Sptb PE=4 SV=1	155945	219094	121240	174197	217606	262791	259775	344110	238891	164426	144824	238320	208000	286325	74187.6	113238	178193	262465	164491	171876	174573	217600	274772	306215	281787	190672	144824	201997	125045	261260	77639.4	91097.9	0	0	0	0	1	1	1	0	0
G3V6A4;D3ZN89;P17132	4	4	175.87	0.302858	1.04739	Control	Exercise	Heterogeneous nuclear ribonucleoprotein D, isoform CRA_b OS=Rattus norvegicus GN=Hnrpd PE=4 SV=1	1.73894e+06	1.5249e+06	1.59313e+06	1.56411e+06	1.86495e+06	1.79325e+06	1.81111e+06	1.59468e+06	1.62913e+06	1.74971e+06	1.55307e+06	1.59225e+06	1.27633e+06	1.67893e+06	1.67859e+06	1.71697e+06	1.98703e+06	1.82677e+06	2.16147e+06	1.54327e+06	1.49615e+06	1.48487e+06	1.91567e+06	1.41906e+06	1.92167e+06	2.02901e+06	1.55307e+06	1.34957e+06	767300	1.53196e+06	1.75669e+06	1.38127e+06	1	1	1	2	1	2	0	0	2
P02650	11	11	706.64	0.303012	1.14959	Control	Exercise	Apolipoprotein E OS=Rattus norvegicus GN=Apoe PE=1 SV=2	4.2355e+06	6.21809e+06	5.06592e+06	6.53489e+06	3.94301e+06	2.90305e+06	5.69476e+06	4.13411e+06	4.66782e+06	3.43658e+06	3.39412e+06	3.41215e+06	3.3086e+06	4.21792e+06	3.50391e+06	7.74868e+06	4.83976e+06	7.44901e+06	6.87316e+06	6.44782e+06	3.16326e+06	2.40383e+06	6.02354e+06	3.67884e+06	5.50599e+06	3.98515e+06	3.39412e+06	2.8921e+06	1.98906e+06	3.84869e+06	3.66694e+06	6.23366e+06	7	7	8	9	6	7	9	9	9
P62804;F1M449	5	5	353.75	0.303376	1.32164	Exercise	Control	Histone H4 OS=Rattus norvegicus GN=Hist1h4b PE=1 SV=2	4.27784e+06	2.51949e+06	2.03109e+06	1.9667e+06	4.44565e+06	2.67302e+06	2.16314e+06	1.71903e+06	2.20172e+06	1.95969e+06	2.42383e+06	7.56404e+06	4.60331e+06	2.17069e+06	4.80466e+06	3.07855e+06	4.88815e+06	3.01825e+06	2.75567e+06	1.9405e+06	3.5665e+06	2.21335e+06	2.28803e+06	1.52972e+06	2.59707e+06	2.27251e+06	2.42383e+06	6.41119e+06	2.7674e+06	1.98067e+06	5.02821e+06	2.47663e+06	4	5	3	3	5	4	4	3	4
Q68FX0	16	16	1077.47	0.3052	1.04679	Exercise	Control	Isocitrate dehydrogenase [NAD] subunit beta, mitochondrial OS=Rattus norvegicus GN=Idh3B PE=1 SV=1	3.61598e+07	3.62684e+07	4.33407e+07	3.98709e+07	3.98755e+07	4.13632e+07	3.50287e+07	3.86534e+07	4.69405e+07	3.61943e+07	3.93141e+07	4.19546e+07	4.47678e+07	4.10437e+07	3.69806e+07	3.78975e+07	4.13186e+07	4.3448e+07	5.88022e+07	3.93396e+07	3.19899e+07	3.42501e+07	3.7051e+07	3.43967e+07	5.53692e+07	4.19718e+07	3.93141e+07	3.55602e+07	2.69134e+07	3.74508e+07	3.87012e+07	3.04878e+07	14	13	19	13	15	16	15	13	16
Q4G061	1	1	31.65	0.305311	1.30802	Control	Exercise	Eukaryotic translation initiation factor 3 subunit B OS=Rattus norvegicus GN=Eif3b PE=1 SV=1	24994.1	36343.7	39417.3	31291.5	28725.1	62467.5	24807	25243.3	31932.5	25046.6	33523.9	31922.9	0	33741.6	26306.9	26458.9	28559.9	43538.2	53479.2	30874.6	23044.5	51725.2	26239.1	22463.4	37666.4	29044.7	33523.9	27057.4	0	30787.9	27530.9	21285.7	0	0	0	0	1	0	0	0	0
G3V617;D3ZBH3	3	2	175.34	0.306019	1.11507	Exercise	Control	Mitogen activated protein kinase 14, isoform CRA_a OS=Rattus norvegicus GN=Mapk14 PE=4 SV=1	599758	600248	658869	584110	560770	721193	410144	660469	702197	908327	555621	608597	674371	497585	560638	840027	685323	719072	893917	576327	449875	597172	433823	587735	828285	1.05332e+06	555621	515839	405417	454027	586724	675785	0	1	1	1	0	0	0	0	2
D3ZF13;D3ZZH0	5	5	236.74	0.306521	1.07442	Exercise	Control	Acyl carrier protein OS=Rattus norvegicus GN=LOC683884 PE=3 SV=1	2.77574e+07	3.44753e+07	3.58909e+07	3.09273e+07	3.68561e+07	3.27664e+07	3.15939e+07	2.73757e+07	4.48249e+07	3.64288e+07	3.34304e+07	3.60135e+07	3.41592e+07	2.9775e+07	3.4491e+07	2.7695e+07	3.17175e+07	4.13e+07	4.86948e+07	3.05152e+07	2.95676e+07	2.71317e+07	3.34179e+07	2.4361e+07	5.28738e+07	4.22438e+07	3.34304e+07	3.05246e+07	2.05357e+07	2.71686e+07	3.60958e+07	2.22801e+07	4	4	5	6	6	5	5	4	3
P20762	2	2	106.53	0.306772	1.27575	Control	Exercise	Ig gamma-2C chain C region OS=Rattus norvegicus PE=2 SV=1	125614	168599	197893	152310	295854	157407	357297	420517	63653.6	327010	142219	218580	188522	143952	147710	238466	143534	201975	268490	150281	237348	130338	377925	374207	75083.4	379209	142219	185266	113335	131351	154583	191842	0	1	0	0	0	0	2	1	0
D4A830	6	6	414.62	0.30681	1.0579	Exercise	Control	Protein Ppa2 OS=Rattus norvegicus GN=Ppa2 PE=4 SV=1	4.81708e+06	6.10824e+06	6.52198e+06	6.3025e+06	7.34591e+06	5.73301e+06	5.74531e+06	6.07665e+06	6.81771e+06	6.32239e+06	6.56641e+06	7.36686e+06	6.09489e+06	6.94942e+06	5.93554e+06	5.41416e+06	5.50432e+06	7.31742e+06	8.84865e+06	6.21852e+06	5.89322e+06	4.74713e+06	6.07701e+06	5.40746e+06	8.04191e+06	7.3316e+06	6.56641e+06	6.24406e+06	3.66411e+06	6.34107e+06	6.21171e+06	4.35559e+06	2	3	3	2	4	3	3	3	2
P31044	10	9	817.36	0.307279	1.06424	Exercise	Control	Phosphatidylethanolamine-binding protein 1 OS=Rattus norvegicus GN=Pebp1 PE=1 SV=3	1.31142e+08	1.11132e+08	1.23727e+08	1.19326e+08	1.24153e+08	1.28662e+08	8.93184e+07	1.23793e+08	1.14993e+08	1.17991e+08	1.1053e+08	1.2804e+08	1.44472e+08	1.17783e+08	1.52494e+08	1.26059e+08	1.49851e+08	1.33132e+08	1.67866e+08	1.17736e+08	9.96014e+07	1.06536e+08	9.4475e+07	1.1016e+08	1.35642e+08	1.36826e+08	1.1053e+08	1.08525e+08	8.68535e+07	1.07473e+08	1.59589e+08	1.01412e+08	10	11	11	13	12	10	13	11	11
Q499Q4;D3ZSP5;P38652	33	32	2328.22	0.307535	1.06669	Exercise	Control	Phosphoglucomutase 1 OS=Rattus norvegicus GN=Pgm1 PE=2 SV=2	5.33411e+08	5.39667e+08	4.72934e+08	5.20326e+08	4.52791e+08	5.16596e+08	4.40804e+08	4.764e+08	5.02956e+08	5.05647e+08	5.1578e+08	4.73455e+08	5.62428e+08	4.18929e+08	6.60297e+08	5.77057e+08	6.09511e+08	6.46499e+08	6.4165e+08	5.13393e+08	3.63249e+08	4.27759e+08	4.66252e+08	4.23937e+08	5.93269e+08	5.8636e+08	5.1578e+08	4.01295e+08	3.38119e+08	3.82256e+08	6.9102e+08	4.64231e+08	43	46	45	43	39	37	38	38	42
Q9QZA2;F1LLY4	8	8	534.63	0.309272	1.04219	Control	Exercise	Programmed cell death 6-interacting protein OS=Rattus norvegicus GN=Pdcd6ip PE=1 SV=2	2.43495e+06	2.54299e+06	2.65841e+06	2.59756e+06	2.2467e+06	2.33199e+06	2.30575e+06	2.42966e+06	2.26687e+06	2.5521e+06	2.46347e+06	2.54465e+06	2.54406e+06	2.36256e+06	1.94796e+06	2.07507e+06	2.78234e+06	3.0464e+06	3.60678e+06	2.56295e+06	1.8024e+06	1.93096e+06	2.43886e+06	2.1621e+06	2.67391e+06	2.95948e+06	2.46347e+06	2.15681e+06	1.52943e+06	2.15575e+06	2.03859e+06	1.66936e+06	4	3	3	3	3	3	2	2	2
E2RUH2;P29315	10	10	539.61	0.310688	1.0311	Control	Exercise	Protein LOC100360501 OS=Rattus norvegicus GN=LOC100360501 PE=2 SV=1	7.42373e+06	7.03011e+06	7.16286e+06	7.49076e+06	7.17875e+06	7.29749e+06	7.32917e+06	7.34612e+06	6.4932e+06	7.96629e+06	6.33905e+06	7.74173e+06	7.38904e+06	6.37135e+06	7.24518e+06	6.95584e+06	8.48285e+06	8.42178e+06	9.71817e+06	7.39095e+06	5.75912e+06	6.04257e+06	7.7523e+06	6.53713e+06	7.65914e+06	9.23791e+06	6.33905e+06	6.5618e+06	4.44212e+06	5.81361e+06	7.58229e+06	5.59584e+06	3	5	6	7	6	4	6	5	3
P62632	14	8	952.88	0.312217	1.06827	Control	Exercise	Elongation factor 1-alpha 2 OS=Rattus norvegicus GN=Eef1a2 PE=2 SV=1	1.85562e+08	1.70682e+08	1.74191e+08	2.02521e+08	1.63901e+08	1.98134e+08	1.35377e+08	1.6333e+08	1.72902e+08	1.6631e+08	1.80581e+08	1.50871e+08	1.93588e+08	1.59925e+08	1.48624e+08	1.3183e+08	2.12036e+08	2.0447e+08	2.36333e+08	1.99822e+08	1.31489e+08	1.64061e+08	1.43192e+08	1.45343e+08	2.03949e+08	1.92858e+08	1.80581e+08	1.27876e+08	1.16381e+08	1.45925e+08	1.55539e+08	1.06055e+08	13	10	12	9	11	8	8	9	10
G3V7C6;Q6P9T8	17	3	1299.11	0.314536	1.07213	Control	Exercise	Protein Tubb2c OS=Rattus norvegicus GN=Tubb4b PE=3 SV=1	2.90014e+07	2.64571e+07	3.43308e+07	3.56515e+07	3.13781e+07	3.88979e+07	2.76114e+07	3.71133e+07	2.88874e+07	2.95181e+07	2.76922e+07	2.84803e+07	3.71308e+07	2.71047e+07	3.06957e+07	3.34116e+07	3.3139e+07	3.16945e+07	4.6578e+07	3.51765e+07	2.5173e+07	3.22088e+07	2.92055e+07	3.30262e+07	3.40745e+07	3.42299e+07	2.76922e+07	2.41395e+07	2.23222e+07	2.4732e+07	3.21239e+07	2.6879e+07	3	3	3	3	3	3	5	3	2
P29117	3	2	161.28	0.315622	1.15483	Exercise	Control	Peptidyl-prolyl cis-trans isomerase F, mitochondrial OS=Rattus norvegicus GN=Ppif PE=1 SV=2	449120	662970	770767	624603	576790	563867	552882	526950	1.18777e+06	636713	656939	552241	698195	687324	590928	449843	513195	794210	1.04573e+06	616280	462727	466901	584802	468920	1.40105e+06	738348	656939	468072	419739	627156	618423	361890	2	2	2	2	2	2	2	2	2
P63018;D3ZH98;D4A4S3;F1LLW5;F1LM52;F1LZI1	35	14	2881.39	0.315988	1.05438	Control	Exercise	Heat shock cognate 71 kDa protein OS=Rattus norvegicus GN=Hspa8 PE=1 SV=1	9.5934e+07	1.02698e+08	1.16487e+08	1.13734e+08	1.13045e+08	1.22986e+08	1.18317e+08	1.33565e+08	1.00345e+08	1.01182e+08	1.00288e+08	1.0495e+08	1.16172e+08	9.79045e+07	1.27865e+08	1.20778e+08	1.09621e+08	1.23028e+08	1.58043e+08	1.12218e+08	9.06894e+07	1.01837e+08	1.25148e+08	1.18857e+08	1.18364e+08	1.17333e+08	1.00288e+08	8.89541e+07	6.984e+07	8.9334e+07	1.33815e+08	9.71633e+07	18	15	19	14	11	14	16	16	12
F1LLX8	1	1	30.07	0.316808	1.15101	Exercise	Control	Lysosome-associated membrane glycoprotein 2 OS=Rattus norvegicus GN=Lamp2 PE=4 SV=1	48598.7	67537.2	59556.4	57424.8	74944.8	88483.9	47934.8	5207.22	50960.7	67911.1	85601.6	65518.2	76111.8	61015.6	55070.5	55407.6	55532.1	80906.7	80802.8	56659.7	60124.1	73267.7	50702.2	4633.78	60111.4	78751.4	85601.6	55532.4	45756.7	55674.3	57632.8	44574.3	0	0	0	0	0	0	0	0	0
Q62785	1	1	81.26	0.318629	1.10748	Control	Exercise	28 kDa heat- and acid-stable phosphoprotein OS=Rattus norvegicus GN=Pdap1 PE=1 SV=1	490356	338849	379790	456053	319201	469319	540640	429743	282106	374284	363877	253800	492709	345209	487605	492084	560314	405927	515277	449976	256078	388612	571853	382418	332761	434029	363877	215117	296205	314990	510293	395872	1	0	1	0	1	0	1	0	1
F1M6M9	4	1	167.9	0.319037	1.10136	Control	Exercise	Protein Myh15 (Fragment) OS=Rattus norvegicus GN=Myh15 PE=4 SV=1	144089	124502	136023	174032	100545	118177	100772	135186	127744	152558	121040	118383	109793	119110	111805	77794.8	164646	149148	184548	171713	80662	97854.8	106590	120299	150683	176910	121040	100340	66005.1	108683	117007	62584.4	0	0	0	0	0	0	0	1	0
D3ZPZ9	1	1	48.34	0.321191	1.16992	Control	Exercise	RCG23940, isoform CRA_g OS=Rattus norvegicus GN=Mff PE=4 SV=1	21826.8	18202.7	20643.6	19647.8	13253	11786.9	10786.1	11339.8	21842.8	21165	13800.9	13361	12539.2	14454.1	8830.58	2976.83	24940.8	21806	28008.1	19386	10632.2	9759.98	11408.8	10091	25764.9	24543.4	13800.9	11324.6	7538.3	13188.8	9241.46	2394.8	0	1	0	1	0	0	0	0	0
P0C169;D3ZWE0;D3ZXP3;D4A7X2	3	3	172.22	0.321754	1.33558	Exercise	Control	Histone H2A type 1-C OS=Rattus norvegicus PE=1 SV=2	2.93372e+06	3.09754e+06	2.5457e+06	2.43467e+06	5.57389e+06	3.57133e+06	2.55638e+06	1.93953e+06	2.6359e+06	3.07601e+06	2.49687e+06	9.14693e+06	4.93704e+06	2.21503e+06	5.73725e+06	2.6806e+06	3.35227e+06	3.71072e+06	3.45386e+06	2.40223e+06	4.47162e+06	2.95718e+06	2.70396e+06	1.72594e+06	3.10921e+06	3.56701e+06	2.49687e+06	7.75283e+06	2.96804e+06	2.02113e+06	6.0042e+06	2.15649e+06	1	3	2	1	3	1	2	1	2
F1LMW7	2	2	99.64	0.32222	1.10692	Control	Exercise	Myristoylated alanine-rich C-kinase substrate OS=Rattus norvegicus GN=Marcks PE=4 SV=1	222231	198342	281186	247436	155905	202141	234023	215123	310742	303556	201890	161836	191708	149182	164673	103148	253936	237605	381498	244139	125074	167380	247533	191433	366539	352011	201890	137170	115250	136123	172335	82980.2	1	0	0	0	0	0	0	0	0
D3ZE37	3	3	120.61	0.322227	1.06991	Control	Exercise	40S ribosomal protein S11 OS=Rattus norvegicus GN=Rps11 PE=3 SV=1	331454	320901	306517	296973	275409	295273	218768	308200	294133	308744	290505	255093	269709	239470	215137	326912	378741	384426	415866	293015	220946	244496	231398	274259	346948	358027	290505	216213	162143	218507	225147	262994	1	0	0	0	0	0	0	1	0
F1M1S9	1	1	77.31	0.322539	1.27808	Exercise	Control	Protein Upp2 (Fragment) OS=Rattus norvegicus GN=Upp2 PE=4 SV=1	58268.7	41708.7	3781.84	46981.7	25869.7	29359	49485.9	35763.1	39541.1	38702.1	65859.4	79034.1	31222.4	32391.6	19461.5	65989.8	66581.7	49965.3	5130.98	46355.7	20753.9	24310.2	52342.9	31824.7	46641.2	44879.9	65859.4	66988.3	18770.2	29556.1	20367	53087.5	0	0	0	0	0	0	0	0	0
F1LM69	1	1	70.05	0.322844	1.1746	Control	Exercise	Dolichyl-diphosphooligosaccharide--protein glycosyltransferase 48 kDa subunit OS=Rattus norvegicus GN=Ddost PE=4 SV=1	185498	90655.5	182647	114875	174287	180789	246263	138908	196693	138866	151677	140011	119434	112019	85532.1	174384	211962	108601	247806	113344	139821	149700	260480	123611	232012	161033	151677	118672	71801.1	102213	89511.8	140289	1	0	1	0	0	0	0	0	1
P85972;F1LUU3	24	23	1338.89	0.322921	1.04379	Control	Exercise	Vinculin OS=Rattus norvegicus GN=Vcl PE=1 SV=1	1.20877e+07	1.20216e+07	1.24606e+07	1.33764e+07	1.22762e+07	1.39349e+07	1.54591e+07	1.44033e+07	1.23989e+07	1.3413e+07	1.12642e+07	1.34027e+07	1.26676e+07	1.19731e+07	1.31834e+07	1.32692e+07	1.38122e+07	1.44014e+07	1.69059e+07	1.31982e+07	9.84852e+06	1.15385e+07	1.63516e+07	1.28172e+07	1.46252e+07	1.55541e+07	1.12642e+07	1.136e+07	7.61547e+06	1.0925e+07	1.37968e+07	1.06748e+07	13	11	16	14	11	13	16	13	15
Q8HIC8	2	2	108.91	0.32439	1.14775	Exercise	Control	ATP synthase protein 8 OS=Rattus norvegicus GN=Mt-atp8 PE=3 SV=1	4.53927e+06	5.20552e+06	5.95119e+06	4.27954e+06	4.97959e+06	5.24324e+06	4.16855e+06	3.40829e+06	6.82558e+06	4.61614e+06	5.27194e+06	6.13072e+06	4.52487e+06	3.04898e+06	7.37793e+06	5.5604e+06	5.18688e+06	6.236e+06	8.07424e+06	4.22252e+06	3.99485e+06	4.34158e+06	4.40921e+06	3.03295e+06	8.05119e+06	5.35299e+06	5.27194e+06	5.19632e+06	2.72025e+06	2.78207e+06	7.72121e+06	4.47323e+06	1	2	2	1	3	3	1	1	3
B1H283	2	1	67.93	0.324823	1.07277	Control	Exercise	Uncharacterized protein C1orf177 homolog OS=Rattus norvegicus PE=2 SV=1	54266.1	56690.8	44770.1	43347.9	31071.9	50319.5	36147.3	32135.4	65042.9	55261.9	54796.7	75404.3	31141.5	0	30170.8	13273.3	62008	67913.2	60741.6	42770.3	24927.3	41666.2	38234.2	28596.5	76722.2	64083.1	54796.7	63911.7	18721.6	0	31574.6	10678.1	1	0	1	0	0	0	0	0	1
Q80W89	6	6	403.07	0.325027	1.09981	Exercise	Control	NADH dehydrogenase [ubiquinone] 1 alpha subcomplex subunit 11 OS=Rattus norvegicus GN=Ndufa11 PE=2 SV=1	2.53462e+07	2.63797e+07	2.24371e+07	2.16132e+07	2.81405e+07	2.09369e+07	1.63321e+07	1.82061e+07	3.16895e+07	2.08576e+07	2.87888e+07	2.61555e+07	2.38468e+07	2.68413e+07	1.82628e+07	2.08543e+07	2.89622e+07	3.16018e+07	3.04414e+07	2.13252e+07	2.25756e+07	1.73365e+07	1.7275e+07	1.62012e+07	3.73797e+07	2.41869e+07	2.87888e+07	2.21691e+07	1.43361e+07	2.44916e+07	1.91125e+07	1.67769e+07	3	4	4	1	2	2	2	2	5
A1A5L1	4	4	192.5	0.32576	1.08023	Control	Exercise	Bleomycin hydrolase OS=Rattus norvegicus GN=Blmh PE=2 SV=1	1.87424e+06	1.97618e+06	1.90798e+06	2.06113e+06	1.49648e+06	1.82884e+06	1.44797e+06	1.97854e+06	1.53582e+06	1.53128e+06	1.46513e+06	1.42222e+06	2.08431e+06	1.29453e+06	2.50996e+06	1.64582e+06	2.14164e+06	2.36738e+06	2.58865e+06	2.03366e+06	1.20055e+06	1.51434e+06	1.53156e+06	1.76065e+06	1.8116e+06	1.77571e+06	1.46513e+06	1.20546e+06	1.25304e+06	1.18121e+06	2.62675e+06	1.32403e+06	2	3	1	2	0	3	1	2	1
G3V852;D3ZE09;D4A0S8	8	6	399.94	0.325787	1.13644	Control	Exercise	Protein Tln1 OS=Rattus norvegicus GN=Tln1 PE=4 SV=1	1.72758e+06	1.02145e+06	1.0631e+06	1.65813e+06	1.27109e+06	1.15132e+06	1.04797e+06	849659	1.18729e+06	1.42925e+06	1.02128e+06	998851	1.09709e+06	1.37778e+06	630124	873242	1.97404e+06	1.22366e+06	1.44235e+06	1.63603e+06	1.01973e+06	953334	1.10847e+06	756090	1.40049e+06	1.65739e+06	1.02128e+06	846614	659543	1.25717e+06	659442	702506	0	2	3	1	3	1	1	1	4
B4F789	7	6	376.84	0.326168	1.07807	Control	Exercise	Apolipoprotein B editing complex 2 (Predicted), isoform CRA_a OS=Rattus norvegicus GN=Apobec2 PE=2 SV=1	1.59397e+07	1.21006e+07	1.70703e+07	1.22896e+07	1.6778e+07	1.82031e+07	1.73864e+07	1.53902e+07	1.6438e+07	1.52949e+07	1.41518e+07	1.53715e+07	1.49144e+07	1.26225e+07	1.14987e+07	1.58024e+07	1.82138e+07	1.4496e+07	2.316e+07	1.21258e+07	1.34601e+07	1.50728e+07	1.83902e+07	1.36954e+07	1.93896e+07	1.77363e+07	1.41518e+07	1.30287e+07	8.96621e+06	1.15176e+07	1.20337e+07	1.27128e+07	6	5	6	4	4	3	4	4	4
G3V8U9;P34067	5	5	248.33	0.326216	1.11852	Control	Exercise	Proteasome subunit beta type OS=Rattus norvegicus GN=Psmb4 PE=3 SV=1	2.50145e+06	2.17191e+06	3.43865e+06	2.29948e+06	3.01966e+06	3.50166e+06	2.34702e+06	1.83491e+06	2.88506e+06	2.86418e+06	2.23996e+06	2.52156e+06	1.99276e+06	2.14729e+06	2.28428e+06	1.94223e+06	2.85832e+06	2.60186e+06	4.66537e+06	2.26884e+06	2.4225e+06	2.89949e+06	2.48252e+06	1.63284e+06	3.40311e+06	3.32138e+06	2.23996e+06	2.13724e+06	1.198e+06	1.95932e+06	2.39056e+06	1.56248e+06	2	2	4	2	4	4	3	1	2
Q5HZA9	5	5	203.47	0.326271	1.14772	Exercise	Control	Transmembrane protein 126A OS=Rattus norvegicus GN=Tmem126a PE=2 SV=1	1.10573e+06	1.02572e+06	992344	795562	1.11541e+06	951578	707678	498510	1.48597e+06	873548	1.17183e+06	1.13254e+06	750802	1.09574e+06	652758	1.09184e+06	1.26349e+06	1.22877e+06	1.34636e+06	784961	894831	787939	748534	443611	1.75279e+06	1.01299e+06	1.17183e+06	959926	451365	999821	683130	878363	1	1	1	1	4	2	1	1	3
D3ZBS2	2	1	89.65	0.327019	1.13066	Exercise	Control	Inter-alpha-trypsin inhibitor heavy chain H3 OS=Rattus norvegicus GN=Itih3 PE=4 SV=1	197899	189953	233007	244346	145810	163149	225581	212260	228897	291186	159605	203814	163431	218219	322378	235093	226132	227556	316130	241090	116975	135092	238604	188885	269998	337667	159605	172751	98251.2	199116	337378	189128	1	1	1	1	1	1	1	1	1
Q68FT8	2	2	104.84	0.327768	1.09598	Exercise	Control	Protein Serpinf2 OS=Rattus norvegicus GN=Serpinf2 PE=2 SV=1	472410	367544	337084	245497	416827	527533	467008	523126	504047	422091	415715	550319	385128	574901	392208	434831	539807	440302	457337	242226	334397	436815	493970	465517	594554	489467	415715	466443	231530	524574	410457	349813	0	0	1	0	1	1	1	1	2
P14882;D4A882;F1M8L5	15	14	790.28	0.328706	1.04429	Exercise	Control	Propionyl-CoA carboxylase alpha chain, mitochondrial OS=Rattus norvegicus GN=Pcca PE=1 SV=3	7.91356e+06	8.33378e+06	9.65281e+06	8.78407e+06	8.28977e+06	8.05913e+06	1.01143e+07	8.76759e+06	9.97946e+06	8.4231e+06	8.33367e+06	9.06606e+06	8.35553e+06	9.09678e+06	9.23975e+06	1.05173e+07	9.04256e+06	9.98352e+06	1.30964e+07	8.66703e+06	6.65043e+06	6.67323e+06	1.06982e+07	7.80206e+06	1.17714e+07	9.76764e+06	8.33367e+06	7.68428e+06	5.02316e+06	8.30045e+06	9.66966e+06	8.46095e+06	3	8	12	9	9	8	7	5	8
Q5U300	27	25	2135.9	0.328893	1.04383	Control	Exercise	Ubiquitin-like modifier-activating enzyme 1 OS=Rattus norvegicus GN=Uba1 PE=1 SV=1	3.83651e+07	3.6629e+07	3.93832e+07	4.37342e+07	3.84197e+07	4.1971e+07	3.29254e+07	3.7406e+07	3.53781e+07	4.01021e+07	3.42017e+07	4.24258e+07	3.53284e+07	3.895e+07	3.37396e+07	3.57396e+07	4.38385e+07	4.388e+07	5.34329e+07	4.31514e+07	3.08221e+07	3.47534e+07	3.48263e+07	3.32866e+07	4.17307e+07	4.65034e+07	3.42017e+07	3.59596e+07	2.12386e+07	3.55404e+07	3.53094e+07	2.87518e+07	22	19	18	20	15	17	17	19	20
Q6P686	1	1	36.48	0.329044	1.06325	Control	Exercise	Osteoclast-stimulating factor 1 OS=Rattus norvegicus GN=Ostf1 PE=1 SV=1	238041	226340	202899	240473	220675	288108	194889	248330	252213	180145	239825	216730	221974	209141	239293	189805	272001	271146	275282	237269	177036	238563	206141	220983	297501	208900	239825	183698	133446	190833	250426	152694	1	0	0	0	0	0	1	0	0
P07153	4	4	157.3	0.330281	1.13429	Control	Exercise	Dolichyl-diphosphooligosaccharide--protein glycosyltransferase subunit 1 OS=Rattus norvegicus GN=Rpn1 PE=2 SV=1	764013	740917	881115	847468	611095	870604	875980	474636	861481	994371	905618	601500	785974	533822	176127	488780	873013	887588	1.19545e+06	836176	490248	720889	926553	422367	1.01617e+06	1.1531e+06	905618	509824	472510	487092	184322	393214	0	1	0	1	0	0	0	2	1
O70351;F1LNT4	12	12	1141.73	0.330627	1.0631	Exercise	Control	3-hydroxyacyl-CoA dehydrogenase type-2 OS=Rattus norvegicus GN=Hsd17b10 PE=1 SV=3	4.24117e+07	4.22652e+07	4.55309e+07	4.34641e+07	3.86678e+07	4.05218e+07	3.68335e+07	3.49287e+07	4.87123e+07	3.40379e+07	4.30036e+07	5.1096e+07	4.13796e+07	3.81473e+07	4.18931e+07	4.68389e+07	4.84624e+07	5.0632e+07	6.17737e+07	4.28849e+07	3.1021e+07	3.35534e+07	3.896e+07	3.10822e+07	5.74592e+07	3.94712e+07	4.30036e+07	4.33083e+07	2.48765e+07	3.48079e+07	4.38423e+07	3.7681e+07	17	17	19	14	14	15	14	11	18
D4A1D8	1	1	95.81	0.330839	1.09086	Control	Exercise	Protein Surf4 OS=Rattus norvegicus GN=Surf4 PE=4 SV=1	1.12756e+06	1.29751e+06	1.78451e+06	1.68289e+06	1.46479e+06	1.72102e+06	1.81595e+06	1.72275e+06	1.60374e+06	1.25892e+06	1.35045e+06	1.66383e+06	1.59217e+06	1.01487e+06	1.43782e+06	1.64426e+06	1.28843e+06	1.55436e+06	2.42113e+06	1.66046e+06	1.17512e+06	1.42506e+06	1.92079e+06	1.53304e+06	1.89171e+06	1.45988e+06	1.35045e+06	1.41024e+06	957178	926025	1.50472e+06	1.32278e+06	1	1	2	0	1	1	1	1	1
Q8SEZ1	1	1	70.42	0.331288	1.19247	Exercise	Control	NADH-ubiquinone oxidoreductase chain 3 OS=Rattus norvegicus GN=Mt-nd3 PE=3 SV=1	66498.9	301521	396761	256766	79172.2	150360	279681	232167	326683	129537	236693	395756	234404	160902	372055	246200	75986	361210	538304	253344	63515.5	124503	295828	206600	385343	150214	236693	335438	140918	146816	389366	198063	0	0	1	0	0	0	0	0	0
F1M3H2	1	1	70.29	0.331541	1.04614	Exercise	Control	Protein LOC100360367 (Fragment) OS=Rattus norvegicus GN=LOC100360367 PE=4 SV=1	35446.4	136662	5132.02	0	119626	31171.4	36626.3	292719	11453.8	159452	55538.1	40420.7	71456.3	23626.3	72279.8	253488	40503.4	163715	6962.83	0	95969.5	25811	38740.9	260484	13510.5	184905	55538.1	34260.1	42957.9	21558.1	75642.8	203926	0	0	0	0	0	0	0	1	0
D4A4U3	4	4	285.88	0.33199	1.07365	Control	Exercise	Protein Mdp1 OS=Rattus norvegicus GN=Mdp1 PE=4 SV=1	2.21461e+06	2.60633e+06	3.19031e+06	3.12805e+06	2.60677e+06	3.18078e+06	3.34071e+06	3.08383e+06	2.19633e+06	2.58394e+06	2.26055e+06	2.86111e+06	2.90915e+06	2.62029e+06	3.2209e+06	3.0972e+06	2.53056e+06	3.12228e+06	4.32843e+06	3.08637e+06	2.09127e+06	2.6338e+06	3.53358e+06	2.74423e+06	2.59071e+06	2.99639e+06	2.26055e+06	2.42504e+06	1.74892e+06	2.39091e+06	3.37076e+06	2.49164e+06	2	1	3	2	4	4	2	3	1
P20059	14	14	1009.77	0.332274	1.07402	Exercise	Control	Hemopexin OS=Rattus norvegicus GN=Hpx PE=1 SV=3	3.43676e+07	3.45707e+07	4.88611e+07	4.61075e+07	4.44809e+07	3.9021e+07	4.45829e+07	4.31442e+07	5.27126e+07	5.14089e+07	3.33207e+07	4.5244e+07	4.30114e+07	4.18841e+07	4.31757e+07	4.91862e+07	3.92707e+07	4.14142e+07	6.62921e+07	4.54931e+07	3.56846e+07	3.23107e+07	4.71568e+07	3.8393e+07	6.21778e+07	5.96151e+07	3.33207e+07	3.83482e+07	2.58575e+07	3.82176e+07	4.51846e+07	3.95693e+07	15	12	15	13	13	13	15	14	18
Q5M9I5	4	4	348.85	0.332721	1.06512	Exercise	Control	Cytochrome b-c1 complex subunit 6, mitochondrial OS=Rattus norvegicus GN=Uqcrh PE=2 SV=1	4.88695e+07	5.51892e+07	6.08374e+07	4.81646e+07	5.41246e+07	5.59933e+07	4.71139e+07	5.12045e+07	6.96747e+07	5.71288e+07	5.67956e+07	4.97424e+07	6.18056e+07	5.69697e+07	5.28744e+07	4.39547e+07	5.58416e+07	6.61144e+07	8.25408e+07	4.75228e+07	4.34212e+07	4.63644e+07	4.98339e+07	4.55657e+07	8.21857e+07	6.62479e+07	5.67956e+07	4.2161e+07	3.71561e+07	5.19826e+07	5.53345e+07	3.53607e+07	3	4	3	3	4	6	4	4	4
G3V7U0	2	2	169.65	0.33314	1.38175	Control	Exercise	Cysteine and glycine-rich protein 3 OS=Rattus norvegicus GN=Csrp3 PE=4 SV=1	2.90121e+06	1.60411e+06	915457	1.60821e+06	565021	2.56971e+06	3.4112e+06	1.96425e+06	1.0762e+06	1.91069e+06	1.41006e+06	676303	853419	2.2044e+06	2.04589e+06	1.06904e+06	3.31512e+06	1.92166e+06	1.24204e+06	1.58678e+06	453285	2.12781e+06	3.60814e+06	1.74794e+06	1.26945e+06	2.21568e+06	1.41006e+06	573226	513056	2.01143e+06	2.14108e+06	860021	2	2	1	0	0	2	3	1	0
Q6IFV3;Q5BJY9	3	1	141.16	0.33353	1.10398	Control	Exercise	Keratin, type I cytoskeletal 15 OS=Rattus norvegicus GN=Krt15 PE=1 SV=1	329686	488764	382687	398708	385139	342496	591403	408576	299521	469905	300579	732093	150904	210254	518461	332334	376721	585519	519208	393396	308976	283598	625547	363582	353304	544914	300579	620513	90720	191848	542584	267356	0	1	0	0	0	0	0	0	0
Q6PCT9	3	3	158.97	0.333923	1.06921	Exercise	Control	Proteasome (Prosome, macropain) 26S subunit, non-ATPase, 6 OS=Rattus norvegicus GN=Psmd6 PE=2 SV=1	395696	436244	542632	485035	491453	561032	383621	470955	484917	604955	478707	458852	516169	403705	487765	592288	452148	522602	736213	478572	394266	464554	405768	419091	571990	701521	478707	388917	310309	368365	510460	476484	1	0	1	0	0	1	1	0	1
A7M777;Q6IG09	7	1	385.12	0.334282	Infinity	Control	Exercise	Protein Krt85 OS=Rattus norvegicus GN=Krt85 PE=2 SV=1	2.74774e+06	0	0	0	0	0	0	0	0	0	0	0	0	0	0	0	3.13975e+06	0	0	0	0	0	0	0	0	0	0	0	0	0	0	0	1	0	0	0	0	0	0	0	0
Q6IFW1	6	1	370.44	0.334282	Infinity	Control	Exercise	Protein Krt33a OS=Rattus norvegicus GN=Krt33a PE=2 SV=1	209126	0	0	0	0	0	0	0	0	0	0	0	0	0	0	0	238961	0	0	0	0	0	0	0	0	0	0	0	0	0	0	0	1	0	0	0	0	0	0	0	0
F1LPA6	7	7	459.21	0.338572	1.10471	Control	Exercise	Protein-arginine deiminase type-2 (Fragment) OS=Rattus norvegicus GN=Padi2 PE=4 SV=1	2.88657e+06	1.75248e+06	2.90312e+06	2.96284e+06	1.46565e+06	3.92056e+06	3.35374e+06	2.41595e+06	6.23252e+06	2.50222e+06	2.44261e+06	3.41495e+06	2.15303e+06	515696	974326	1.37249e+06	3.29839e+06	2.0994e+06	3.9388e+06	2.92336e+06	1.17581e+06	3.24635e+06	3.54736e+06	2.14989e+06	7.35165e+06	2.90164e+06	2.44261e+06	2.89447e+06	1.29435e+06	470552	1.01966e+06	1.10414e+06	5	1	3	3	2	6	7	1	5
F1LRR8	1	1	43.79	0.338602	1.25807	Exercise	Control	Metalloreductase STEAP4 OS=Rattus norvegicus GN=Steap4 PE=4 SV=1	67086.6	55912.1	22330.9	101239	54471.5	67324.1	21352.4	50391.3	55273.3	26707.9	89427.3	97556.1	90658.2	65470.3	36525.7	92069.5	76657.7	66980.3	30297.3	99890	43699.5	55746.6	22585.1	44842	65198.4	30971.1	89427.3	82687.4	54501.6	59739.1	38225.2	74068.1	1	0	0	0	0	0	0	0	0
D3ZMH4	22	1	1740.67	0.339408	1.09728	Exercise	Control	Uncharacterized protein OS=Rattus norvegicus PE=4 SV=1	1.9377e+07	1.86863e+07	2.54932e+07	1.92681e+07	3.47906e+07	3.23759e+07	3.31442e+07	3.26625e+07	2.45509e+07	3.33305e+07	2.54325e+07	2.38181e+07	3.85678e+07	3.08982e+07	2.85614e+07	3.16305e+07	2.21415e+07	2.23854e+07	3.45878e+07	1.90114e+07	2.79106e+07	2.68084e+07	3.50577e+07	2.90656e+07	2.89593e+07	3.86508e+07	2.54325e+07	2.01879e+07	2.31861e+07	2.81934e+07	2.98903e+07	2.54461e+07	2	1	1	1	1	2	0	2	1
Q6P725	16	14	1016	0.339464	1.07084	Control	Exercise	Desmin OS=Rattus norvegicus GN=Des PE=2 SV=1	7.71408e+06	6.5175e+06	7.69139e+06	6.21101e+06	8.45118e+06	8.5102e+06	8.42042e+06	6.87547e+06	7.2763e+06	6.30114e+06	5.56123e+06	9.4743e+06	7.71457e+06	5.65133e+06	7.66712e+06	6.75039e+06	8.81462e+06	7.80769e+06	1.04352e+07	6.12825e+06	6.77992e+06	7.04673e+06	8.90656e+06	6.11831e+06	8.58286e+06	7.30696e+06	5.56123e+06	8.0303e+06	4.63782e+06	5.15662e+06	8.02385e+06	5.43056e+06	8	9	8	6	8	10	10	7	7
P31399;D3ZBE6;D3ZWT8	8	8	648.41	0.340204	1.04304	Exercise	Control	ATP synthase subunit d, mitochondrial OS=Rattus norvegicus GN=Atp5h PE=1 SV=3	1.37664e+08	1.4885e+08	1.78517e+08	1.36235e+08	1.59928e+08	1.74584e+08	1.52269e+08	1.35954e+08	1.74599e+08	1.60362e+08	1.48452e+08	1.45203e+08	1.53106e+08	1.55574e+08	1.63296e+08	1.76094e+08	1.57304e+08	1.78316e+08	2.42202e+08	1.3442e+08	1.28301e+08	1.44562e+08	1.6106e+08	1.20982e+08	2.0595e+08	1.8596e+08	1.48452e+08	1.23072e+08	9.20438e+07	1.41956e+08	1.70894e+08	1.41664e+08	11	9	11	9	10	7	8	10	8
D4A2S4;F1M3S2	24	15	1483.76	0.340824	1.13714	Exercise	Control	Myosin-binding protein C, slow-type OS=Rattus norvegicus GN=Mybpc1 PE=4 SV=1	1.11716e+07	6.71778e+06	5.85291e+06	1.08377e+07	1.00765e+07	7.43738e+06	7.73375e+06	1.3653e+07	6.88676e+06	1.02653e+07	9.86801e+06	8.45079e+06	8.82448e+06	1.63517e+07	1.10265e+07	1.18839e+07	1.27655e+07	8.04762e+06	7.9409e+06	1.06932e+07	8.08379e+06	6.1584e+06	8.18024e+06	1.21495e+07	8.12337e+06	1.19039e+07	9.86801e+06	7.16278e+06	5.30507e+06	1.49203e+07	1.15395e+07	9.56035e+06	5	3	6	8	8	6	5	8	5
P17475	15	15	953.75	0.340962	1.05899	Control	Exercise	Alpha-1-antiproteinase OS=Rattus norvegicus GN=Serpina1 PE=1 SV=2	2.39976e+07	2.63137e+07	2.58457e+07	3.00581e+07	2.34437e+07	2.31364e+07	2.73096e+07	2.63038e+07	2.30362e+07	2.34971e+07	1.85822e+07	2.39346e+07	2.04703e+07	2.57354e+07	2.73129e+07	3.23419e+07	2.74212e+07	3.15227e+07	3.50659e+07	2.96576e+07	1.88076e+07	1.91577e+07	2.88863e+07	2.34071e+07	2.71727e+07	2.72478e+07	1.85822e+07	2.02867e+07	1.23063e+07	2.34825e+07	2.85837e+07	2.60184e+07	8	11	12	9	9	7	10	12	11
D3ZDK6	3	1	152.23	0.341735	1.19998	Control	Exercise	Keratin, type II cytoskeletal 2 epidermal OS=Rattus norvegicus GN=Krt2 PE=3 SV=1	69687.3	156693	166977	42483.7	56392.4	13932.6	182739	172483	87512.2	84722.1	76812.9	215067	0	12161.5	171686	69874.5	79629.3	187712	226545	41917.6	45240.5	11536.6	193289	153488	103226	98245.8	76812.9	182288	0	11096.9	179674	56212.6	1	1	1	0	0	0	1	1	0
P35745;D4A1G1	4	4	265.89	0.34241	1.07644	Control	Exercise	Acylphosphatase-2 OS=Rattus norvegicus GN=Acyp2 PE=1 SV=2	1.25303e+07	1.19059e+07	1.08703e+07	1.14043e+07	7.98897e+06	1.01168e+07	1.12376e+07	1.22485e+07	1.12203e+07	1.07853e+07	1.08714e+07	9.34092e+06	8.20918e+06	1.01026e+07	1.35031e+07	7.99947e+06	1.4318e+07	1.42628e+07	1.47482e+07	1.12523e+07	6.40911e+06	8.37703e+06	1.18864e+07	1.08997e+07	1.3235e+07	1.25069e+07	1.08714e+07	7.91725e+06	4.93517e+06	9.21822e+06	1.41314e+07	6.43542e+06	2	2	3	4	2	2	2	4	4
D3ZIJ8	2	2	184.11	0.342574	1.12243	Control	Exercise	Thymosin alpha OS=Rattus norvegicus GN=Ptma PE=4 SV=1	823359	675359	819424	739387	500677	567766	575962	467924	680246	781097	535155	635679	578901	923901	284655	186324	940824	809052	1.11175e+06	729535	401666	470129	609214	416394	802393	905779	535155	538793	348022	843023	297899	149894	1	2	2	3	1	1	2	1	1
F1M225;D3ZQP3;D3ZQP7;E9PU16	10	3	625.34	0.342697	1.11725	Control	Exercise	Protein Rab1 (Fragment) OS=Rattus norvegicus GN=Rab1 PE=3 SV=1	913872	736712	912708	896870	746750	750459	523503	555447	1.06875e+06	941690	611141	615990	853793	616864	356186	338406	1.04425e+06	882550	1.23831e+06	884919	599077	621406	553726	494279	1.26066e+06	1.09201e+06	611141	522106	513281	562864	372759	272241	1	1	1	1	0	2	2	1	1
D3ZTW7	2	2	109.63	0.34296	1.12198	Control	Exercise	ATP synthase mitochondrial F1 complex assembly factor 2 (Predicted), isoform CRA_c OS=Rattus norvegicus GN=Atpaf2 PE=4 SV=1	204825	163783	197088	212741	263991	260086	269851	149101	189091	188584	211765	244490	98204.7	241813	185752	174614	234047	196205	267398	209907	211786	215360	285431	132681	223045	218687	211765	207227	59038.4	220645	194395	140474	1	0	0	0	0	0	0	0	1
P19357	3	3	148.91	0.343463	1.09147	Exercise	Control	Solute carrier family 2, facilitated glucose transporter member 4 OS=Rattus norvegicus GN=Slc2a4 PE=1 SV=1	2.24245e+06	2.65401e+06	2.94186e+06	2.57742e+06	3.13571e+06	3.35348e+06	2.77483e+06	2.98495e+06	2.25835e+06	2.69909e+06	3.49296e+06	2.77964e+06	3.20716e+06	3.18282e+06	2.87585e+06	4.24189e+06	2.56237e+06	3.1794e+06	3.99135e+06	2.54308e+06	2.51561e+06	2.7768e+06	2.93502e+06	2.65623e+06	2.66387e+06	3.12993e+06	3.49296e+06	2.35599e+06	1.92807e+06	2.9042e+06	3.00966e+06	3.41252e+06	2	1	2	1	1	2	0	1	1
Q5U2V4	1	1	39.08	0.343924	1.1322	Exercise	Control	Phospholipase B-like 1 OS=Rattus norvegicus GN=Plbd1 PE=2 SV=1	56187.2	35788.3	19784.6	114966	82651.9	31793.9	52761.5	439.733	107222	67723	71358.4	50167.4	28243.4	42720.8	25445.2	53627.1	64203.2	42872.8	26842.7	113434	66307.1	26326.5	55807.5	391.308	126475	78533.2	71358.4	42521.3	16979.3	38981.1	26629.1	43141.9	0	0	0	0	1	0	0	0	0
D3ZSD1;D3ZDF7;Q3KR86	28	28	2107.13	0.344215	1.06781	Exercise	Control	Mitochondrial inner membrane protein OS=Rattus norvegicus GN=Immt PE=4 SV=1	3.14102e+07	3.61803e+07	3.5725e+07	2.96611e+07	3.46194e+07	3.32138e+07	3.46003e+07	2.92842e+07	4.35251e+07	3.53125e+07	3.57255e+07	3.00394e+07	3.07588e+07	4.24934e+07	2.95531e+07	3.52365e+07	3.58914e+07	4.33424e+07	4.84697e+07	2.92659e+07	2.77733e+07	2.75021e+07	3.65979e+07	2.60593e+07	5.13406e+07	4.09492e+07	3.57255e+07	2.5461e+07	1.84915e+07	3.87735e+07	3.09281e+07	2.83471e+07	21	25	23	19	23	20	21	22	24
D3ZMK2	1	1	41.32	0.344975	1.1256	Control	Exercise	Uncharacterized protein OS=Rattus norvegicus PE=3 SV=1	2.68302e+06	2.71196e+06	3.17558e+06	2.01674e+06	2.22867e+06	2.94179e+06	1.9186e+06	1.58603e+06	2.32781e+06	3.08971e+06	3.76346e+06	2.51223e+06	1.78703e+06	1.85046e+06	1.31995e+06	462335	3.0658e+06	3.24881e+06	4.30845e+06	1.98986e+06	1.78794e+06	2.4359e+06	2.02937e+06	1.41137e+06	2.7458e+06	3.58291e+06	3.76346e+06	2.12933e+06	1.07432e+06	1.68847e+06	1.38137e+06	371939	1	1	2	0	0	0	0	0	1
D4A1A2	11	1	838.89	0.34603	1.69449	Control	Exercise	Uncharacterized protein OS=Rattus norvegicus PE=4 SV=1	1.53536e+06	1.74079e+06	1.0791e+06	1.2802e+06	319677	905743	1.01656e+06	10129.6	1.37541e+06	392114	851460	632270	13598.8	1.2558e+06	18652.2	115530	1.7544e+06	2.08539e+06	1.46406e+06	1.26314e+06	256459	749986	1.07525e+06	9014.11	1.62238e+06	454705	851460	535904	8175.26	1.14587e+06	19520.1	92941.3	1	0	1	1	1	0	0	0	0
D3ZDE4;B5DEP0	4	4	203.91	0.346882	1.0743	Exercise	Control	Deoxyguanosine kinase (Predicted), isoform CRA_a OS=Rattus norvegicus GN=Dguok PE=4 SV=1	1.69003e+06	1.37797e+06	1.62822e+06	1.29881e+06	1.09993e+06	1.36727e+06	796328	1.08306e+06	1.61129e+06	1.43616e+06	1.30682e+06	1.34367e+06	1.39471e+06	1.5761e+06	1.20152e+06	1.23973e+06	1.93114e+06	1.65075e+06	2.20907e+06	1.28151e+06	882413	1.13215e+06	842303	963791	1.90061e+06	1.6654e+06	1.30682e+06	1.13888e+06	838465	1.43813e+06	1.25742e+06	997342	1	3	0	1	1	1	0	0	2
P23711	2	2	69.69	0.347377	1.11513	Exercise	Control	Heme oxygenase 2 OS=Rattus norvegicus GN=Hmox2 PE=1 SV=1	171221	153300	230180	269309	281989	252296	293234	335863	277129	251373	187127	288936	320842	214187	348139	328463	195648	183647	312296	265721	226225	208910	310164	298876	326891	291499	187127	244898	192883	195437	364338	264242	0	0	0	1	0	1	0	0	1
P63029;D3ZFK4	6	5	483.33	0.348854	1.06066	Exercise	Control	Translationally-controlled tumor protein OS=Rattus norvegicus GN=Tpt1 PE=1 SV=1	2.22966e+07	2.04523e+07	2.07748e+07	2.25539e+07	2.38865e+07	2.44931e+07	1.69433e+07	2.60412e+07	2.28631e+07	2.46638e+07	2.22552e+07	2.18593e+07	2.81667e+07	2.24418e+07	2.64208e+07	1.95356e+07	2.54776e+07	2.4501e+07	2.8186e+07	2.22534e+07	1.91628e+07	2.02812e+07	1.79215e+07	2.31734e+07	2.69684e+07	2.86007e+07	2.22552e+07	1.85276e+07	1.69332e+07	2.04773e+07	2.76502e+07	1.5716e+07	7	8	6	7	5	8	5	7	7
Q05982	8	1	698.71	0.34895	1.08839	Control	Exercise	Nucleoside diphosphate kinase A OS=Rattus norvegicus GN=Nme1 PE=1 SV=1	859933	668367	802735	916817	886499	1.11882e+06	1.09208e+06	976646	710733	890803	627171	806728	803881	664995	1.42762e+06	795328	982617	800676	1.08911e+06	904601	711190	926421	1.15513e+06	869093	838354	1.033e+06	627171	683773	483275	606782	1.49404e+06	639826	0	1	0	1	1	0	1	0	0
Q4KLL7	1	1	39.9	0.350673	1.19047	Control	Exercise	Protein Vps4b OS=Rattus norvegicus GN=Vps4b PE=2 SV=1	38753.7	60784.4	21950.4	29659.4	62589.2	10406.1	46313	124639	72818.2	81118.6	75003.1	0	38977.6	16995.7	28068.2	18901.1	44282.6	72817.2	29781.1	29264.2	50211.9	8616.59	48986.8	110913	85893.6	94067.1	75003.1	0	23432.4	15507.9	29374.2	15205.6	0	0	0	0	0	0	1	0	0
P19103	1	1	41.75	0.351659	1.07661	Exercise	Control	Protein phosphatase 1 regulatory subunit 1A OS=Rattus norvegicus GN=Ppp1r1a PE=2 SV=1	551874	742323	584840	611798	492235	677850	499702	630375	565498	653507	550920	517941	798077	607438	735815	728823	630608	889272	793479	603646	394893	561282	528551	560955	667040	757823	550920	439001	479785	554263	770052	586324	0	0	0	0	0	1	1	1	0
D3ZJT8	10	1	906.32	0.351686	1.07916	Exercise	Control	Enolase OS=Rattus norvegicus GN=Eno1 PE=3 SV=1	5.30953e+06	5.50869e+06	3.68021e+06	5.45946e+06	3.70741e+06	3.7373e+06	3.52826e+06	3.91661e+06	4.39665e+06	4.26804e+06	4.88785e+06	5.73594e+06	3.53539e+06	5.38528e+06	4.69808e+06	4.69881e+06	6.06703e+06	6.59918e+06	4.9931e+06	5.38672e+06	2.97425e+06	3.09461e+06	3.73195e+06	3.4853e+06	5.18612e+06	4.94932e+06	4.88785e+06	4.86171e+06	2.12539e+06	4.91386e+06	4.91667e+06	3.7801e+06	0	1	1	1	1	1	1	1	1
G3V843	4	3	172.5	0.353214	1.09249	Control	Exercise	Coagulation factor II, isoform CRA_a OS=Rattus norvegicus GN=F2 PE=3 SV=1	433989	443760	537812	589671	586877	544674	422559	623991	606852	486235	307752	570964	398697	538582	284671	635421	495905	531606	729673	581814	470820	451009	446955	555274	715820	563850	307752	483942	239688	491435	297916	511183	1	1	2	1	1	1	1	1	1
B2GV15	7	7	394.4	0.35338	1.06975	Exercise	Control	Dihydrolipoamide branched chain transacylase E2 OS=Rattus norvegicus GN=Dbt PE=2 SV=1	2.51837e+06	3.31601e+06	3.56069e+06	3.12052e+06	2.43479e+06	2.49674e+06	2.99075e+06	2.74672e+06	3.8337e+06	2.71534e+06	2.92902e+06	3.14187e+06	2.44773e+06	3.11037e+06	3.10333e+06	3.52031e+06	2.87765e+06	3.97244e+06	4.83094e+06	3.07894e+06	1.9533e+06	2.06738e+06	3.16341e+06	2.44424e+06	4.52209e+06	3.14878e+06	2.92902e+06	2.66301e+06	1.47152e+06	2.83809e+06	3.24772e+06	2.83202e+06	3	4	5	3	4	3	6	2	3
P21670	4	4	245.36	0.353838	1.1128	Control	Exercise	Proteasome subunit alpha type-4 OS=Rattus norvegicus GN=Psma4 PE=1 SV=1	1.35375e+06	1.30564e+06	1.78146e+06	1.28669e+06	1.83583e+06	1.73742e+06	1.64761e+06	927784	1.66472e+06	1.44944e+06	1.0747e+06	1.35962e+06	1.44146e+06	1.01509e+06	1.3015e+06	1.3658e+06	1.54688e+06	1.5641e+06	2.41698e+06	1.26954e+06	1.47279e+06	1.43864e+06	1.74273e+06	825612	1.96364e+06	1.6808e+06	1.0747e+06	1.1524e+06	866576	926230	1.36206e+06	1.09876e+06	1	1	3	0	2	4	2	1	2
F8WG56	7	4	345	0.354048	1.62971	Exercise	Control	Protein LOC100363671 (Fragment) OS=Rattus norvegicus GN=LOC100363671 PE=4 SV=1	1.97967e+06	2.12328e+06	1.56891e+06	2.61925e+06	1.53679e+06	1.06531e+06	4.6025e+06	3.35437e+06	5.71268e+06	4.11606e+06	3.04191e+06	6.30044e+06	525284	5.99788e+06	1.21063e+06	3.8152e+06	2.2621e+06	2.5436e+06	2.12861e+06	2.58435e+06	1.23289e+06	882114	4.86821e+06	2.98497e+06	6.73847e+06	4.77308e+06	3.04191e+06	5.34017e+06	315789	5.47283e+06	1.26696e+06	3.06925e+06	0	0	0	0	1	0	3	1	2
F1LSP2	3	3	135.24	0.355274	1.15881	Exercise	Control	Uncharacterized protein (Fragment) OS=Rattus norvegicus PE=3 SV=1	327300	490209	627928	393724	339181	280975	628550	807528	409756	457845	444666	520905	524957	615345	472652	1.06789e+06	373994	587250	851937	388477	272106	232657	664838	718599	483333	530929	444666	441513	315592	561478	494644	859094	1	1	1	1	0	0	0	0	1
G3V741;P16036	12	12	776.6	0.356796	1.05476	Exercise	Control	Phosphate carrier protein, mitochondrial OS=Rattus norvegicus GN=Slc25a3 PE=3 SV=1	6.58757e+07	7.56155e+07	8.67853e+07	6.88619e+07	6.00559e+07	7.06272e+07	6.71533e+07	6.46915e+07	8.66589e+07	6.32781e+07	7.17834e+07	8.60758e+07	7.38606e+07	6.84713e+07	6.72226e+07	7.29602e+07	7.5274e+07	9.05842e+07	1.17745e+08	6.79443e+07	4.81796e+07	5.84817e+07	7.10302e+07	5.75674e+07	1.0222e+08	7.33788e+07	7.17834e+07	7.29568e+07	4.44033e+07	6.24774e+07	7.03504e+07	5.8695e+07	9	11	7	9	11	11	8	7	10
F1LRL8	1	1	37.07	0.357353	1.12964	Control	Exercise	Protein Arpc3 (Fragment) OS=Rattus norvegicus GN=Arpc3 PE=4 SV=1	112614	131723	227350	140291	200311	138391	152971	112614	81190	213774	101470	99237.9	147734	132878	146925	153473	128680	157799	308456	138422	160698	114592	161802	100212	95768.6	247898	101470	84112.8	88814.5	121246	153761	123466	0	0	0	0	0	0	0	0	0
Q63910	4	2	251.63	0.358294	1.2103	Control	Exercise	Alpha globin OS=Rattus norvegicus GN=LOC287167 PE=3 SV=2	495829	1.07397e+06	476974	1.38875e+06	287823	997979	1.3289e+06	1.03542e+06	1.17664e+06	1.06188e+06	471835	522638	399067	10690.9	903279	1.30841e+06	566567	1.28657e+06	647131	1.37025e+06	230905	826360	1.40563e+06	921398	1.38793e+06	1.23139e+06	471835	442981	239910	9755	945308	1.05259e+06	1	1	1	2	0	2	2	1	2
A0JN17	1	1	58.24	0.358663	1.08143	Exercise	Control	V-Ki-ras2 Kirsten rat sarcoma viral oncogene homolog OS=Rattus norvegicus GN=Kras PE=2 SV=1	149983	160661	138995	144608	152782	158805	117258	149695	154045	116278	175801	130791	158394	152174	206266	174542	171380	192465	188580	142681	122569	131496	124028	133210	181706	134839	175801	110857	95223	138853	215863	140415	1	0	1	1	1	1	1	1	0
H6X2W5	2	2	114.47	0.358927	1.11599	Control	Exercise	C-reactive protein, pentraxin-related OS=Rattus norvegicus GN=crp PE=4 SV=1	5.35767e+06	3.50605e+06	4.01385e+06	4.98259e+06	3.20127e+06	3.12508e+06	4.58335e+06	5.17034e+06	3.07764e+06	4.23243e+06	1.93583e+06	4.10766e+06	3.0633e+06	4.11581e+06	4.615e+06	5.26504e+06	6.12203e+06	4.2001e+06	5.44577e+06	4.9162e+06	2.5682e+06	2.58767e+06	4.84796e+06	4.60096e+06	3.63027e+06	4.90803e+06	1.93583e+06	3.4816e+06	1.84159e+06	3.75551e+06	4.82973e+06	4.23562e+06	1	2	2	2	1	2	1	2	2
Q9Z339;B6DYQ6;D3ZJM9	10	2	462.19	0.35904	1.1361	Control	Exercise	Glutathione S-transferase omega-1 OS=Rattus norvegicus GN=Gsto1 PE=1 SV=2	231345	345089	360209	300021	166476	221520	174406	266162	283180	441712	231639	212658	157712	224236	142311	124380	264350	413402	488712	296024	133555	183426	184475	236851	334028	512220	231639	180246	94813.1	204606	148933	100061	0	0	1	1	0	0	0	1	0
D4A5E5	3	3	138.04	0.359604	1.08973	Control	Exercise	Protein Sgcb OS=Rattus norvegicus GN=Sgcb PE=4 SV=1	1.84164e+06	1.70357e+06	1.96777e+06	1.6413e+06	1.79675e+06	1.93388e+06	1.2676e+06	1.28661e+06	1.90251e+06	1.62681e+06	1.65787e+06	1.82604e+06	1.56354e+06	1.59386e+06	1.05156e+06	1.11037e+06	2.10438e+06	2.0408e+06	2.66976e+06	1.61943e+06	1.44143e+06	1.60132e+06	1.34078e+06	1.14492e+06	2.24413e+06	1.88649e+06	1.65787e+06	1.54773e+06	939964	1.45433e+06	1.10049e+06	893271	1	2	2	0	2	1	1	0	3
F1M4U5	2	2	99.02	0.360179	1.14661	Control	Exercise	Protein Synm (Fragment) OS=Rattus norvegicus GN=Synm PE=4 SV=1	169956	119857	114721	138444	82800.9	95261.9	71210.6	112524	130323	131640	135409	104131	102981	68904.8	84044.1	31652.9	194203	143584	155647	136599	66426.6	78880.1	75321.8	100132	153724	152653	135409	88260.6	61909.8	62872.9	87954.6	25464.2	0	2	1	1	1	0	1	2	1
P22062;F1M7U8	8	8	500.62	0.362164	1.05232	Control	Exercise	Protein-L-isoaspartate(D-aspartate) O-methyltransferase OS=Rattus norvegicus GN=Pcmt1 PE=1 SV=2	1.93912e+07	1.7987e+07	1.88028e+07	2.137e+07	1.64147e+07	2.15034e+07	1.65451e+07	1.80896e+07	1.92375e+07	1.81737e+07	1.69782e+07	1.73545e+07	1.87609e+07	1.70155e+07	2.11258e+07	1.39953e+07	2.21577e+07	2.15477e+07	2.55106e+07	2.10853e+07	1.31686e+07	1.78056e+07	1.75003e+07	1.60975e+07	2.26918e+07	2.10747e+07	1.69782e+07	1.47094e+07	1.12786e+07	1.55259e+07	2.21088e+07	1.12589e+07	4	3	5	4	2	6	4	3	7
F1LQX9	1	1	44.84	0.366884	1.06801	Control	Exercise	Nuclear protein localization protein 4 homolog (Fragment) OS=Rattus norvegicus GN=Nploc4 PE=4 SV=1	63132.5	57476.2	111950	40532.9	80422.3	106863	68424.4	18604.4	112450	111650	59664.3	42346.2	0	101416	57589.3	27432.4	72139.5	68854.1	151888	39992.8	64518.4	88486.4	72374.7	16555.6	132641	129472	59664.3	35892.1	0	92537.9	60268.9	22068.8	1	0	0	0	0	0	1	0	0
D3ZVS2	10	10	549.67	0.367167	1.09094	Exercise	Control	L-2-hydroxyglutarate dehydrogenase (Predicted) OS=Rattus norvegicus GN=L2hgdh PE=4 SV=1	1.63309e+06	2.54026e+06	3.15376e+06	4.75641e+06	2.83498e+06	1.49829e+06	4.59006e+06	4.61458e+06	4.52662e+06	2.9942e+06	3.32628e+06	3.24065e+06	3.76658e+06	2.85098e+06	4.15941e+06	3.0866e+06	1.86608e+06	3.04313e+06	4.27884e+06	4.69303e+06	2.27435e+06	1.24063e+06	4.85506e+06	4.1064e+06	5.33943e+06	3.47214e+06	3.32628e+06	2.74673e+06	2.26438e+06	2.60141e+06	4.35294e+06	2.48311e+06	1	4	5	5	4	1	6	5	5
P11240	8	8	533.98	0.368707	1.05304	Exercise	Control	Cytochrome c oxidase subunit 5A, mitochondrial OS=Rattus norvegicus GN=Cox5a PE=1 SV=1	8.85229e+07	8.90432e+07	9.73083e+07	9.14872e+07	1.05189e+08	9.97109e+07	1.15855e+08	9.08304e+07	1.19246e+08	8.36951e+07	9.73403e+07	1.00837e+08	9.41232e+07	1.0048e+08	1.19228e+08	1.04259e+08	1.01152e+08	1.0667e+08	1.32022e+08	9.02682e+07	8.43871e+07	8.2564e+07	1.22544e+08	8.08278e+07	1.40658e+08	9.70549e+07	9.73403e+07	8.54683e+07	5.65847e+07	9.16842e+07	1.24775e+08	8.38742e+07	8	6	8	8	10	9	7	8	9
Q6PCU8	3	2	191.53	0.37086	1.09147	Exercise	Control	NADH dehydrogenase [ubiquinone] flavoprotein 3, mitochondrial OS=Rattus norvegicus GN=Ndufv3 PE=3 SV=1	6.35023e+06	7.42395e+06	6.43605e+06	9.46841e+06	9.62287e+06	7.71075e+06	1.59844e+07	7.17969e+06	1.12737e+07	7.01443e+06	7.69604e+06	8.61726e+06	1.2185e+07	1.03041e+07	1.03914e+07	9.11326e+06	7.2562e+06	8.89359e+06	8.73207e+06	9.34225e+06	7.7199e+06	6.38476e+06	1.69072e+07	6.38903e+06	1.32981e+07	8.1341e+06	7.69604e+06	7.30388e+06	7.32536e+06	9.40207e+06	1.08749e+07	7.33144e+06	3	2	3	1	2	2	1	1	2
Q7M730	1	1	35.64	0.3712	1.11363	Exercise	Control	Sodium channel subunit beta-4 OS=Rattus norvegicus GN=Scn4b PE=1 SV=1	148409	133442	127209	127093	182553	178123	179381	232238	141908	151792	151216	166385	176907	162195	231922	274807	169582	159858	172589	125400	146452	147492	189737	206663	167390	176022	151216	141026	106352	147996	242713	221077	1	0	0	0	0	0	0	0	0
P62755;D3Z9H5	6	6	313.5	0.371399	1.0678	Control	Exercise	40S ribosomal protein S6 OS=Rattus norvegicus GN=Rps6 PE=1 SV=1	1.32532e+06	1.00514e+06	1.263e+06	1.46583e+06	1.42902e+06	1.1967e+06	997866	1.26409e+06	1.20744e+06	1.19867e+06	893107	1.13954e+06	1.33934e+06	1.16612e+06	1.33994e+06	1.03119e+06	1.5144e+06	1.20412e+06	1.71357e+06	1.4463e+06	1.14643e+06	990904	1.05548e+06	1.12488e+06	1.42426e+06	1.39e+06	893107	965862	805178	1.06404e+06	1.40228e+06	829572	4	2	3	2	3	5	4	2	2
Q63704;P32198;Q9Z2G4;Q9Z2G5	25	24	1532.51	0.37359	1.0604	Exercise	Control	Carnitine O-palmitoyltransferase 1, muscle isoform OS=Rattus norvegicus GN=Cpt1b PE=1 SV=1	2.88319e+07	3.68659e+07	3.87308e+07	3.25266e+07	3.29644e+07	3.32463e+07	3.50171e+07	3.08635e+07	4.25802e+07	2.96557e+07	3.30626e+07	4.37261e+07	3.37512e+07	3.61683e+07	3.14284e+07	3.49248e+07	3.29453e+07	4.41638e+07	5.25477e+07	3.20932e+07	2.64455e+07	2.75291e+07	3.70387e+07	2.74647e+07	5.0226e+07	3.43895e+07	3.30626e+07	3.70617e+07	2.02905e+07	3.30021e+07	3.28907e+07	2.80963e+07	13	20	18	16	21	20	20	15	18
F1LNN9	1	1	87.78	0.373991	1.08626	Control	Exercise	Brain acid soluble protein 1 OS=Rattus norvegicus GN=Basp1 PE=4 SV=1	14179.1	2653.35	19382.4	22010.3	15183.9	6029.01	14597	20423.2	30233.1	14013.8	10339.5	24439.6	8874.13	0	12718.8	4749.81	16202	3178.6	26297	21717	12181.2	4992.23	15439.7	18174.1	35661.8	16250.8	10339.5	20714.7	5334.92	0	13310.6	3821.13	1	0	1	0	1	0	1	0	1
Q6P9V7;F1M5C5	4	4	204.81	0.374214	1.11327	Control	Exercise	Proteasome (Prosome, macropain) activator subunit 1 OS=Rattus norvegicus GN=Psme1 PE=2 SV=1	1.45499e+06	1.69474e+06	3.20767e+06	2.01701e+06	2.01978e+06	1.65697e+06	1.75674e+06	1.93027e+06	1.70174e+06	2.15266e+06	1.39239e+06	1.56772e+06	1.67825e+06	1.86513e+06	2.01733e+06	1.76164e+06	1.66257e+06	2.03022e+06	4.35198e+06	1.99013e+06	1.62036e+06	1.37203e+06	1.85816e+06	1.7177e+06	2.00731e+06	2.49628e+06	1.39239e+06	1.32878e+06	1.00893e+06	1.70185e+06	2.1112e+06	1.41721e+06	0	0	2	0	1	0	1	2	0
G3V734	7	7	356.82	0.374729	1.27355	Exercise	Control	2,4-dienoyl CoA reductase 1, mitochondrial, isoform CRA_a OS=Rattus norvegicus GN=Decr1 PE=4 SV=1	4.48893e+06	3.7315e+06	7.53226e+06	6.81e+06	3.22356e+06	1.98732e+06	2.26094e+06	2.64953e+06	8.29973e+06	4.20925e+06	2.97975e+06	4.42627e+06	6.61357e+06	2.55212e+06	9.80917e+06	2.73484e+06	5.12935e+06	4.47019e+06	1.02194e+07	6.71926e+06	2.58609e+06	1.64557e+06	2.39147e+06	2.35775e+06	9.79005e+06	4.88114e+06	2.97975e+06	3.75165e+06	3.97593e+06	2.32871e+06	1.02656e+07	2.20013e+06	3	3	4	5	4	2	1	3	5
B0BMW0	5	4	278.2	0.375072	1.04418	Control	Exercise	RAB14, member RAS oncogene family OS=Rattus norvegicus GN=Rab14 PE=2 SV=1	1.848e+06	1.54434e+06	1.86036e+06	2.19355e+06	1.78366e+06	1.82153e+06	1.77241e+06	1.72577e+06	1.67708e+06	1.87499e+06	1.53082e+06	1.69751e+06	1.64853e+06	1.65785e+06	1.82709e+06	2.0201e+06	2.11165e+06	1.85006e+06	2.52403e+06	2.16432e+06	1.43094e+06	1.50829e+06	1.87473e+06	1.53572e+06	1.97822e+06	2.17428e+06	1.53082e+06	1.43879e+06	991057	1.51272e+06	1.9121e+06	1.62513e+06	1	1	2	1	2	1	2	1	2
P06686;D3ZE88;D3ZS87;D3ZSA3;F1LMF3;F1LRK1;G3V8S4	33	23	2223.93	0.375126	1.0444	Exercise	Control	Sodium/potassium-transporting ATPase subunit alpha-2 OS=Rattus norvegicus GN=Atp1a2 PE=1 SV=1	1.40539e+07	1.45273e+07	1.88547e+07	1.65913e+07	1.74145e+07	1.78558e+07	1.68739e+07	1.47116e+07	1.95318e+07	1.76821e+07	1.58542e+07	1.79079e+07	1.68274e+07	1.60037e+07	1.48272e+07	1.806e+07	1.6059e+07	1.74031e+07	2.5581e+07	1.63702e+07	1.39707e+07	1.47852e+07	1.78481e+07	1.30915e+07	2.3039e+07	2.05046e+07	1.58542e+07	1.51785e+07	1.01162e+07	1.46028e+07	1.55171e+07	1.45289e+07	12	13	19	14	14	14	11	10	14
F1LUD9	3	3	134.23	0.376209	1.05543	Exercise	Control	Protein Lrrc20 (Fragment) OS=Rattus norvegicus GN=Lrrc20 PE=4 SV=1	849553	664729	683685	840252	670247	770061	513788	666040	799572	800186	678546	675129	699267	672874	856763	789631	970756	796318	927585	829056	537702	637637	543450	592692	943145	927916	678546	572231	420383	613971	896627	635243	0	0	1	0	0	1	1	0	0
P04762;D3ZYF1	18	17	875.96	0.376534	1.10622	Exercise	Control	Catalase OS=Rattus norvegicus GN=Cat PE=1 SV=3	1.07825e+07	7.54137e+06	7.68589e+06	8.48261e+06	8.0858e+06	9.91794e+06	1.18852e+07	9.1044e+06	1.151e+07	8.43937e+06	8.92455e+06	1.1196e+07	9.27809e+06	6.82452e+06	1.07761e+07	1.43426e+07	1.23208e+07	9.03424e+06	1.04278e+07	8.36958e+06	6.4868e+06	8.21239e+06	1.25714e+07	8.10178e+06	1.35767e+07	9.7865e+06	8.92455e+06	9.48955e+06	5.57778e+06	6.22711e+06	1.12775e+07	1.15383e+07	10	3	9	5	7	8	9	8	10
Q09073;D3ZE29;D4A481	13	2	728.15	0.376674	1.1201	Exercise	Control	ADP/ATP translocase 2 OS=Rattus norvegicus GN=Slc25a5 PE=1 SV=3	633682	631490	621456	516391	553072	924118	780906	896249	687153	478277	752479	699012	707512	809615	1.04529e+06	1.04546e+06	724087	756499	843157	509510	443700	765201	825990	797550	810540	554621	752479	592474	425340	738742	1.09393e+06	841051	1	2	1	1	1	1	1	1	1
D3ZD19	1	1	59.96	0.37689	1.12926	Exercise	Control	Extracellular link domain-containing 1 (Predicted) OS=Rattus norvegicus GN=Lyve1 PE=4 SV=1	38564.6	29992	63343.2	56643.7	52034.1	67176	105561	37370.5	47241.6	69615.3	45196.6	89711.3	47906.6	50004.8	82036.4	77228.9	44066.5	35929.2	85940.5	55888.9	41744.1	55624	111656	33255.1	55724.5	80727.7	45196.6	76038.2	28800.3	45627.5	85853.4	62129.2	0	0	0	0	0	0	1	0	0
D3ZM33;D3ZAU6;D4AA93;F1M2A2	5	4	230.7	0.378242	1.06303	Control	Exercise	Protein LOC100362298 OS=Rattus norvegicus GN=LOC100362298 PE=3 SV=1	595736	701999	686408	764715	579903	679874	564405	604600	799227	835774	528921	541450	460280	524852	578842	601315	680728	840966	931280	754525	465225	562959	596990	538018	942739	969184	528921	458926	276710	478907	605775	483746	1	1	2	2	1	1	1	2	2
D4A6G6;D3ZGN8;D3ZSH6;D3ZUD7;D4A8B9;F1LYF3;F1M395;F1M764	5	5	210.72	0.378933	1.06521	Control	Exercise	Uncharacterized protein OS=Rattus norvegicus GN=LOC100362339 PE=4 SV=1	1.27187e+06	923687	1.03928e+06	899303	1.06868e+06	984844	1.21645e+06	1.0806e+06	1.27606e+06	917521	864738	1.26596e+06	769457	854995	1.11956e+06	896981	1.45332e+06	1.10654e+06	1.41004e+06	887320	857341	815484	1.28668e+06	961600	1.5052e+06	1.06398e+06	864738	1.07301e+06	462580	780149	1.17165e+06	721604	0	1	1	0	0	0	3	2	1
G3V879	5	5	304.3	0.378977	1.11843	Exercise	Control	Demethyl-Q 7, isoform CRA_b OS=Rattus norvegicus GN=Coq7 PE=4 SV=1	3.41304e+06	4.50287e+06	3.91528e+06	4.03464e+06	4.97948e+06	3.41936e+06	3.75398e+06	1.89547e+06	4.94345e+06	2.95393e+06	3.99579e+06	5.3783e+06	3.98701e+06	2.85386e+06	4.25664e+06	5.08781e+06	3.89997e+06	5.39425e+06	5.31203e+06	3.98088e+06	3.99477e+06	2.83134e+06	3.9707e+06	1.68673e+06	5.8311e+06	3.42545e+06	3.99579e+06	4.55858e+06	2.3969e+06	2.60403e+06	4.45469e+06	4.09304e+06	5	5	6	5	5	3	4	4	5
P52944	4	3	241.48	0.379342	1.10363	Control	Exercise	PDZ and LIM domain protein 1 OS=Rattus norvegicus GN=Pdlim1 PE=2 SV=4	1.79046e+06	1.07214e+06	1.33132e+06	1.49837e+06	1.85867e+06	1.60081e+06	2.17846e+06	1.87741e+06	1.37096e+06	1.41331e+06	1.11577e+06	1.62058e+06	1.3943e+06	1.68952e+06	1.46217e+06	1.90081e+06	2.0459e+06	1.28438e+06	1.80626e+06	1.47841e+06	1.49111e+06	1.32553e+06	2.30423e+06	1.67066e+06	1.61713e+06	1.63891e+06	1.11577e+06	1.37359e+06	838224	1.54162e+06	1.53021e+06	1.52916e+06	2	2	2	3	3	3	2	1	1
F1MAL9	6	5	335.25	0.379615	1.23475	Exercise	Control	Collagen alpha-1(I) chain OS=Rattus norvegicus GN=Col1a1 PE=4 SV=1	3.6392e+06	3.3011e+06	3.02767e+06	1.53923e+06	5.94689e+06	2.91188e+06	5.36939e+06	2.88076e+06	3.75965e+06	3.2529e+06	1.96597e+06	7.68312e+06	4.92145e+06	2.70301e+06	4.53077e+06	6.51682e+06	4.1584e+06	3.95458e+06	4.10777e+06	1.51872e+06	4.77086e+06	2.41113e+06	5.67938e+06	2.56352e+06	4.43474e+06	3.77214e+06	1.96597e+06	6.51212e+06	2.95866e+06	2.46639e+06	4.74158e+06	5.24265e+06	4	5	3	3	4	3	4	4	4
Q52KJ9	1	1	39.31	0.379951	1.09887	Exercise	Control	Protein Tmx1 OS=Rattus norvegicus GN=Tmx1 PE=2 SV=1	35343.3	17546.4	30876.3	45620.4	22276.6	19151	21259.6	16867.7	26276.9	42710.3	35119.5	5103.07	36475.2	0	25539.2	58375.7	40385.6	21019.8	41891.2	45012.5	17871.3	15857.7	22486.9	15010.2	30995.2	49527.9	35119.5	4325.3	21928.1	0	26727.5	46962.1	0	0	1	0	0	0	0	0	0
Q6IMF3;D3ZSY5;F1LRC1;F1M7F4	5	3	279.39	0.380957	1.05517	Control	Exercise	Keratin, type II cytoskeletal 1 OS=Rattus norvegicus GN=Krt1 PE=2 SV=1	2.55905e+06	4.90258e+06	3.62785e+06	4.15416e+06	5.44626e+06	4.60904e+06	5.29857e+06	4.69359e+06	2.78796e+06	4.4113e+06	2.97313e+06	1.04452e+07	1.81272e+06	2.12978e+06	6.68761e+06	2.19812e+06	2.92414e+06	5.87308e+06	4.92206e+06	4.09881e+06	4.36924e+06	3.81644e+06	5.60447e+06	4.17671e+06	3.28858e+06	5.11545e+06	2.97313e+06	8.85322e+06	1.08977e+06	1.94334e+06	6.99878e+06	1.76834e+06	3	3	3	3	3	3	3	3	2
G3V8G2	4	3	246.17	0.381026	1.11266	Control	Exercise	Proteasome (Prosome, macropain) 26S subunit, non-ATPase, 5 (Predicted), isoform CRA_a OS=Rattus norvegicus GN=Psmd5 PE=4 SV=1	1.91574e+06	2.24301e+06	2.49468e+06	2.34432e+06	1.66951e+06	2.26189e+06	1.2577e+06	2.47251e+06	1.40344e+06	2.00547e+06	2.03251e+06	1.94921e+06	2.09612e+06	2.21912e+06	1.19662e+06	2.07007e+06	2.18905e+06	2.68703e+06	3.38465e+06	2.31308e+06	1.33935e+06	1.87292e+06	1.33031e+06	2.20022e+06	1.65544e+06	2.3256e+06	2.03251e+06	1.65213e+06	1.26014e+06	2.02486e+06	1.2523e+06	1.66533e+06	2	1	1	2	0	1	0	0	0
G3V6I5	1	1	48.08	0.38135	1.02638	Exercise	Control	Protein Dnaja3 OS=Rattus norvegicus GN=Dnaja3 PE=3 SV=1	258649	223359	267676	273171	240163	254587	272865	0	300591	157501	237200	329728	244992	181758	266014	119921	295549	267574	363168	269531	192670	210807	288618	0	354566	182642	237200	279474	147284	165847	278391	96474	0	0	1	0	0	0	0	0	1
Q6DGG1;F1M2R0	2	2	79.34	0.38139	1.06188	Exercise	Control	Abhydrolase domain-containing protein 14B OS=Rattus norvegicus GN=Abhd14b PE=2 SV=1	890038	531051	535322	820859	537575	576980	505699	729932	643652	685290	668650	831251	715204	588443	645741	666535	1.01702e+06	636177	726294	809921	431267	477759	534895	649549	759228	794679	668650	704558	429964	536932	675786	536214	1	1	1	1	1	2	1	2	1
D3ZUX5	7	7	380.58	0.382059	1.08112	Exercise	Control	Coiled-coil-helix-coiled-coil-helix domain containing 3 (Predicted), isoform CRA_a OS=Rattus norvegicus GN=Chchd3 PE=4 SV=1	6.19792e+06	6.82237e+06	5.92669e+06	5.71024e+06	5.59891e+06	6.31231e+06	6.35674e+06	6.00453e+06	8.53124e+06	6.38691e+06	6.63897e+06	5.13309e+06	4.8932e+06	7.24615e+06	7.74667e+06	6.32267e+06	7.08216e+06	8.17292e+06	8.041e+06	5.63416e+06	4.4917e+06	5.22681e+06	6.72374e+06	5.34328e+06	1.00631e+07	7.40642e+06	6.63897e+06	4.35074e+06	2.94168e+06	6.61183e+06	8.10711e+06	5.08646e+06	4	6	5	6	4	5	5	6	5
P40307	3	3	133	0.382218	1.09662	Control	Exercise	Proteasome subunit beta type-2 OS=Rattus norvegicus GN=Psmb2 PE=1 SV=1	734461	815575	1.08698e+06	587354	809307	1.13028e+06	767848	795404	855476	756918	668445	799341	607188	940704	831414	675008	839244	977025	1.47475e+06	579528	649263	935912	812178	707811	1.00909e+06	877741	668445	677512	365028	858355	870098	543031	0	2	1	1	0	2	1	0	1
Q6P9Y4;D3ZB81;D4A2A1;F1LXE6;F1LZS8	22	11	1398.75	0.384385	1.08499	Exercise	Control	ADP/ATP translocase 1 OS=Rattus norvegicus GN=Slc25a4 PE=2 SV=1	1.75354e+08	2.07159e+08	2.4843e+08	2.05986e+08	1.85716e+08	2.22368e+08	2.413e+08	2.34677e+08	2.71949e+08	1.6535e+08	2.25241e+08	2.77813e+08	1.84931e+08	2.17195e+08	2.60212e+08	2.64561e+08	2.00371e+08	2.48168e+08	3.37056e+08	2.03242e+08	1.48989e+08	1.84129e+08	2.55231e+08	2.08833e+08	3.20781e+08	1.91744e+08	2.25241e+08	2.35471e+08	1.11177e+08	1.98182e+08	2.7232e+08	2.12834e+08	11	14	16	11	10	13	13	13	15
G3V615	1	1	35.73	0.384501	1.06306	Control	Exercise	Complement factor B, isoform CRA_b OS=Rattus norvegicus GN=Cfb PE=3 SV=1	206656	221635	286348	174831	249377	210507	250304	310186	270468	32930.7	190429	259833	212589	171069	143839	515393	236139	265509	388501	172502	200061	174307	264754	276027	319034	38187.2	190429	220232	127804	156094	150532	414624	0	0	0	0	0	1	1	1	1
B0BMY8;D3ZVW5	2	2	120.82	0.385754	1.21912	Exercise	Control	Histone H3 OS=Rattus norvegicus GN=H3f3b PE=2 SV=1	744136	391854	353375	328778	620862	344610	251947	228348	385152	340810	349421	887406	666540	269522	724774	355477	850299	469425	479440	324397	498083	285348	266493	203201	454311	395212	349421	752154	400709	245929	758497	285974	3	0	1	1	3	0	1	0	1
Q07009	17	17	1159.56	0.386379	1.05621	Control	Exercise	Calpain-2 catalytic subunit OS=Rattus norvegicus GN=Capn2 PE=1 SV=3	1.2873e+07	1.01673e+07	1.26235e+07	1.23357e+07	1.17672e+07	1.39004e+07	1.15043e+07	1.5375e+07	9.83628e+06	1.22026e+07	1.16072e+07	1.20574e+07	1.36249e+07	1.02382e+07	1.22717e+07	1.3357e+07	1.47095e+07	1.218e+07	1.71269e+07	1.21713e+07	9.44019e+06	1.151e+07	1.21685e+07	1.36818e+07	1.16025e+07	1.41504e+07	1.16072e+07	1.02197e+07	8.191e+06	9.34197e+06	1.28427e+07	1.07455e+07	9	9	11	8	9	13	6	7	6
D4A7U4	4	4	151.7	0.386393	1.11392	Exercise	Control	Protein Smyd1 OS=Rattus norvegicus GN=Smyd1 PE=4 SV=1	862955	1.01573e+06	782980	1.0946e+06	646632	718008	669957	1.00768e+06	980315	1.26749e+06	906378	641824	725018	1.29088e+06	862549	898584	986070	1.2168e+06	1.0623e+06	1.08001e+06	518757	594535	708636	896708	1.15634e+06	1.46981e+06	906378	544002	435864	1.17787e+06	902682	722893	1	1	1	2	1	1	1	3	2
D3Z9Y9	2	2	99.17	0.386435	1.09627	Control	Exercise	Dipeptidyl peptidase 1 light chain OS=Rattus norvegicus GN=Ctsc PE=3 SV=1	750172	1.05846e+06	627943	629313	814554	738428	548420	683617	620903	565666	1.02581e+06	708641	433862	634377	845876	501992	857196	1.26799e+06	851958	620928	653472	611443	580082	608334	732394	655960	1.02581e+06	600635	260828	578844	885233	403842	0	0	1	0	1	0	1	1	0
P00786	2	2	76.28	0.386798	1.21838	Control	Exercise	Pro-cathepsin H OS=Rattus norvegicus GN=Ctsh PE=1 SV=1	46631.3	81046.4	100599	60657.7	98823	166312	151977	138726	105118	64384.2	60410.9	100853	45859.7	47413.2	143308	126010	53284	97090.2	136487	59849.4	79280.3	137712	160751	123449	123994	74661.5	60410.9	85481.7	27569.8	43262.7	149976	101372	0	0	1	0	0	0	0	0	0
F1LQB5;D3ZHX8;D3ZHY7	10	10	456.07	0.386799	1.07025	Control	Exercise	Microtubule-associated protein OS=Rattus norvegicus GN=Map4 PE=4 SV=1	2.37783e+06	2.01477e+06	3.19668e+06	2.92899e+06	3.03546e+06	2.86514e+06	2.6105e+06	3.13051e+06	2.42502e+06	2.92264e+06	2.30215e+06	2.37969e+06	3.42709e+06	2.40757e+06	2.43176e+06	2.40948e+06	2.71707e+06	2.41361e+06	4.33708e+06	2.88996e+06	2.43518e+06	2.37243e+06	2.76121e+06	2.78576e+06	2.86047e+06	3.38917e+06	2.30215e+06	2.01699e+06	2.06029e+06	2.19681e+06	2.54491e+06	1.93838e+06	4	4	5	4	4	5	4	4	5
P83732	2	2	123.13	0.388097	1.065	Exercise	Control	60S ribosomal protein L24 OS=Rattus norvegicus GN=Rpl24 PE=1 SV=1	466209	310913	335559	496075	477860	345150	363608	500546	432520	471920	376014	500154	497535	359760	456200	416049	532721	372461	455267	489465	383361	285796	384600	445424	510184	547250	376014	423924	299107	328267	477426	334703	1	1	0	0	1	0	0	0	0
Q9WVA1;D3ZV76;F1LP21	3	3	175.47	0.388229	1.09029	Exercise	Control	Mitochondrial import inner membrane translocase subunit Tim8 A OS=Rattus norvegicus GN=Timm8a PE=1 SV=1	1.89567e+06	1.52506e+06	1.64724e+06	1.6148e+06	2.47026e+06	2.22173e+06	3.68376e+06	3.55286e+06	2.5739e+06	2.82059e+06	2.2478e+06	1.96052e+06	2.36468e+06	2.12708e+06	3.63243e+06	2.56471e+06	2.16612e+06	1.82696e+06	2.23489e+06	1.59328e+06	1.98175e+06	1.83967e+06	3.89643e+06	3.1616e+06	3.03607e+06	3.27082e+06	2.2478e+06	1.66171e+06	1.42159e+06	1.94088e+06	3.80144e+06	2.06326e+06	2	2	2	2	2	3	3	1	3
Q3T1K5;B2GUZ5	2	2	126.59	0.388263	1.17099	Control	Exercise	F-actin-capping protein subunit alpha-2 OS=Rattus norvegicus GN=Capza2 PE=1 SV=1	582984	352852	1.0297e+06	478676	877036	854524	747208	607142	605165	475848	488852	854278	875550	453177	497739	472010	666157	422701	1.39704e+06	472298	703598	707575	790346	540281	713830	551805	488852	724076	526361	413506	520898	379722	2	1	2	1	2	1	0	1	1
F1LRA1	1	1	68.45	0.389801	1.06427	Exercise	Control	Protein ERGIC-53 OS=Rattus norvegicus GN=Lman1 PE=4 SV=1	216278	225997	184286	246405	271780	272391	298617	315946	288177	240350	283942	241513	227440	284427	261183	335239	247134	270735	250030	243122	218034	225549	315857	281152	339923	278716	283942	204704	136732	259529	273335	269693	0	1	0	0	1	0	0	1	1
Q6IFV9	5	1	236.85	0.390427	1.56672	Control	Exercise	Protein Krt34 OS=Rattus norvegicus GN=Krt34 PE=2 SV=1	584725	82.6003	9964.51	1447.95	16127.9	1376.72	1096.02	3282.2	2102.69	110761	7547.72	98952.9	51321.8	102514	21283.7	36.7353	668146	98.9517	13519.3	1428.66	12938.5	1139.97	1159.3	2920.75	2480.26	128442	7547.72	83871.3	30853.5	93539.8	22274	29.5528	1	0	0	0	0	0	0	0	0
P16290	24	17	1927.93	0.39062	1.08375	Exercise	Control	Phosphoglycerate mutase 2 OS=Rattus norvegicus GN=Pgam2 PE=2 SV=2	6.98247e+08	7.84204e+08	6.5215e+08	8.16779e+08	6.24951e+08	6.88948e+08	5.90162e+08	7.74871e+08	7.58061e+08	6.74395e+08	6.56636e+08	6.93844e+08	8.36785e+08	5.95224e+08	1.1041e+09	7.82777e+08	7.97863e+08	9.39444e+08	8.84801e+08	8.05896e+08	5.01364e+08	5.70472e+08	6.24234e+08	6.89539e+08	8.9418e+08	7.82045e+08	6.56636e+08	5.88094e+08	5.03056e+08	5.43119e+08	1.15548e+09	6.29729e+08	37	36	33	39	32	36	31	30	34
D3ZQM5	10	9	494.8	0.391219	1.08285	Control	Exercise	Protein Fbn1 OS=Rattus norvegicus GN=Fbn1 PE=4 SV=1	1.49514e+06	2.10909e+06	1.73574e+06	1.28602e+06	1.30334e+06	1.38934e+06	1.8726e+06	1.40327e+06	1.60229e+06	1.56624e+06	1.19732e+06	1.40362e+06	1.40099e+06	1.41996e+06	1.13848e+06	1.90203e+06	1.70845e+06	2.5266e+06	2.35496e+06	1.26889e+06	1.0456e+06	1.15042e+06	1.98071e+06	1.24874e+06	1.89e+06	1.81625e+06	1.19732e+06	1.18969e+06	842241	1.29566e+06	1.19145e+06	1.53015e+06	2	3	1	1	1	3	3	2	3
F1LPB1;F1M9C9	3	3	113.65	0.391687	1.12569	Exercise	Control	Protein Hars (Fragment) OS=Rattus norvegicus GN=Hars PE=4 SV=1	329607	279776	313073	325444	298035	343887	293595	515563	262359	344901	302699	325756	348203	359248	495845	599200	376631	335160	424760	321107	239097	284750	310545	458787	309469	399955	302699	276107	209331	327799	518916	482045	0	0	1	1	0	1	1	0	1
A0JPQ4	21	21	1506.61	0.39418	1.05004	Control	Exercise	Tripartite motif-containing protein 72 OS=Rattus norvegicus GN=Trim72 PE=2 SV=1	9.96976e+07	9.00578e+07	1.05805e+08	1.04239e+08	1.04387e+08	1.11658e+08	8.03265e+07	9.77715e+07	8.47351e+07	9.51899e+07	9.7425e+07	8.66354e+07	1.11112e+08	1.01092e+08	7.55056e+07	1.04412e+08	1.13921e+08	1.07885e+08	1.43551e+08	1.0285e+08	8.37438e+07	9.24563e+07	8.4964e+07	8.70044e+07	9.99504e+07	1.10385e+08	9.7425e+07	7.34311e+07	6.67981e+07	9.2242e+07	7.90187e+07	8.39973e+07	22	22	20	22	25	21	20	21	20
D3ZM21	1	1	35.69	0.397194	1.149	Control	Exercise	Catechol-O-methyltransferase domain containing 1 (Predicted), isoform CRA_a OS=Rattus norvegicus GN=Comtd1 PE=4 SV=1	311896	285856	392051	297127	255889	343478	663879	470876	309634	361790	297339	171048	239554	285649	432494	531778	356393	342444	531912	293168	205286	284411	702206	419021	365233	419541	297339	144978	144015	260644	452618	427805	0	0	0	0	0	0	0	0	0
F1LRE1;F1LQY0;P70619	6	6	306.45	0.3989	1.04793	Control	Exercise	Uncharacterized protein (Fragment) OS=Rattus norvegicus GN=Gsr PE=3 SV=1	1.96394e+06	2.3787e+06	2.19929e+06	2.19593e+06	2.32751e+06	2.12174e+06	1.93378e+06	1.79149e+06	1.87494e+06	2.35571e+06	2.2133e+06	2.09134e+06	1.53111e+06	2.03353e+06	2.01434e+06	2.02452e+06	2.24413e+06	2.84959e+06	2.98387e+06	2.16667e+06	1.86723e+06	1.75688e+06	2.04543e+06	1.5942e+06	2.21161e+06	2.73174e+06	2.2133e+06	1.77259e+06	920466	1.85552e+06	2.10807e+06	1.62869e+06	1	2	2	4	1	2	1	1	0
Q64649;D3Z8G0	10	10	523.33	0.399593	1.08238	Control	Exercise	Phosphorylase b kinase regulatory subunit alpha, skeletal muscle isoform OS=Rattus norvegicus GN=Phka1 PE=2 SV=2	4.4268e+06	4.89988e+06	5.87773e+06	4.27196e+06	4.22582e+06	5.83766e+06	3.22388e+06	4.36164e+06	4.62466e+06	3.65589e+06	4.48436e+06	4.47973e+06	4.89864e+06	3.88253e+06	3.84745e+06	4.42638e+06	5.05836e+06	5.86985e+06	7.97457e+06	4.21504e+06	3.39014e+06	4.83378e+06	3.41e+06	3.88132e+06	5.45507e+06	4.23946e+06	4.48436e+06	3.79696e+06	2.94495e+06	3.54266e+06	4.02647e+06	3.56093e+06	3	2	4	3	4	5	1	1	2
Q6AY53	1	1	92.65	0.400299	1.06686	Control	Exercise	Deoxyhypusine synthase OS=Rattus norvegicus GN=Dhps PE=2 SV=1	45214.6	85269	71425.5	107058	77074.5	94922.2	107198	151527	74124.7	35300.2	42804.3	97778.2	25662.9	71005.9	102167	244488	51665.2	102149	96906.1	105631	61832.7	78598.8	113387	134841	87434.8	40935	42804.3	82875.6	15428	64790.1	106921	196686	0	0	0	1	0	0	0	0	1
P15429	38	26	3502.3	0.400342	1.06247	Exercise	Control	Beta-enolase OS=Rattus norvegicus GN=Eno3 PE=1 SV=3	1.75221e+09	1.74076e+09	1.63008e+09	1.97211e+09	1.56205e+09	1.75144e+09	1.65653e+09	1.9974e+09	1.65853e+09	1.86976e+09	1.69222e+09	1.67861e+09	2.16066e+09	1.53647e+09	2.41605e+09	1.92878e+09	2.00219e+09	2.08535e+09	2.2116e+09	1.94583e+09	1.25314e+09	1.45025e+09	1.75216e+09	1.77744e+09	1.95634e+09	2.16822e+09	1.69222e+09	1.42277e+09	1.29894e+09	1.40196e+09	2.52846e+09	1.55167e+09	51	46	58	51	46	51	57	59	54
F1M6Z5	7	7	552.11	0.400617	1.05106	Control	Exercise	Calpain small subunit 1 OS=Rattus norvegicus GN=Capns1 PE=4 SV=1	9.2477e+06	7.63335e+06	8.4651e+06	9.20786e+06	1.0239e+07	1.05714e+07	9.79514e+06	8.87881e+06	7.07225e+06	9.1339e+06	8.07461e+06	1.0224e+07	1.02212e+07	7.45333e+06	9.42322e+06	8.83887e+06	1.0567e+07	9.14443e+06	1.1485e+07	9.08517e+06	8.21422e+06	8.75349e+06	1.03606e+07	7.90104e+06	8.34216e+06	1.05919e+07	8.07461e+06	8.6657e+06	6.14475e+06	6.80088e+06	9.86167e+06	7.1107e+06	8	8	8	8	7	7	8	7	8
D3ZD98	4	4	189.14	0.401578	1.09302	Exercise	Control	Protein Asna1 OS=Rattus norvegicus GN=Asna1 PE=4 SV=1	975467	993711	1.0636e+06	996577	1.17588e+06	1.16865e+06	888660	1.33358e+06	1.03357e+06	992544	883777	1.2505e+06	1.6997e+06	988119	1.36035e+06	1.18715e+06	1.11463e+06	1.19042e+06	1.44303e+06	983298	943346	967681	939965	1.18672e+06	1.21916e+06	1.15098e+06	883777	1.05991e+06	1.02182e+06	901620	1.42365e+06	955035	1	0	1	0	1	1	0	2	1
Q68FZ8;D3Z9A2	15	3	1315.98	0.401633	1.07385	Control	Exercise	Propionyl coenzyme A carboxylase, beta polypeptide OS=Rattus norvegicus GN=Pccb PE=2 SV=1	3.95395e+06	4.22418e+06	5.24493e+06	4.19341e+06	4.21475e+06	4.71762e+06	6.67901e+06	4.45675e+06	4.30588e+06	3.98631e+06	3.58891e+06	4.85807e+06	4.09882e+06	4.1889e+06	4.99456e+06	5.07141e+06	4.51805e+06	5.0604e+06	7.11603e+06	4.13753e+06	3.38126e+06	3.90635e+06	7.06461e+06	3.96595e+06	5.07906e+06	4.62262e+06	3.58891e+06	4.11764e+06	2.46412e+06	3.82221e+06	5.22695e+06	4.07985e+06	2	2	4	3	3	3	3	2	4
D3ZPS7;Q923S8	8	8	417.56	0.401908	1.06559	Exercise	Control	Uncharacterized protein OS=Rattus norvegicus GN=Pank4 PE=4 SV=1	2.0936e+06	2.50091e+06	2.48758e+06	2.54845e+06	2.71043e+06	2.28498e+06	2.23886e+06	2.76373e+06	2.59177e+06	3.08017e+06	2.75014e+06	3.07556e+06	2.45413e+06	2.03478e+06	2.0974e+06	2.83211e+06	2.39228e+06	2.99599e+06	3.37501e+06	2.5145e+06	2.17443e+06	1.89204e+06	2.36812e+06	2.45938e+06	3.05716e+06	3.57184e+06	2.75014e+06	2.60681e+06	1.47537e+06	1.85666e+06	2.19498e+06	2.27838e+06	2	2	4	2	3	4	2	2	0
B2RYM3	1	1	34.72	0.40235	1.27168	Control	Exercise	Inter-alpha trypsin inhibitor, heavy chain 1 (Predicted), isoform CRA_a OS=Rattus norvegicus GN=Itih1 PE=2 SV=1	46178.8	73021.3	74862.1	61394	91299.7	89272.9	15286.3	97613.6	79219.1	14659.8	66878.1	100155	36751.2	51469.8	28629.8	53894.4	52767	87476.4	101569	60576	73244.7	73921	16168.8	86863.9	93443.9	16999.9	66878.1	84889.8	22094	46964.2	29961.9	43356.9	0	0	0	0	1	0	0	0	0
Q7HKW3	4	4	174.99	0.402569	1.30406	Exercise	Control	NADH-ubiquinone oxidoreductase chain 4 (Fragment) OS=Rattus norvegicus GN=Mt-nd4 PE=2 SV=1	5.64446e+06	2.53266e+06	3.90161e+06	3.23185e+06	7.03056e+06	3.63417e+06	3.51899e+06	1.51917e+06	7.92806e+06	2.54645e+06	5.25117e+06	3.4751e+06	3.99864e+06	2.92597e+06	2.83496e+06	1.14832e+07	6.44974e+06	3.03402e+06	5.29349e+06	3.18878e+06	5.64023e+06	3.00921e+06	3.72216e+06	1.35187e+06	9.35164e+06	2.95292e+06	5.25117e+06	2.94545e+06	2.40389e+06	2.66983e+06	2.96687e+06	9.23803e+06	2	1	1	1	1	2	2	2	2
O88321;D4A9C9	3	3	144.81	0.40298	1.09003	Control	Exercise	Antisecretory factor OS=Rattus norvegicus GN=Psmd4 PE=2 SV=1	1.14491e+06	712846	956885	717675	733557	840632	676660	597862	699607	753484	693642	752576	834120	654673	838977	626908	1.30825e+06	853959	1.29825e+06	708113	588493	696071	715725	532023	825230	873758	693642	637874	501454	597363	878013	504335	0	1	3	1	1	1	1	0	0
B2RYJ3	1	1	70.66	0.403757	1.12754	Control	Exercise	Protein Cul4a OS=Rattus norvegicus GN=RGD1563853 PE=2 SV=1	306915	258750	283433	235336	159379	235105	193253	139225	241283	189535	222437	211490	211736	144313	136438	249264	350701	309972	384546	232201	127861	194675	204410	123893	284609	219790	222437	179256	127291	131680	142787	200528	0	1	1	1	1	0	0	0	1
Q6P2A5;P29411	9	9	439.18	0.405253	1.06833	Exercise	Control	Adenylate kinase 3 OS=Rattus norvegicus GN=Ak3 PE=2 SV=1	3.89774e+06	5.32141e+06	5.23816e+06	5.91825e+06	4.36978e+06	5.30821e+06	6.04459e+06	5.60954e+06	6.31096e+06	5.62031e+06	5.71946e+06	6.16214e+06	4.58466e+06	4.18264e+06	6.4579e+06	5.51939e+06	4.45382e+06	6.37482e+06	7.10684e+06	5.83939e+06	3.50563e+06	4.39538e+06	6.39356e+06	4.99179e+06	7.44417e+06	6.51745e+06	5.71946e+06	5.22295e+06	2.75619e+06	3.81649e+06	6.75837e+06	4.44024e+06	2	2	2	2	3	2	4	1	6
P29418;F1LQM7	2	2	93.04	0.405253	1.05395	Exercise	Control	ATP synthase subunit epsilon, mitochondrial OS=Rattus norvegicus GN=Atp5e PE=1 SV=2	5.5256e+06	5.13696e+06	5.5362e+06	4.85202e+06	4.81825e+06	6.05032e+06	5.04924e+06	4.5229e+06	6.9265e+06	6.01184e+06	5.53936e+06	4.95297e+06	4.50929e+06	5.15567e+06	5.52081e+06	5.11359e+06	6.31391e+06	6.15386e+06	7.51121e+06	4.78737e+06	3.86542e+06	5.00987e+06	5.34075e+06	4.02482e+06	8.17024e+06	6.97148e+06	5.53936e+06	4.19808e+06	2.71088e+06	4.70435e+06	5.77768e+06	4.11378e+06	1	2	2	2	2	2	2	1	1
Q6AYS7;Q6PTT0	11	11	569.09	0.40637	1.04228	Exercise	Control	Aminoacylase-1A OS=Rattus norvegicus GN=Acy1a PE=1 SV=1	3.19621e+06	2.8246e+06	2.79742e+06	4.06362e+06	3.16692e+06	2.91834e+06	3.09612e+06	3.72199e+06	3.31708e+06	3.00006e+06	3.70924e+06	3.44867e+06	3.65633e+06	3.03529e+06	3.4683e+06	3.24037e+06	3.6522e+06	3.38376e+06	3.79538e+06	4.00947e+06	2.54065e+06	2.41649e+06	3.27487e+06	3.3121e+06	3.91271e+06	3.47895e+06	3.70924e+06	2.92305e+06	2.1981e+06	2.76958e+06	3.62968e+06	2.60681e+06	2	4	1	4	3	2	1	2	4
D4ADD7	3	3	149.56	0.40642	1.0936	Control	Exercise	Glutaredoxin 5 homolog (S. cerevisiae) (Predicted), isoform CRA_b OS=Rattus norvegicus GN=Glrx5 PE=4 SV=1	492911	712914	640600	499022	541622	721239	784906	461714	721275	644921	522090	716254	477837	488314	525473	343236	563233	854041	869130	492372	434514	597210	830221	410868	850789	747866	522090	607088	287265	445568	549922	276126	0	1	2	0	0	0	2	1	1
Q8K3R4	2	2	160.12	0.408447	1.08066	Exercise	Control	30 kDa adipocyte complement-related protein OS=Rattus norvegicus GN=Adipoq PE=2 SV=1	2.71592e+06	2.47014e+06	3.13182e+06	2.34376e+06	2.28795e+06	3.00442e+06	2.53174e+06	2.58281e+06	3.08153e+06	3.54405e+06	2.4729e+06	3.02989e+06	2.14951e+06	2.16094e+06	3.37268e+06	2.95646e+06	3.10339e+06	2.95912e+06	4.24908e+06	2.31253e+06	1.8355e+06	2.48776e+06	2.67791e+06	2.29838e+06	3.63486e+06	4.10977e+06	2.4729e+06	2.5681e+06	1.29224e+06	1.97177e+06	3.52961e+06	2.37842e+06	3	3	1	2	1	2	1	1	2
Q5U329	5	5	232.82	0.409831	1.08701	Control	Exercise	Band 3 anion transport protein OS=Rattus norvegicus GN=Slc4a1 PE=2 SV=1	813081	933990	695350	1.35165e+06	1.00535e+06	926054	896008	907307	1.17291e+06	644161	465227	1.04402e+06	992512	766566	540057	1.30073e+06	929080	1.11888e+06	943412	1.33364e+06	806541	766804	947738	807390	1.38352e+06	746984	465227	884898	596676	699461	565185	1.04641e+06	2	2	1	2	2	2	2	1	3
G3V6A9	1	1	112.81	0.411129	1.08758	Control	Exercise	Microfibrillar-associated protein 4 OS=Rattus norvegicus GN=Mfap4 PE=4 SV=1	7.69883e+06	4.98539e+06	6.23887e+06	7.0714e+06	6.71516e+06	6.07525e+06	5.09156e+06	4.38555e+06	7.66886e+06	4.55032e+06	3.6841e+06	8.32559e+06	6.89469e+06	5.2769e+06	2.8267e+06	5.14858e+06	8.7972e+06	5.97229e+06	8.46455e+06	6.97718e+06	5.38721e+06	5.03051e+06	5.38551e+06	3.90259e+06	9.0459e+06	5.27666e+06	3.6841e+06	7.05667e+06	4.14493e+06	4.81496e+06	2.95822e+06	4.14193e+06	2	2	2	2	2	1	2	1	2
D3ZZ86	3	1	148.1	0.41161	167859	Control	Exercise	Protein Krt32 OS=Rattus norvegicus GN=Krt32 PE=3 SV=1	608641	0	0	0	0	0	0	0.742107	1.69467	0	0	0	0	0.224311	0	1.70694	695474	0	0	0	0	0	0	0.660383	1.99897	0	0	0	0	0.204675	0	1.3732	1	0	0	0	0	0	0	0	0
Q5XIK2	1	1	52.7	0.413013	1.18553	Exercise	Control	Thioredoxin-related transmembrane protein 2 OS=Rattus norvegicus GN=Tmx2 PE=2 SV=1	57321.8	48819	48326.2	40282.1	53613.6	61903.8	26499.5	16416.1	82787.6	39040.6	56100.6	55072.7	47333.7	43152.5	22552.8	72667.1	65499.7	58483.1	65566.2	39745.4	43011.3	51258.4	28029.4	14608.3	97653.2	45272.4	56100.6	46678.9	28455.9	39375	23602.1	58459.2	0	1	1	0	1	0	1	0	1
F1LY85	3	3	154.92	0.413024	1.0749	Exercise	Control	Uncharacterized protein (Fragment) OS=Rattus norvegicus GN=Eif4e PE=3 SV=1	530415	650249	556882	634974	552351	598610	752622	533186	596037	529399	685546	550320	539970	643809	738901	885505	606087	778971	755546	626514	443121	495669	796073	474469	703063	613904	685546	466445	324618	587451	773281	712371	1	1	1	1	1	1	1	0	1
D3ZJX5	1	1	66.14	0.414703	1.08866	Exercise	Control	Uncharacterized protein OS=Rattus norvegicus PE=4 SV=1	190990	113989	145604	142260	118982	134694	166986	120540	230423	177364	129105	140063	133513	142253	126544	155331	218238	136554	197548	140364	95452.8	111531	176627	107266	271798	205676	129105	118716	80265	129800	132432	124961	1	0	1	1	0	1	1	0	0
P63322	1	1	67.33	0.414713	1.06207	Control	Exercise	Ras-related protein Ral-A OS=Rattus norvegicus GN=Rala PE=1 SV=1	33876.9	28717.4	31650.8	28325.7	18052.1	24855.6	18237.3	19288.2	28570.1	47660.3	31848.7	21741.3	16466	30497.7	11190.7	3165.28	38710	34402.3	42942	27948.3	14482.2	20581.3	19290.2	17164.1	33700.2	55268	31848.7	18427.7	9899	27828	11711.4	2546.4	1	1	1	0	0	0	0	0	1
Q9WVH8	6	6	314.7	0.415215	1.11277	Control	Exercise	Fibulin-5 OS=Rattus norvegicus GN=Fbln5 PE=2 SV=1	2.65703e+06	2.11859e+06	3.42396e+06	3.71904e+06	3.1981e+06	3.27362e+06	2.06679e+06	1.97208e+06	3.43769e+06	3.09961e+06	2.17215e+06	2.89109e+06	2.59822e+06	2.45267e+06	1.7884e+06	1.7163e+06	3.0361e+06	2.53798e+06	4.64544e+06	3.66949e+06	2.56566e+06	2.71067e+06	2.18612e+06	1.7549e+06	4.05497e+06	3.59438e+06	2.17215e+06	2.45045e+06	1.56199e+06	2.23796e+06	1.87161e+06	1.38073e+06	2	1	5	3	3	2	2	1	3
Q5I0M1	3	2	158.56	0.41606	1.09755	Control	Exercise	Apolipoprotein H OS=Rattus norvegicus GN=Apoh PE=2 SV=1	442009	337638	255552	309733	263864	280122	235874	221424	438155	253873	300461	126320	200546	290949	192936	334444	505069	404476	346718	305606	211684	231950	249492	197040	516831	294397	300461	107067	120564	265480	201913	269054	1	1	1	1	2	2	1	1	1
F1LTN3	1	1	85.3	0.41675	1.08028	Control	Exercise	Uncharacterized protein (Fragment) OS=Rattus norvegicus PE=4 SV=1	648605	786728	776252	664658	456109	680774	723244	526109	623825	279664	570164	669357	496630	1.04093e+06	360560	830287	741139	942468	1.05318e+06	655802	365911	563704	764999	468172	735841	324305	570164	567339	298562	949808	377336	667949	1	0	1	1	0	0	0	0	1
F1MA08	1	1	30.01	0.418077	1.11408	Control	Exercise	Protein Copz1 (Fragment) OS=Rattus norvegicus GN=Copz1 PE=4 SV=1	66335	9129.69	39116	26439.3	7505.97	10117	21331.5	46813.7	11770.5	44939.4	30209.1	0	37414.8	33016.2	12508.1	33707.8	75798.8	10937	53070.4	26087	6021.63	8377.21	22563.1	41658.4	13884.1	52112.8	30209.1	0	22492.9	30126	13090.1	27117.3	0	0	0	1	0	0	0	0	0
F2Z3T2;F1LRP5	22	5	1256.45	0.418566	1.06209	Exercise	Control	Tropomyosin alpha-3 chain OS=Rattus norvegicus GN=Tpm3 PE=3 SV=1	9.54658e+06	5.43392e+06	8.49382e+06	4.7685e+06	8.87306e+06	8.40907e+06	1.0237e+07	7.84268e+06	7.51693e+06	7.5058e+06	7.4861e+06	9.44504e+06	9.48505e+06	8.53711e+06	9.02413e+06	8.55399e+06	1.09086e+07	6.50961e+06	1.15239e+07	4.70496e+06	7.11837e+06	6.963e+06	1.08281e+07	6.97901e+06	8.86669e+06	8.70392e+06	7.4861e+06	8.0055e+06	5.7022e+06	7.78978e+06	9.44401e+06	6.88152e+06	4	2	3	4	4	5	3	4	4
Q10758;F1M9R9	4	1	198.41	0.419895	1.12848	Control	Exercise	Keratin, type II cytoskeletal 8 OS=Rattus norvegicus GN=Krt8 PE=1 SV=3	226403	340400	567734	455175	308830	270671	443139	205131	532414	572677	225428	159337	265999	219179	137806	383857	258704	407785	770270	449110	247757	224125	468722	182541	628016	664090	225428	135052	159913	199992	144218	308805	0	0	1	1	0	1	1	0	1
D3Z7Y9	2	1	95.94	0.42068	1.1758	Exercise	Control	Uncharacterized protein OS=Rattus norvegicus PE=4 SV=1	24338.3	19593.7	154675	38334.5	14354.9	2164.28	20928.9	11634.8	79941.3	6586.86	0	14672	4927.73	24147.1	14384	191649	27810.6	23472.4	209854	37823.7	11516.1	1792.09	22137.2	10353.5	94295.7	7638.29	0	12435.8	2962.44	22033.3	15053.2	154178	0	0	0	0	0	0	0	0	0
F2Z3S8	8	8	819.09	0.420723	1.07781	Exercise	Control	Protein Tnnc2 (Fragment) OS=Rattus norvegicus GN=Tnnc2 PE=4 SV=1	1.56642e+08	1.24105e+08	1.32024e+08	1.4163e+08	1.53059e+08	1.54912e+08	1.66437e+08	1.87178e+08	1.51982e+08	1.77459e+08	1.48209e+08	1.06769e+08	1.92246e+08	1.7012e+08	1.87693e+08	1.76131e+08	1.7899e+08	1.48673e+08	1.79123e+08	1.39743e+08	1.22791e+08	1.28272e+08	1.76046e+08	1.66565e+08	1.79272e+08	2.05786e+08	1.48209e+08	9.04958e+07	1.15574e+08	1.55227e+08	1.96426e+08	1.41694e+08	13	14	13	13	13	12	15	11	11
F1LPQ6	5	5	261.57	0.422132	1.12785	Exercise	Control	Uncharacterized protein (Fragment) OS=Rattus norvegicus PE=4 SV=1	6.88735e+06	6.67131e+06	8.79081e+06	5.88744e+06	4.71146e+06	2.25336e+06	8.5732e+06	3.39119e+06	7.92314e+06	4.76879e+06	3.29183e+06	7.4966e+06	7.61085e+06	7.41445e+06	6.37627e+06	8.31454e+06	7.86995e+06	7.99195e+06	1.19269e+07	5.80899e+06	3.77974e+06	1.86586e+06	9.06816e+06	3.01774e+06	9.34584e+06	5.53e+06	3.29183e+06	6.35402e+06	4.57547e+06	6.7654e+06	6.67294e+06	6.68888e+06	2	3	2	3	1	1	2	1	4
Q66H98	7	7	343.29	0.422363	1.05702	Exercise	Control	Serum deprivation-response protein OS=Rattus norvegicus GN=Sdpr PE=1 SV=3	3.21659e+06	4.68104e+06	3.92473e+06	4.9401e+06	4.19809e+06	4.2104e+06	2.85028e+06	3.1216e+06	4.81792e+06	4.83075e+06	3.72733e+06	4.24991e+06	4.02468e+06	3.71333e+06	3.71284e+06	3.84174e+06	3.67549e+06	5.60769e+06	5.32485e+06	4.87427e+06	3.3679e+06	3.48635e+06	3.01483e+06	2.77783e+06	5.68304e+06	5.60185e+06	3.72733e+06	3.60217e+06	2.41955e+06	3.38827e+06	3.88559e+06	3.0906e+06	6	5	5	6	6	6	6	4	7
P35571;F1LNI0;F1LQ85	10	9	521.49	0.423509	1.05035	Control	Exercise	Glycerol-3-phosphate dehydrogenase, mitochondrial OS=Rattus norvegicus GN=Gpd2 PE=1 SV=1	2.8269e+06	3.03534e+06	2.9462e+06	3.22721e+06	2.74592e+06	3.22038e+06	3.01853e+06	3.17022e+06	3.76791e+06	2.39419e+06	4.03049e+06	2.73773e+06	2.9917e+06	2.80181e+06	1.86688e+06	2.44034e+06	3.2302e+06	3.63621e+06	3.99724e+06	3.18421e+06	2.2029e+06	2.66659e+06	3.1928e+06	2.8211e+06	4.44449e+06	2.77636e+06	4.03049e+06	2.32046e+06	1.79854e+06	2.55654e+06	1.95374e+06	1.96321e+06	6	5	4	5	3	7	3	5	8
D3ZW08	21	20	1227.68	0.424487	1.04761	Control	Exercise	Adenylosuccinate lyase (Predicted) OS=Rattus norvegicus GN=Adsl PE=4 SV=1	4.75804e+07	4.84303e+07	5.26036e+07	5.81256e+07	5.29657e+07	6.32633e+07	4.4262e+07	5.87736e+07	4.75586e+07	4.78145e+07	4.81341e+07	5.70814e+07	5.91929e+07	5.0395e+07	4.71186e+07	4.93476e+07	5.43685e+07	5.80175e+07	7.13696e+07	5.73511e+07	4.24915e+07	5.23841e+07	4.68174e+07	5.23012e+07	5.60984e+07	5.54468e+07	4.81341e+07	4.83815e+07	3.55854e+07	4.59835e+07	4.93109e+07	3.96992e+07	14	12	12	15	13	12	10	12	11
F1M9K9	8	7	565.91	0.424942	1.05891	Control	Exercise	6-phosphogluconate dehydrogenase, decarboxylating (Fragment) OS=Rattus norvegicus GN=Kif1b PE=3 SV=1	6.85903e+06	7.15154e+06	7.56055e+06	8.07733e+06	6.92303e+06	7.84803e+06	5.62921e+06	6.02773e+06	7.68935e+06	6.19561e+06	6.811e+06	8.06517e+06	6.14862e+06	6.8975e+06	4.45519e+06	6.69457e+06	7.83759e+06	8.56724e+06	1.02577e+07	7.9697e+06	5.55397e+06	6.49844e+06	5.9542e+06	5.36393e+06	9.07008e+06	7.18458e+06	6.811e+06	6.83594e+06	3.69641e+06	6.2937e+06	4.66248e+06	5.38565e+06	3	4	3	5	5	5	3	3	5
F1M6F4;D3ZWX8;D4AE10	3	3	159.95	0.425325	1.0791	Exercise	Control	Protein RGD1564597 (Fragment) OS=Rattus norvegicus GN=RGD1564597 PE=4 SV=1	685562	713925	795727	857092	772847	737044	810271	956157	697633	882655	655629	775965	811428	888226	1.23777e+06	879909	783368	855252	1.0796e+06	845671	620013	610298	857051	850860	822902	1.02355e+06	655629	657698	487812	810471	1.29536e+06	707869	0	1	1	1	1	1	1	0	1
Q5BJQ0	20	19	1456.77	0.425588	1.04838	Exercise	Control	Chaperone activity of bc1 complex-like, mitochondrial OS=Rattus norvegicus GN=Adck3 PE=2 SV=1	8.46203e+07	9.55858e+07	1.02171e+08	8.94121e+07	8.19804e+07	6.95192e+07	9.14878e+07	7.0653e+07	1.0622e+08	7.87979e+07	8.4418e+07	9.68602e+07	8.21446e+07	8.08457e+07	9.48734e+07	9.44317e+07	9.66928e+07	1.14508e+08	1.3862e+08	8.82207e+07	6.57684e+07	5.75643e+07	9.67696e+07	6.28724e+07	1.25293e+08	9.1376e+07	8.4418e+07	8.20975e+07	4.93835e+07	7.37685e+07	9.92878e+07	7.59684e+07	18	21	18	18	19	16	18	19	18
F1LUS1	2	1	102.69	0.427655	1.02412	Exercise	Control	Uncharacterized protein (Fragment) OS=Rattus norvegicus PE=4 SV=1	0	253808	69335.4	271239	87290.7	185176	250252	265382	516652	153221	73751.5	53160.5	116889	214809	225702	61644.6	0	304051	94070.4	267625	70028.6	153332	264700	236157	609423	177679	73751.5	45058.2	70271.2	196005	236203	49591.9	0	0	0	1	0	0	0	0	0
B5DFN0	1	1	41.92	0.427872	1.08538	Control	Exercise	Myeloma overexpressed 2 OS=Rattus norvegicus GN=Myeov2 PE=4 SV=1	774367	957128	1.2587e+06	976871	999573	1.13336e+06	1.51158e+06	1.04126e+06	752378	790307	836575	1.16342e+06	1.31154e+06	938977	1.13173e+06	1.04723e+06	884844	1.1466e+06	1.70773e+06	963855	801903	938456	1.59885e+06	926595	887477	916460	836575	986102	788466	856780	1.18439e+06	842479	0	1	1	0	1	0	0	0	0
Q5PPH9	2	2	84.7	0.428287	1.25673	Control	Exercise	Acidic (Leucine-rich) nuclear phosphoprotein 32 family, member A OS=Rattus norvegicus GN=Anp32a PE=2 SV=1	634021	484511	767218	554107	497179	950400	363647	142212	477034	428447	620147	671962	128956	544411	459610	165247	724475	580425	1.04092e+06	546724	398859	786964	384641	126551	562692	496838	620147	569547	77525.6	496754	480995	132938	1	0	0	0	0	0	0	0	0
A9UMV9	6	6	322.14	0.428337	1.0864	Exercise	Control	Ndufa7 protein OS=Rattus norvegicus GN=Ndufa7 PE=4 SV=1	1.31266e+07	1.15274e+07	1.32302e+07	1.01218e+07	1.19429e+07	1.14418e+07	1.37478e+07	1.02517e+07	1.88291e+07	1.44471e+07	1.16741e+07	1.08873e+07	9.25905e+06	1.28148e+07	1.22823e+07	1.34383e+07	1.49993e+07	1.38093e+07	1.795e+07	9.9869e+06	9.58114e+06	9.47419e+06	1.45415e+07	9.12276e+06	2.22101e+07	1.67533e+07	1.16741e+07	9.22794e+06	5.56633e+06	1.1693e+07	1.28537e+07	1.08108e+07	5	5	5	4	4	6	6	6	7
Q63081	5	5	361.36	0.429883	1.04703	Exercise	Control	Protein disulfide-isomerase A6 OS=Rattus norvegicus GN=Pdia6 PE=1 SV=2	3.25394e+06	2.74379e+06	3.034e+06	4.07812e+06	3.09161e+06	3.53285e+06	3.06395e+06	2.28653e+06	3.17899e+06	3.9368e+06	3.11136e+06	3.08486e+06	3.4581e+06	2.96672e+06	3.24033e+06	3.28746e+06	3.71817e+06	3.28695e+06	4.11636e+06	4.02378e+06	2.48023e+06	2.92532e+06	3.24084e+06	2.03473e+06	3.74982e+06	4.56521e+06	3.11136e+06	2.61469e+06	2.07893e+06	2.70702e+06	3.3911e+06	2.6447e+06	4	2	3	5	3	3	3	1	3
D3ZB35	1	1	51.68	0.431517	1.10876	Control	Exercise	Stomatin-like protein 2 OS=Rattus norvegicus GN=Stoml2 PE=4 SV=1	86383.4	105256	85691	69657.1	51301.2	65974.5	84065.7	50988.9	85980	60399	79567.6	103022	53706.6	59435.9	41097.2	57319.5	98707.4	126092	116261	68728.9	41156.1	54629.1	88919	45373.8	101419	70040.1	79567.6	87320.5	32287.2	54233	43009.4	46112.4	0	1	0	0	0	0	0	0	0
P11348	8	8	628.12	0.432369	1.0444	Control	Exercise	Dihydropteridine reductase OS=Rattus norvegicus GN=Qdpr PE=1 SV=1	8.47415e+06	7.60224e+06	8.76262e+06	8.33091e+06	8.86012e+06	7.89167e+06	8.23527e+06	9.58552e+06	7.91956e+06	8.28311e+06	6.52487e+06	7.07571e+06	8.71276e+06	6.33376e+06	1.07254e+07	9.28736e+06	9.68312e+06	9.10717e+06	1.18886e+07	8.21991e+06	7.10799e+06	6.53457e+06	8.71072e+06	8.52992e+06	9.34162e+06	9.6053e+06	6.52487e+06	5.99729e+06	5.23791e+06	5.77931e+06	1.12245e+07	7.4715e+06	6	6	5	5	6	5	7	3	6
P11980;B1WBN9;D3ZH80;D3ZH85;D4ADU8;F1LUB4;F1M2F6	44	10	4308.14	0.433151	1.07576	Exercise	Control	Pyruvate kinase isozymes M1/M2 OS=Rattus norvegicus GN=Pkm2 PE=1 SV=3	2.69777e+08	2.64834e+08	2.61095e+08	3.41456e+08	2.62642e+08	2.85195e+08	2.38914e+08	3.70428e+08	2.66673e+08	2.3857e+08	2.97679e+08	2.76544e+08	3.9704e+08	2.72254e+08	3.93066e+08	3.26329e+08	3.08266e+08	3.1726e+08	3.54239e+08	3.36906e+08	2.10703e+08	2.36151e+08	2.52707e+08	3.29635e+08	3.14557e+08	2.76651e+08	2.97679e+08	2.34395e+08	2.38691e+08	2.48421e+08	4.11355e+08	2.62525e+08	18	23	23	19	16	17	18	22	19
P51635	3	2	145.11	0.434593	1.07162	Control	Exercise	Alcohol dehydrogenase [NADP(+)] OS=Rattus norvegicus GN=Akr1a1 PE=1 SV=2	2.05366e+06	1.79615e+06	2.1103e+06	2.31485e+06	2.10633e+06	2.49741e+06	1.42221e+06	2.29306e+06	1.74396e+06	2.34696e+06	1.90226e+06	2.14879e+06	2.35011e+06	1.63214e+06	1.60318e+06	1.7575e+06	2.34664e+06	2.15171e+06	2.86313e+06	2.284e+06	1.68979e+06	2.06794e+06	1.50432e+06	2.04054e+06	2.05711e+06	2.72159e+06	1.90226e+06	1.82129e+06	1.41283e+06	1.48927e+06	1.67777e+06	1.41387e+06	1	1	1	1	1	1	1	2	2
D3ZSG5;F1LV61;Q499R8	2	2	116.25	0.435983	1.06648	Control	Exercise	Protein Hnrph1 OS=Rattus norvegicus GN=Hnrph1 PE=4 SV=1	502649	514727	505621	499177	662775	481640	603273	627063	445574	512699	452106	631899	232594	643617	465933	738425	574361	616622	685999	492526	531708	398814	638102	558007	525583	594539	452106	535590	139830	587275	487612	594048	1	1	0	1	1	1	0	0	1
Q6AY18	5	3	250.17	0.438647	1.04465	Control	Exercise	Protein Sar1a OS=Rattus norvegicus GN=Sar1a PE=2 SV=1	3.04812e+06	2.23582e+06	2.77761e+06	2.22515e+06	2.48221e+06	2.50263e+06	2.27961e+06	2.65788e+06	2.50467e+06	2.92674e+06	2.30147e+06	2.22254e+06	2.52645e+06	2.10985e+06	2.27872e+06	2.4748e+06	3.48299e+06	2.67842e+06	3.7685e+06	2.1955e+06	1.99134e+06	2.07226e+06	2.41121e+06	2.36518e+06	2.95442e+06	3.39392e+06	2.30147e+06	1.8838e+06	1.51884e+06	1.92515e+06	2.38475e+06	1.99093e+06	1	1	1	1	1	1	1	1	1
Q68FX1;F1M4D4	6	6	355.83	0.438728	1.06213	Exercise	Control	Mannose-6-phosphate isomerase OS=Rattus norvegicus GN=Mpi PE=2 SV=1	4.76517e+06	5.6922e+06	6.44808e+06	5.91629e+06	6.10767e+06	5.61589e+06	3.90255e+06	6.52937e+06	5.57269e+06	6.09701e+06	5.57756e+06	5.7143e+06	8.15607e+06	5.20124e+06	5.32154e+06	6.13119e+06	5.445e+06	6.81902e+06	8.74839e+06	5.83745e+06	4.89985e+06	4.65015e+06	4.12785e+06	5.81033e+06	6.57334e+06	7.07025e+06	5.57756e+06	4.84337e+06	4.90325e+06	4.74593e+06	5.56915e+06	4.93242e+06	4	5	3	4	2	3	5	3	3
P68511	10	5	515.99	0.439441	1.03683	Exercise	Control	14-3-3 protein eta OS=Rattus norvegicus GN=Ywhah PE=1 SV=2	1.56659e+06	1.44682e+06	1.48978e+06	1.40725e+06	1.05711e+06	1.39965e+06	1.13363e+06	1.46929e+06	1.50486e+06	1.33706e+06	1.29995e+06	1.42553e+06	1.40649e+06	1.39908e+06	1.43308e+06	1.56814e+06	1.79008e+06	1.73322e+06	2.02126e+06	1.3885e+06	848059	1.15896e+06	1.19908e+06	1.30749e+06	1.77508e+06	1.55048e+06	1.29995e+06	1.20826e+06	845547	1.27661e+06	1.49976e+06	1.26154e+06	1	2	1	2	2	4	2	1	2
D3ZD10;D3ZK40	18	18	1003.59	0.439829	1.04951	Control	Exercise	Uncharacterized protein OS=Rattus norvegicus GN=Crat PE=3 SV=1	2.10048e+07	2.05261e+07	2.08276e+07	1.77437e+07	1.74365e+07	1.56215e+07	1.84787e+07	1.69042e+07	2.4181e+07	1.88449e+07	1.75751e+07	1.7712e+07	1.56727e+07	1.77679e+07	1.60215e+07	1.37602e+07	2.40015e+07	2.45894e+07	2.82577e+07	1.75073e+07	1.39883e+07	1.29351e+07	1.95456e+07	1.50426e+07	2.8523e+07	2.1853e+07	1.75751e+07	1.50125e+07	9.42205e+06	1.62125e+07	1.6767e+07	1.10698e+07	12	14	15	15	14	13	11	10	16
Q6PEC4	3	2	161.79	0.439847	1.05627	Control	Exercise	S-phase kinase-associated protein 1 OS=Rattus norvegicus GN=Skp1 PE=2 SV=3	849132	787597	894498	1.01275e+06	725538	1.00474e+06	1.00737e+06	1.00039e+06	680892	809014	747829	872528	747127	836365	1.15386e+06	1.04645e+06	970275	943508	1.21361e+06	999252	582059	831963	1.06553e+06	890224	803155	938152	747829	739544	449156	763151	1.20755e+06	841850	1	0	1	1	1	1	1	1	0
D3ZT90	3	2	130.84	0.440185	1.10799	Control	Exercise	Glutaryl-Coenzyme A dehydrogenase (Predicted) OS=Rattus norvegicus GN=Gcdh PE=3 SV=1	745605	403659	840064	769424	646600	715281	711458	448908	811803	644852	585050	829190	647694	519073	359333	369291	851978	483567	1.13975e+06	759172	518732	592277	752533	399472	957572	747786	585050	702811	389379	473634	376052	297087	2	0	1	0	1	1	1	0	2
D4A6X4;D3ZNF3	4	4	189.89	0.441089	1.04818	Exercise	Control	Acylphosphatase OS=Rattus norvegicus GN=Acyp1 PE=3 SV=1	3.35189e+06	2.71138e+06	3.91048e+06	3.61774e+06	3.51797e+06	3.90439e+06	2.50638e+06	2.82133e+06	3.46114e+06	3.5642e+06	3.08617e+06	4.14666e+06	3.34096e+06	3.02805e+06	3.39966e+06	3.58395e+06	3.83009e+06	3.24812e+06	5.30552e+06	3.56954e+06	2.82227e+06	3.23296e+06	2.65109e+06	2.51063e+06	4.08263e+06	4.13313e+06	3.08617e+06	3.51466e+06	2.00851e+06	2.76298e+06	3.55784e+06	2.88322e+06	3	3	2	2	3	3	2	1	3
Q8SEZ0;P11661	5	5	365.42	0.441559	1.0892	Exercise	Control	NADH-ubiquinone oxidoreductase chain 5 OS=Rattus norvegicus GN=Mt-nd5 PE=2 SV=1	1.22021e+07	1.14666e+07	1.12524e+07	1.01842e+07	1.29539e+07	1.27186e+07	8.03733e+06	1.22459e+07	1.6622e+07	1.21777e+07	1.3998e+07	1.01286e+07	1.11804e+07	1.47017e+07	8.38859e+06	1.19867e+07	1.39429e+07	1.37365e+07	1.52667e+07	1.00485e+07	1.03922e+07	1.05315e+07	8.50135e+06	1.08974e+07	1.96067e+07	1.41215e+07	1.3998e+07	8.58484e+06	6.72141e+06	1.34147e+07	8.77889e+06	9.64306e+06	2	2	3	3	5	3	3	4	3
P41499	2	1	128.45	0.442695	1.15101	Exercise	Control	Tyrosine-protein phosphatase non-receptor type 11 OS=Rattus norvegicus GN=Ptpn11 PE=1 SV=4	142021	147137	171716	178353	215442	205507	180379	321648	156504	225215	409968	254690	196489	231762	133880	189608	162283	176265	232975	175977	172837	170167	190792	286226	184606	261165	409968	215872	118125	211473	140110	152536	0	0	0	0	1	0	1	0	0
A0JN30	3	3	240.24	0.442881	1.08462	Exercise	Control	Canopy 2 homolog (Zebrafish) OS=Rattus norvegicus GN=Cnpy2 PE=2 SV=1	1.44072e+06	1.04303e+06	1.36538e+06	1.64255e+06	1.61887e+06	1.43295e+06	1.29498e+06	2.30524e+06	1.52808e+06	1.35759e+06	1.33105e+06	1.52063e+06	1.81896e+06	1.33347e+06	1.95195e+06	2.32963e+06	1.64626e+06	1.2495e+06	1.85248e+06	1.62066e+06	1.29873e+06	1.18653e+06	1.36974e+06	2.05138e+06	1.80247e+06	1.5743e+06	1.33105e+06	1.28887e+06	1.09352e+06	1.21674e+06	2.04277e+06	1.87414e+06	2	1	1	2	2	1	1	1	1
D3ZIE6;D4A055;G3V6K8	3	3	185.36	0.443624	1.09772	Control	Exercise	Voltage-dependent L-type calcium channel subunit beta-1 OS=Rattus norvegicus GN=Cacnb1 PE=4 SV=1	1.56732e+06	1.35732e+06	1.5901e+06	1.25965e+06	1.78495e+06	1.69106e+06	877423	1.03112e+06	1.61386e+06	1.26436e+06	1.2122e+06	1.33929e+06	2.11197e+06	652556	1.05621e+06	915117	1.79092e+06	1.62601e+06	2.15735e+06	1.24286e+06	1.43197e+06	1.40026e+06	928080	917566	1.90365e+06	1.46618e+06	1.2122e+06	1.13516e+06	1.26967e+06	595432	1.10535e+06	736194	2	0	2	1	1	2	1	1	2
Q8VBU2	9	9	631.41	0.444347	1.03141	Control	Exercise	Protein NDRG2 OS=Rattus norvegicus GN=Ndrg2 PE=1 SV=1	6.47985e+07	6.15409e+07	6.15311e+07	7.00577e+07	6.89594e+07	6.23389e+07	6.03417e+07	5.76245e+07	6.10489e+07	5.98831e+07	6.20442e+07	6.95019e+07	5.79416e+07	5.04214e+07	6.34588e+07	6.74458e+07	7.40431e+07	7.37234e+07	8.34819e+07	6.91243e+07	5.53223e+07	5.16187e+07	6.38254e+07	5.12786e+07	7.20111e+07	6.94419e+07	6.20442e+07	5.8909e+07	3.48332e+07	4.60075e+07	6.64115e+07	5.42588e+07	10	7	6	7	10	6	7	7	9
F1LNT6	1	1	41.75	0.445829	1.08369	Control	Exercise	Calcium/calmodulin-dependent protein kinase type II subunit beta (Fragment) OS=Rattus norvegicus GN=Camk2b PE=4 SV=1	80881.3	87592.8	98146	98783.5	113294	123035	144461	136985	83047.6	96004.1	133412	100092	94451.4	107860	114048	86061.2	92420.4	104933	133159	97467.2	90889.7	101877	152801	121900	97959.9	111329	133412	84836.9	56782	98418.1	119354	69234.5	1	0	0	0	0	0	1	0	1
B2GVB1	3	3	130.57	0.44609	1.05057	Control	Exercise	S100 calcium binding protein A6 OS=Rattus norvegicus GN=S100a6 PE=4 SV=1	2.41424e+06	2.89232e+06	2.45167e+06	2.9724e+06	2.37167e+06	2.71865e+06	2.78844e+06	2.7735e+06	2.94499e+06	3.26887e+06	1.64589e+06	2.86228e+06	2.0873e+06	2.33135e+06	2.23013e+06	2.98281e+06	2.75867e+06	3.46488e+06	3.32629e+06	2.9328e+06	1.90266e+06	2.25113e+06	2.94942e+06	2.46807e+06	3.4738e+06	3.79067e+06	1.64589e+06	2.42603e+06	1.25484e+06	2.12727e+06	2.3339e+06	2.39961e+06	3	2	3	2	3	3	2	2	2
P19804;D3ZGV9	10	3	893.19	0.446904	1.05152	Control	Exercise	Nucleoside diphosphate kinase B OS=Rattus norvegicus GN=Nme2 PE=1 SV=1	8.30663e+07	8.14574e+07	8.15613e+07	7.82025e+07	7.16085e+07	8.48723e+07	5.79931e+07	6.34508e+07	6.86221e+07	7.12789e+07	7.51964e+07	7.30738e+07	7.69167e+07	5.97193e+07	7.54181e+07	7.24821e+07	9.49171e+07	9.75826e+07	1.10658e+08	7.71605e+07	5.74476e+07	7.02771e+07	6.13412e+07	5.64633e+07	8.09441e+07	8.26568e+07	7.51964e+07	6.19365e+07	4.62406e+07	5.44915e+07	7.89271e+07	5.83104e+07	4	3	5	5	5	7	3	3	6
Q64640	5	5	244.65	0.447677	1.07639	Exercise	Control	Adenosine kinase OS=Rattus norvegicus GN=Adk PE=1 SV=3	1.12253e+06	1.25302e+06	1.24873e+06	1.2501e+06	1.07999e+06	1.14196e+06	1.1597e+06	1.44653e+06	1.43817e+06	1.12695e+06	1.05306e+06	1.5734e+06	986058	1.2417e+06	1.73846e+06	1.28592e+06	1.28267e+06	1.50106e+06	1.69421e+06	1.23344e+06	866421	945578	1.22666e+06	1.28723e+06	1.69642e+06	1.30683e+06	1.05306e+06	1.3336e+06	592795	1.133e+06	1.81934e+06	1.0345e+06	3	2	4	3	2	1	0	1	1
G3V8U8	11	11	793.71	0.44783	1.05041	Exercise	Control	Branched-chain-amino-acid aminotransferase OS=Rattus norvegicus GN=Bcat2 PE=3 SV=1	2.02652e+07	2.39311e+07	2.44625e+07	2.43226e+07	1.84105e+07	1.77091e+07	2.31946e+07	1.9787e+07	2.56037e+07	2.20082e+07	2.08514e+07	2.44828e+07	1.8345e+07	2.01056e+07	2.31741e+07	2.61866e+07	2.31563e+07	2.86684e+07	3.31893e+07	2.39985e+07	1.47697e+07	1.46637e+07	2.45337e+07	1.7608e+07	3.02012e+07	2.55212e+07	2.08514e+07	2.07514e+07	1.10286e+07	1.83456e+07	2.42524e+07	2.10666e+07	12	12	11	11	10	10	10	10	11
O35509;P62494	3	3	248.62	0.449129	1.05586	Exercise	Control	Ras-related protein Rab-11B OS=Rattus norvegicus GN=Rab11b PE=2 SV=4	2.20759e+06	1.91607e+06	1.77623e+06	1.99087e+06	1.78918e+06	2.07119e+06	1.79035e+06	1.5886e+06	1.75973e+06	2.25274e+06	2.42611e+06	2.07478e+06	1.70263e+06	2.05503e+06	1.58484e+06	2.11945e+06	2.52254e+06	2.29538e+06	2.40989e+06	1.96435e+06	1.43536e+06	1.71502e+06	1.89372e+06	1.41365e+06	2.07571e+06	2.61233e+06	2.42611e+06	1.75855e+06	1.02358e+06	1.87514e+06	1.65858e+06	1.70505e+06	2	2	2	2	2	3	1	1	2
D3ZXF9	3	3	120.06	0.449248	1.15591	Control	Exercise	Protein Mrpl12 OS=Rattus norvegicus GN=Mrpl12 PE=4 SV=1	1.02696e+06	421727	451974	386876	389976	409899	436805	408093	489192	451370	378412	428012	303571	374862	575106	401389	1.17347e+06	505211	613213	381721	312857	339410	462023	363152	577032	523420	378412	362778	182500	342047	601865	322910	0	1	2	1	0	0	0	2	1
F1LYQ0	1	1	98.5	0.449845	1.07726	Control	Exercise	Protein RGD1563581 (Fragment) OS=Rattus norvegicus GN=RGD1563581 PE=4 SV=1	1.77533e+06	1.67802e+06	1.69745e+06	2.022e+06	1.91335e+06	1.5623e+06	2.84762e+06	1.63754e+06	1.52264e+06	1.964e+06	1.42224e+06	1.80937e+06	1.68239e+06	1.55828e+06	2.24648e+06	1.8428e+06	2.02861e+06	2.0102e+06	2.303e+06	1.99506e+06	1.53498e+06	1.29364e+06	3.01203e+06	1.45721e+06	1.79605e+06	2.27751e+06	1.42224e+06	1.5336e+06	1.01141e+06	1.42187e+06	2.351e+06	1.4825e+06	0	0	0	1	1	0	0	0	1
F8WG17;F1M5J5	8	7	561.15	0.45023	1.08408	Exercise	Control	Troponin I, fast skeletal muscle OS=Rattus norvegicus GN=Tnni2 PE=4 SV=1	2.02696e+07	1.84336e+07	1.79584e+07	2.2075e+07	2.22514e+07	1.91994e+07	2.06318e+07	2.26621e+07	1.96721e+07	1.95426e+07	1.87362e+07	1.68299e+07	2.20571e+07	2.11075e+07	3.26244e+07	2.66569e+07	2.31614e+07	2.20827e+07	2.43649e+07	2.17809e+07	1.78511e+07	1.58978e+07	2.18229e+07	2.01665e+07	2.32044e+07	2.2662e+07	1.87362e+07	1.42648e+07	1.32602e+07	1.92597e+07	3.41424e+07	2.14449e+07	5	4	5	6	6	6	6	5	7
D3ZEV8	1	1	44.03	0.450611	1.08538	Control	Exercise	Protein Susd2 OS=Rattus norvegicus GN=Susd2 PE=4 SV=1	1.35439e+07	2.51837e+07	7.39715e+06	1.25858e+07	2.94434e+06	1.08861e+07	1.25532e+07	1.16938e+07	8.35501e+06	4.61595e+06	1.82133e+07	1.61016e+07	158071	2.04699e+07	1.48488e+07	6.41156e+06	1.54762e+07	3.0169e+07	1.0036e+07	1.24181e+07	2.36209e+06	9.01408e+06	1.32779e+07	1.0406e+07	9.85526e+06	5.35277e+06	1.82133e+07	1.36475e+07	95028.8	1.8678e+07	1.55397e+07	5.15798e+06	0	0	0	0	0	0	0	0	0
Q5PQZ9	4	4	247.63	0.450906	1.06602	Exercise	Control	NADH dehydrogenase [ubiquinone] 1 subunit C2 OS=Rattus norvegicus GN=Ndufc2 PE=2 SV=1	1.00462e+07	1.0357e+07	9.50932e+06	9.95947e+06	1.14367e+07	1.10065e+07	1.23813e+07	1.33291e+07	1.46193e+07	1.04072e+07	1.02908e+07	9.5989e+06	9.86109e+06	1.29835e+07	1.15195e+07	1.4557e+07	1.14794e+07	1.24073e+07	1.29017e+07	9.82676e+06	9.17503e+06	9.11374e+06	1.30961e+07	1.18612e+07	1.72444e+07	1.20684e+07	1.02908e+07	8.13591e+06	5.92826e+06	1.18469e+07	1.20555e+07	1.17109e+07	2	3	2	2	2	2	2	2	1
F1M7W7;Q9Z1A5	2	2	92.13	0.450921	1.08194	Exercise	Control	NEDD8-activating enzyme E1 regulatory subunit OS=Rattus norvegicus GN=Nae1 PE=4 SV=1	334978	278680	256421	323105	228998	393860	238039	315405	324226	345292	352951	389604	230581	274813	398229	247945	382768	333847	347897	318800	183713	326130	251781	280671	382445	400409	352951	330224	138620	250756	416758	199467	0	1	1	2	0	1	1	1	2
B1WBR1	1	1	38.53	0.450945	1.0621	Control	Exercise	Golgi reassembly-stacking protein 1 OS=Rattus norvegicus GN=Gorasp1 PE=2 SV=1	18586.5	1555.83	19272.3	16375.6	9827.06	24566.1	4888.74	11541.9	18939.2	20746.5	17935.2	13233.8	12324.6	0	12460.2	4740.76	21238.2	1863.82	26147.6	16157.4	7883.72	20341.5	5170.98	10270.8	22339.9	24058.2	17935.2	11216.8	7409.24	0	13040	3813.85	0	0	0	0	0	0	0	0	0
D3ZGP8	7	7	468.25	0.450958	1.04577	Exercise	Control	Cathepsin D 34 kDa heavy chain OS=Rattus norvegicus GN=Ctsd PE=3 SV=1	1.14142e+07	1.53361e+07	1.3761e+07	1.61835e+07	1.20392e+07	1.48386e+07	1.35848e+07	1.73885e+07	1.49346e+07	1.35222e+07	1.35204e+07	1.49157e+07	1.51797e+07	1.35147e+07	1.84179e+07	1.57836e+07	1.30427e+07	1.8372e+07	1.86702e+07	1.59679e+07	9.65839e+06	1.22869e+07	1.43691e+07	1.54736e+07	1.76162e+07	1.56807e+07	1.35204e+07	1.26424e+07	9.12567e+06	1.23317e+07	1.92749e+07	1.26976e+07	4	6	3	4	5	3	4	7	3
Q07936;F8WG13	18	18	1323.21	0.45097	1.03043	Control	Exercise	Annexin A2 OS=Rattus norvegicus GN=Anxa2 PE=1 SV=2	5.38179e+07	4.65613e+07	5.19832e+07	5.94195e+07	5.59903e+07	5.46841e+07	4.81497e+07	5.30229e+07	5.08171e+07	5.85396e+07	4.79607e+07	5.14173e+07	5.06656e+07	5.16885e+07	4.57434e+07	5.42857e+07	6.1496e+07	5.57785e+07	7.05279e+07	5.86277e+07	4.4918e+07	4.52802e+07	5.09295e+07	4.71838e+07	5.9942e+07	6.7884e+07	4.79607e+07	4.35807e+07	3.0459e+07	4.71638e+07	4.78717e+07	4.36718e+07	15	19	18	18	16	19	18	15	19
F1LVV0	1	1	33.93	0.451182	1.20874	Control	Exercise	Protein RGD1560286 (Fragment) OS=Rattus norvegicus GN=RGD1560286 PE=4 SV=1	104803	44354.1	82751.2	42467.7	30372.1	38736.9	34633.2	45114.4	75068.1	53661.8	42760.8	41541	30316.2	44074.8	34048.5	28670.6	119754	53134.4	112272	41901.8	24365.9	32075.5	36632.7	40146.2	88547.6	62227.6	42760.8	35209.7	18225.4	40216.5	35632.8	23065	0	0	0	0	0	0	0	0	1
D4A133	4	4	200.77	0.451259	1.06277	Exercise	Control	Protein Atp6v1a OS=Rattus norvegicus GN=Atp6v1a PE=3 SV=1	675906	754563	857127	790071	693870	940764	822485	914336	864013	828480	847922	866219	606502	992960	795715	1.05215e+06	772336	903934	1.1629e+06	779543	556654	778985	869969	813645	1.01916e+06	960725	847922	734197	364615	906037	832738	846436	1	2	3	1	3	1	0	1	2
G3V640	7	7	530.44	0.451372	1.05346	Exercise	Control	Mitochondrial import inner membrane translocase subunit TIM44 OS=Rattus norvegicus GN=Timm44 PE=4 SV=1	2.41538e+06	2.86306e+06	2.96619e+06	2.97331e+06	3.17828e+06	3.5447e+06	4.354e+06	2.66264e+06	3.45853e+06	2.55443e+06	3.11289e+06	3.62938e+06	3.00142e+06	3.30878e+06	3.41618e+06	3.81011e+06	2.75997e+06	3.42982e+06	4.02436e+06	2.93369e+06	2.54976e+06	2.93513e+06	4.60537e+06	2.36942e+06	4.07956e+06	2.96217e+06	3.11289e+06	3.07622e+06	1.80438e+06	3.01914e+06	3.57513e+06	3.06516e+06	4	5	5	3	1	4	6	3	7
G3V8V3;D3ZEF4;P09811;P09812	69	52	5624.26	0.452151	1.06501	Exercise	Control	Phosphorylase OS=Rattus norvegicus GN=Pygm PE=3 SV=1	9.55912e+08	1.21787e+09	9.96677e+08	1.22736e+09	9.30726e+08	1.00123e+09	8.66155e+08	1.15254e+09	9.9871e+08	8.51038e+08	1.02756e+09	1.03976e+09	1.02096e+09	1.26106e+09	1.25155e+09	1.44052e+09	1.09229e+09	1.45895e+09	1.35224e+09	1.211e+09	7.4667e+08	8.29049e+08	9.1616e+08	1.02561e+09	1.17804e+09	9.86885e+08	1.02756e+09	8.81286e+08	6.1378e+08	1.15067e+09	1.30978e+09	1.15887e+09	66	77	73	86	67	71	72	73	81
F1M775;D4AE89	3	3	103.73	0.454244	1.15445	Control	Exercise	Uncharacterized protein (Fragment) OS=Rattus norvegicus GN=Diaph1 PE=4 SV=1	1.21742e+06	766449	862020	1.04696e+06	1.11121e+06	1.16028e+06	508047	502545	905441	1.00064e+06	676626	974535	894166	607014	587898	568691	1.39111e+06	918174	1.16954e+06	1.03301e+06	891460	960747	537378	447202	1.06802e+06	1.16037e+06	676626	826004	537552	553876	615252	457501	0	1	0	1	0	0	0	0	1
F1LM47	23	23	1316.01	0.455447	1.036	Exercise	Control	Protein Sucla2 OS=Rattus norvegicus GN=Sucla2 PE=3 SV=1	7.4818e+07	9.12934e+07	9.37506e+07	8.61317e+07	7.99419e+07	7.87743e+07	8.78838e+07	9.51494e+07	1.04361e+08	7.89608e+07	8.63133e+07	9.06862e+07	8.23469e+07	8.39306e+07	9.85862e+07	8.73147e+07	8.5492e+07	1.09366e+08	1.27196e+08	8.4984e+07	6.4133e+07	6.52278e+07	9.29576e+07	8.46711e+07	1.231e+08	9.15648e+07	8.63133e+07	7.68645e+07	4.95051e+07	7.65834e+07	1.03173e+08	7.0243e+07	15	20	21	19	14	16	16	15	16
P63031;F1LXF3	6	6	260.23	0.457149	1.07243	Exercise	Control	Mitochondrial pyruvate carrier 1 OS=Rattus norvegicus GN=Brp44l PE=2 SV=1	6.60949e+06	7.07854e+06	9.87188e+06	7.93046e+06	8.86378e+06	8.8131e+06	8.39328e+06	6.18909e+06	1.13599e+07	7.39347e+06	8.52291e+06	1.08339e+07	6.9109e+06	7.39135e+06	8.22578e+06	7.72856e+06	7.55245e+06	8.4798e+06	1.33936e+07	7.82479e+06	7.11092e+06	7.29755e+06	8.87785e+06	5.50752e+06	1.33997e+07	8.57365e+06	8.52291e+06	9.18272e+06	4.15468e+06	6.74431e+06	8.60851e+06	6.21747e+06	4	4	4	3	3	4	3	4	3
P80431	1	1	74.43	0.458886	1.06691	Control	Exercise	Cytochrome c oxidase subunit 7B, mitochondrial OS=Rattus norvegicus GN=Cox7b PE=1 SV=3	981757	913265	827843	883976	825213	747421	517744	722084	1.36089e+06	846789	900743	735135	702133	749387	456395	265251	1.12182e+06	1.09405e+06	1.12317e+06	872197	662023	618890	547635	642565	1.60526e+06	981958	900743	623091	422107	683787	477630	213389	1	1	1	1	1	1	1	2	2
F1LRV4;B4F772	26	24	1502.71	0.458964	1.03929	Control	Exercise	Heat shock 70 kDa protein 4 OS=Rattus norvegicus GN=Hspa4 PE=3 SV=1	1.66431e+07	1.50521e+07	2.00398e+07	1.70166e+07	1.50639e+07	1.86071e+07	1.44009e+07	1.69941e+07	1.5559e+07	1.67309e+07	1.48579e+07	1.6614e+07	1.7905e+07	1.55866e+07	1.50931e+07	1.6412e+07	1.90175e+07	1.80318e+07	2.71888e+07	1.67899e+07	1.20849e+07	1.54073e+07	1.52323e+07	1.51226e+07	1.83529e+07	1.94016e+07	1.48579e+07	1.40818e+07	1.07641e+07	1.42222e+07	1.57954e+07	1.32031e+07	13	13	17	12	9	12	11	11	11
B4F7A1;F1M3Z9	2	2	97.39	0.459302	1.10889	Control	Exercise	LYR motif-containing protein 7 OS=Rattus norvegicus GN=Lyrm7 PE=3 SV=1	671119	747051	576144	418980	422491	302397	453605	349297	775276	413709	477017	445170	370011	470121	522521	80244.9	766866	894936	781679	413398	338942	250395	479793	310831	914487	479747	477017	377321	222442	428967	546833	64555.4	0	0	1	0	1	0	1	0	0
Q5I0D1;F1LX89	5	5	248.71	0.459484	1.07054	Control	Exercise	Glyoxalase domain-containing protein 4 OS=Rattus norvegicus GN=Glod4 PE=1 SV=1	1.28709e+06	1.06886e+06	1.27959e+06	1.46463e+06	1.52865e+06	1.53773e+06	942713	1.46212e+06	954338	1.65912e+06	945434	1.36223e+06	1.39841e+06	1.13254e+06	1.38097e+06	1.04176e+06	1.47071e+06	1.28045e+06	1.73608e+06	1.44511e+06	1.22635e+06	1.27329e+06	997138	1.3011e+06	1.1257e+06	1.92396e+06	945434	1.15461e+06	840693	1.0334e+06	1.44523e+06	838073	2	2	4	3	2	3	2	3	2
Q5SGE0;F1LM33	26	26	1468.56	0.461208	1.05203	Control	Exercise	Leucine-rich PPR motif-containing protein, mitochondrial OS=Rattus norvegicus GN=Lrpprc PE=1 SV=1	8.72992e+06	1.00092e+07	1.14106e+07	1.04377e+07	1.01869e+07	1.02581e+07	9.30809e+06	7.87563e+06	1.28229e+07	7.3445e+06	9.84058e+06	1.05922e+07	8.71979e+06	9.11083e+06	6.56785e+06	9.3489e+06	9.97539e+06	1.19905e+07	1.54813e+07	1.02986e+07	8.17243e+06	8.49403e+06	9.84547e+06	7.00833e+06	1.51254e+07	8.51686e+06	9.84058e+06	8.97786e+06	5.24214e+06	8.31328e+06	6.87344e+06	7.52101e+06	8	14	13	12	15	13	9	6	15
Q4KM74	2	2	100.68	0.461224	1.07114	Control	Exercise	Vesicle-trafficking protein SEC22b OS=Rattus norvegicus GN=Sec22b PE=1 SV=3	274609	239858	185996	221093	166171	271609	193601	215427	259585	276318	172190	146775	190464	196076	166607	242899	313786	287340	252348	218147	133310	224901	204778	191703	306196	320425	172190	124405	114502	178911	174359	195408	1	0	0	0	0	0	1	0	1
B4F7A3	2	2	129.64	0.461387	1.04358	Control	Exercise	Hspc159 protein OS=Rattus norvegicus GN=Lgalsl PE=2 SV=1	887044	947734	874599	894612	832110	866022	674122	920853	741374	947199	860895	770601	913911	632215	905805	837043	1.0136e+06	1.13535e+06	1.18661e+06	882691	667556	717095	713042	819445	874497	1.0984e+06	860895	653151	549423	576871	947951	673385	0	0	0	1	0	1	1	0	0
P61023	1	1	55.7	0.46151	1.06252	Control	Exercise	Calcium-binding protein p22 OS=Rattus norvegicus GN=Chp PE=1 SV=2	110855	124326	129302	118749	125420	96637.8	166625	99635.6	213376	107252	78731.8	107343	101150	74097	125350	107084	126671	148938	175429	117167	100618	80019.4	176245	88663.3	251690	124372	78731.8	90982.5	60808.8	67610.6	131182	86146.6	1	0	0	0	0	0	0	0	1
G3V9N7	1	1	86.01	0.461543	1.05977	Control	Exercise	Protein Pacsin3 OS=Rattus norvegicus GN=Pacsin3 PE=4 SV=1	115231	124277	110312	109529	88913.9	173240	96655.4	160665	128715	88276.6	98384.6	81038.5	89263.6	31951.2	206974	199018	131670	148879	149666	108069	71330.7	143449	102236	142972	151827	102368	98384.6	68687.2	53663.2	29154.2	216604	160106	0	0	0	0	0	0	0	0	0
D3ZFQ8	10	10	890.4	0.461651	1.04821	Exercise	Control	Cytochrome c-1 (Predicted), isoform CRA_c OS=Rattus norvegicus GN=Cyc1 PE=4 SV=1	8.26097e+07	8.56946e+07	9.76116e+07	7.5559e+07	9.17724e+07	9.94342e+07	9.04194e+07	7.13373e+07	1.11413e+08	9.37148e+07	8.84428e+07	8.52237e+07	8.21638e+07	1.01807e+08	7.43088e+07	9.0843e+07	9.43953e+07	1.02659e+08	1.32434e+08	7.45522e+07	7.3624e+07	8.23349e+07	9.56395e+07	6.34813e+07	1.31419e+08	1.08674e+08	8.84428e+07	7.22346e+07	4.9395e+07	9.28946e+07	7.77663e+07	7.30814e+07	12	15	12	12	13	11	14	9	16
Q9WVK3	1	1	71.29	0.462882	1.05192	Exercise	Control	Peroxisomal trans-2-enoyl-CoA reductase OS=Rattus norvegicus GN=Pecr PE=2 SV=1	246673	299955	437480	276013	316126	274236	329742	391177	309723	266657	360539	368665	335988	310498	376875	375966	281865	359333	593548	272335	253610	227077	348779	348099	365338	309222	360539	312476	201988	283317	394410	302457	0	1	1	0	1	1	0	0	1
B1WBU5	1	1	39.86	0.46319	1.10969	Exercise	Control	Serine/threonine-protein kinase SBK2 OS=Rattus norvegicus GN=Sbk2 PE=2 SV=1	750854	524598	916752	708105	739702	651177	990724	977428	640551	1.12437e+06	726800	831089	895851	1.26191e+06	565860	899523	857976	628446	1.2438e+06	698670	593422	539197	1.04792e+06	869789	755570	1.30385e+06	726800	704421	538565	1.15144e+06	592188	723648	0	0	0	1	1	1	1	0	1
Q9EQX9;D3ZUH7;G3V6M7	8	7	336.15	0.46463	1.02774	Control	Exercise	Ubiquitin-conjugating enzyme E2 N OS=Rattus norvegicus GN=Ube2n PE=1 SV=1	1.53808e+07	1.51255e+07	1.34907e+07	1.57677e+07	1.54959e+07	1.54381e+07	1.3361e+07	1.46183e+07	1.38513e+07	1.37665e+07	1.29101e+07	1.53778e+07	1.53773e+07	1.29489e+07	1.64738e+07	1.47688e+07	1.75751e+07	1.81197e+07	1.83034e+07	1.55576e+07	1.24315e+07	1.27833e+07	1.41324e+07	1.30084e+07	1.63384e+07	1.59639e+07	1.29101e+07	1.30341e+07	9.24445e+06	1.18154e+07	1.72403e+07	1.18812e+07	5	3	5	4	3	2	5	4	4
Q63377	1	1	46.56	0.46499	1.12532	Control	Exercise	Sodium/potassium-transporting ATPase subunit beta-3 OS=Rattus norvegicus GN=Atp1b3 PE=2 SV=1	468840	439913	360964	540407	659514	615537	273364	634435	380113	330308	546907	580373	454316	499078	361753	395444	535727	526998	489736	533207	529092	509685	289146	564568	448367	383034	546907	491917	273125	455389	378585	318127	1	0	1	0	0	0	0	1	0
D3ZZX3;P13635	20	20	1222.51	0.465283	1.04544	Control	Exercise	Ceruloplasmin OS=Rattus norvegicus GN=Cp PE=4 SV=1	1.87018e+07	1.63103e+07	1.77326e+07	1.7538e+07	1.48394e+07	1.67458e+07	1.93981e+07	1.7653e+07	1.37194e+07	1.77051e+07	1.20475e+07	1.5563e+07	1.28935e+07	1.95285e+07	2.16151e+07	1.98094e+07	2.137e+07	1.95391e+07	2.40586e+07	1.73043e+07	1.19048e+07	1.3866e+07	2.0518e+07	1.5709e+07	1.61829e+07	2.05312e+07	1.20475e+07	1.3191e+07	7.75129e+06	1.7819e+07	2.26209e+07	1.59362e+07	17	16	17	13	10	11	14	11	9
P68136;D4A5S4;E9PU58;F1LTQ2;P62738;P63269;P68035	27	12	2471.01	0.466714	1.10934	Control	Exercise	Actin, alpha skeletal muscle OS=Rattus norvegicus GN=Acta1 PE=1 SV=1	8.03324e+08	4.57108e+08	6.37854e+08	4.65369e+08	1.03425e+09	6.43231e+08	7.33149e+08	6.83706e+08	6.55009e+08	6.65935e+08	6.11174e+08	5.8466e+08	6.06716e+08	6.19621e+08	5.28671e+08	6.48265e+08	9.17931e+08	5.47596e+08	8.65404e+08	4.59169e+08	8.29725e+08	5.32617e+08	7.75476e+08	6.08413e+08	7.72624e+08	7.72234e+08	6.11174e+08	4.95551e+08	3.64744e+08	5.6538e+08	5.53269e+08	5.21517e+08	23	18	25	19	32	20	24	18	24
P14408;Q5M964	26	25	1845.35	0.466899	1.058	Exercise	Control	Fumarate hydratase, mitochondrial OS=Rattus norvegicus GN=Fh PE=1 SV=1	1.40274e+08	2.24393e+08	2.34194e+08	2.21508e+08	2.28432e+08	1.67662e+08	1.36349e+08	1.64238e+08	2.34134e+08	1.86628e+08	1.78567e+08	2.56795e+08	1.95398e+08	1.85181e+08	1.92381e+08	1.7596e+08	1.60286e+08	2.68814e+08	3.17741e+08	2.18556e+08	1.83259e+08	1.38829e+08	1.44221e+08	1.46151e+08	2.76176e+08	2.16419e+08	1.78567e+08	2.17656e+08	1.17469e+08	1.6897e+08	2.01332e+08	1.41556e+08	25	25	29	23	30	19	14	20	26
E9PTR4	1	1	52.28	0.467171	1.11678	Control	Exercise	Protein Atp8b2 OS=Rattus norvegicus GN=Atp8b2 PE=4 SV=1	59320.3	45755.7	41688.4	36264.1	23577.2	55555.7	59431.3	41634.9	45496.8	39114.6	46116.2	22028.1	62723.4	38220.1	23182.4	48364.2	67783.4	54813.4	56560.4	35780.9	18914.7	46002	62862.5	37049.8	53666.4	45358.2	46116.2	18670.7	37707.9	34874.3	24261.1	38908.1	1	0	0	0	0	1	0	0	0
F8WG76	4	1	271.18	0.467172	1.06313	Control	Exercise	Uncharacterized protein OS=Rattus norvegicus GN=Ube2v2 PE=4 SV=1	212567	134360	236912	231107	208890	225515	255143	237039	188033	163860	113377	179348	406611	156348	220415	210124	242893	160957	321429	228027	167581	186734	269873	210936	221797	190016	113377	152013	244445	142662	230671	169041	0	0	0	0	0	0	0	1	0
F8WFW6	2	2	105.89	0.467776	1.09025	Control	Exercise	40S ribosomal protein S16 (Fragment) OS=Rattus norvegicus GN=Rps16 PE=3 SV=1	747435	940490	856491	1.08637e+06	1.18601e+06	1.08553e+06	585692	1.09848e+06	809988	656657	748205	1.06368e+06	1.30728e+06	1.0103e+06	656058	706301	854069	1.12667e+06	1.16204e+06	1.07189e+06	951471	898853	619506	977514	955431	761475	748205	901565	785907	921857	686583	568206	1	1	1	1	1	1	1	1	2
Q5RKI1;F1LP27;Q3B8Q2	11	5	701.02	0.468859	1.07231	Control	Exercise	Eukaryotic initiation factor 4A-II OS=Rattus norvegicus GN=Eif4a2 PE=1 SV=1	6.9325e+06	5.48533e+06	7.78981e+06	7.31084e+06	7.38425e+06	8.40454e+06	5.33371e+06	5.22777e+06	6.29269e+06	7.04491e+06	6.27944e+06	6.19905e+06	8.89866e+06	4.79417e+06	4.4396e+06	6.28751e+06	7.92153e+06	6.5712e+06	1.05688e+07	7.21343e+06	5.92398e+06	6.95924e+06	5.64164e+06	4.65206e+06	7.42262e+06	8.16945e+06	6.27944e+06	5.25424e+06	5.34967e+06	4.37449e+06	4.64617e+06	5.05818e+06	4	5	4	4	4	5	3	3	5
D3ZA84	3	1	147.02	0.469168	1.33385	Exercise	Control	Protein Tln2 OS=Rattus norvegicus GN=Tln2 PE=4 SV=1	81.4207	22072	651.946	33311.6	9761.79	0	10023.2	33757.2	0	0	18856.4	0	8017.06	106483	2624.63	10286.8	93.0367	26441.3	884.524	32867.8	7831.35	0	10601.8	30039.7	0	0	18856.4	0	4819.67	97161.9	2746.75	8275.56	0	0	0	0	0	0	0	0	0
Q5XIF3	8	8	486.1	0.470688	1.05108	Exercise	Control	NADH dehydrogenase [ubiquinone] iron-sulfur protein 4, mitochondrial OS=Rattus norvegicus GN=Ndufs4 PE=1 SV=1	1.57864e+07	1.53994e+07	1.61623e+07	1.40739e+07	1.65986e+07	1.63578e+07	2.06472e+07	1.52372e+07	2.05875e+07	1.49447e+07	1.59623e+07	1.42038e+07	1.48902e+07	1.83242e+07	1.89508e+07	1.90534e+07	1.80386e+07	1.84478e+07	2.19282e+07	1.38864e+07	1.33161e+07	1.35448e+07	2.18392e+07	1.35592e+07	2.42842e+07	1.73302e+07	1.59623e+07	1.20389e+07	8.95165e+06	1.67201e+07	1.98325e+07	1.53281e+07	5	7	7	5	3	6	8	7	7
Q5XIG4;D3ZD55	3	3	151.11	0.471539	1.05861	Exercise	Control	OCIA domain-containing protein 1 OS=Rattus norvegicus GN=Ociad1 PE=2 SV=1	573184	551379	592912	508868	559054	515737	531444	423112	654505	579529	473707	660570	426629	507122	560922	642119	654958	660529	804429	502087	448498	427048	562126	376517	772029	672036	473707	559891	256480	462729	587021	516572	0	1	1	1	2	1	2	0	1
Q5RJZ6	1	1	31.14	0.471695	1.18621	Exercise	Control	Short coiled-coil protein OS=Rattus norvegicus GN=Scoc PE=2 SV=1	99029.9	94230.6	116637	209506	86513	102529	38152.7	162153	118388	179242	137095	102981	246458	87386.2	153301	53115.3	113158	112884	158246	206714	69404.6	84897.5	40355.4	144296	139646	207854	137095	87285.4	148165	79736.5	160434	42730.2	0	1	0	0	0	0	0	0	0
P62828;Q66H11	6	6	351.31	0.4718	1.04577	Control	Exercise	GTP-binding nuclear protein Ran OS=Rattus norvegicus GN=Ran PE=1 SV=3	7.52409e+06	7.6027e+06	6.84701e+06	7.98152e+06	6.43157e+06	7.44038e+06	8.19235e+06	9.50839e+06	6.78611e+06	5.87205e+06	7.45887e+06	7.49065e+06	6.83591e+06	7.02347e+06	8.81586e+06	8.55203e+06	8.59753e+06	9.10772e+06	9.28964e+06	7.87517e+06	5.15969e+06	6.16089e+06	8.66532e+06	8.46128e+06	8.00464e+06	6.80937e+06	7.45887e+06	6.34898e+06	4.1096e+06	6.40864e+06	9.22605e+06	6.87994e+06	5	4	5	4	5	4	6	5	3
F1M1G4	4	4	208.76	0.47288	1.20157	Exercise	Control	Protein Txlnb (Fragment) OS=Rattus norvegicus GN=Txlnb PE=4 SV=1	1.00823e+06	1.02399e+06	882982	833496	847642	938899	584862	827794	855984	1.27088e+06	577991	740735	2.17601e+06	738646	1.03643e+06	951731	1.15208e+06	1.2267e+06	1.19798e+06	822390	680017	777440	618628	736634	1.00969e+06	1.47374e+06	577991	627838	1.30817e+06	673985	1.08465e+06	765649	1	1	1	2	1	1	0	2	1
P09605;P25809	27	24	2173.95	0.473898	1.06393	Exercise	Control	Creatine kinase S-type, mitochondrial OS=Rattus norvegicus GN=Ckmt2 PE=1 SV=2	5.71374e+08	6.16755e+08	8.64193e+08	6.15575e+08	8.46717e+08	6.6655e+08	7.43189e+08	4.98765e+08	9.99932e+08	6.97678e+08	6.22172e+08	6.26607e+08	7.81777e+08	6.97126e+08	7.40966e+08	6.03557e+08	6.5289e+08	7.38847e+08	1.17249e+09	6.07373e+08	6.79275e+08	5.51926e+08	7.86096e+08	4.43839e+08	1.17948e+09	8.09045e+08	6.22172e+08	5.31105e+08	4.69986e+08	6.361e+08	7.75442e+08	4.8555e+08	46	50	58	42	58	46	52	36	62
F1LPZ5	2	2	109.84	0.474057	1.07565	Exercise	Control	Glutathione peroxidase OS=Rattus norvegicus GN=Gpx3 PE=3 SV=1	1.71266e+06	1.54912e+06	1.27948e+06	1.78062e+06	3.24166e+06	1.8767e+06	2.24583e+06	1.77968e+06	2.54808e+06	2.6785e+06	1.82373e+06	1.45438e+06	2.35064e+06	2.0009e+06	1.70479e+06	2.07464e+06	1.95699e+06	1.85578e+06	1.73593e+06	1.75689e+06	2.60061e+06	1.55397e+06	2.37548e+06	1.58369e+06	3.00562e+06	3.10606e+06	1.82373e+06	1.23272e+06	1.41315e+06	1.82575e+06	1.78411e+06	1.66901e+06	1	1	0	2	2	2	1	1	2
F1LT74	1	1	54.61	0.475781	1.07824	Exercise	Control	Uncharacterized protein (Fragment) OS=Rattus norvegicus PE=4 SV=1	222515	296227	348727	353415	278391	293289	387366	493951	323040	313019	452502	423097	234358	381075	403560	352438	254261	354868	473134	348705	223338	242853	409730	439555	381046	362985	452502	358611	140891	347716	422337	283530	0	1	0	0	1	1	1	0	0
F1LZK0	1	1	43.32	0.47629	1.01433	Exercise	Control	Uncharacterized protein (Fragment) OS=Rattus norvegicus PE=4 SV=1	17446	87219.3	33983.7	135747	40462.2	9650.95	6138.48	20956.5	110647	8358.67	19730.4	93920.6	0	44798.9	42247	36939.2	19935	104485	46107.2	133938	32460.6	7991.31	6492.87	18648.6	130515	9692.92	19730.4	79605.9	0	40877.2	44212.7	29716.9	0	0	0	1	0	0	0	0	1
F1LPW7	1	1	34.51	0.476652	1.07696	Control	Exercise	Laforin (Fragment) OS=Rattus norvegicus GN=Epm2a PE=4 SV=1	134548	226980	181817	146529	127720	148030	165381	122958	141116	145226	134234	199625	159614	128253	132659	123628	153743	271912	246679	144576	102463	122574	174929	109417	166456	168408	134234	169200	95956.4	117026	138832	99456.6	0	0	0	0	0	0	0	0	0
G3V9U2;F1LWF9	22	22	2095.46	0.476818	1.08341	Exercise	Control	3-ketoacyl-CoA thiolase, mitochondrial OS=Rattus norvegicus GN=Acaa2 PE=3 SV=1	2.66287e+08	2.7691e+08	2.45111e+08	2.60793e+08	1.91347e+08	2.54304e+08	2.03008e+08	1.82073e+08	2.39618e+08	2.8245e+08	2.01698e+08	3.35235e+08	1.65803e+08	2.86595e+08	2.69627e+08	2.55599e+08	3.04277e+08	3.31727e+08	3.32552e+08	2.57318e+08	1.53508e+08	2.10573e+08	2.14728e+08	1.62022e+08	2.82644e+08	3.27536e+08	2.01698e+08	2.84141e+08	9.96772e+07	2.61507e+08	2.82172e+08	2.05624e+08	29	28	26	27	27	24	24	24	23
Q4FZT9	7	7	313.24	0.477337	1.05185	Control	Exercise	26S proteasome non-ATPase regulatory subunit 2 OS=Rattus norvegicus GN=Psmd2 PE=2 SV=1	1.31135e+06	1.12824e+06	1.44943e+06	1.1032e+06	1.35329e+06	1.39953e+06	1.03253e+06	1.13622e+06	1.3229e+06	1.25531e+06	1.2605e+06	1.29142e+06	1.20332e+06	1.05171e+06	785556	1.25441e+06	1.49843e+06	1.35158e+06	1.9665e+06	1.0885e+06	1.08567e+06	1.15886e+06	1.09214e+06	1.0111e+06	1.56044e+06	1.45569e+06	1.2605e+06	1.09459e+06	723411	959643	822107	1.00915e+06	2	3	3	1	3	2	2	0	2
P52873	8	8	417.21	0.480966	1.05803	Exercise	Control	Pyruvate carboxylase, mitochondrial OS=Rattus norvegicus GN=Pc PE=1 SV=2	1.90664e+06	2.22307e+06	2.861e+06	2.70197e+06	2.70119e+06	2.26278e+06	2.39579e+06	1.90298e+06	2.85626e+06	2.01422e+06	2.27943e+06	2.5296e+06	2.42406e+06	2.04435e+06	2.96692e+06	2.94061e+06	2.17865e+06	2.66314e+06	3.88164e+06	2.66597e+06	2.16702e+06	1.87366e+06	2.53411e+06	1.69341e+06	3.36914e+06	2.33574e+06	2.27943e+06	2.14406e+06	1.45729e+06	1.86539e+06	3.10497e+06	2.36566e+06	1	1	2	3	2	3	1	0	2
Q5RJN0;D4ADX5	10	10	767.16	0.48254	1.06107	Exercise	Control	NADH dehydrogenase (Ubiquinone) Fe-S protein 7 OS=Rattus norvegicus GN=Ndufs7 PE=2 SV=1	2.85918e+07	2.71867e+07	2.6386e+07	2.5325e+07	3.36713e+07	2.47244e+07	2.41211e+07	1.26847e+07	3.46687e+07	2.34022e+07	2.9507e+07	2.64869e+07	2.41383e+07	2.61108e+07	2.24715e+07	2.82844e+07	3.26709e+07	3.25685e+07	3.5799e+07	2.49876e+07	2.70127e+07	2.04726e+07	2.55137e+07	1.12878e+07	4.08939e+07	2.71378e+07	2.9507e+07	2.245e+07	1.45114e+07	2.38251e+07	2.35171e+07	2.27543e+07	10	12	10	10	12	9	8	8	15
F1LP35	1	1	30.95	0.484227	1.25165	Exercise	Control	Acetyl-CoA carboxylase 1 OS=Rattus norvegicus GN=Acaca PE=4 SV=1	244093	383169	406889	552671	1.03889e+06	305001	213729	583443	529636	1.1984e+06	506109	1.05659e+06	526028	316884	265723	266654	278916	459020	552044	545307	833447	252551	226068	519192	624739	1.38969e+06	506109	895551	316236	289144	278086	214518	0	0	0	0	0	0	0	0	0
F1M7R8	1	1	52.38	0.484308	1.06794	Exercise	Control	Small glutamine-rich tetratricopeptide repeat-containing protein alpha OS=Rattus norvegicus GN=Sgta PE=4 SV=1	96834.4	127016	121005	71144.2	35357.6	136301	188895	58841.7	100201	73362.1	107073	115336	117123	80892.6	156193	141975	110649	152160	164173	70196.2	28365.5	112862	199800	52361.7	118194	85072.5	107073	97757.1	70411.8	73811.3	163460	114216	0	0	0	0	0	0	1	0	0
Q561R9	1	1	30.39	0.484534	1.26374	Control	Exercise	Beta-lactamase-like protein 2 OS=Rattus norvegicus GN=Lactb2 PE=2 SV=1	189840	219516	194904	192771	241178	228603	211629	5682.07	241098	230497	200103	206427	17430.4	227969	46625.5	4237.83	216924	262971	264435	190202	193484	189291	223847	5056.33	284390	267290	200103	174965	10478.8	208013	48794.9	3409.25	0	0	0	0	0	1	0	0	0
G3V6T7;P38659	3	3	174.11	0.484541	1.11994	Exercise	Control	Protein disulfide isomerase associated 4 OS=Rattus norvegicus GN=Pdia4 PE=3 SV=1	356464	201616	271546	153273	325655	173783	351740	612504	325816	259258	216330	264429	256101	371373	660969	385739	407319	241527	368418	151231	261255	143898	372047	545052	384320	300642	216330	224126	153962	338863	691723	310320	0	0	1	0	0	0	0	1	0
Q5RKJ4	1	1	44.72	0.48572	1.20845	Control	Exercise	Farnesyltransferase, CAAX box, alpha OS=Rattus norvegicus GN=Fnta PE=2 SV=1	310490	229967	273232	253240	235590	231586	290257	0	193594	232986	221216	234994	216526	166021	214531	29800.1	354787	275491	370705	249865	189001	191761	307015	0	228356	270176	221216	199178	130171	151487	224513	23973.6	0	1	1	0	1	0	1	0	0
D3Z9L0	1	1	31.23	0.486588	1.11111	Control	Exercise	Protein Agk OS=Rattus norvegicus GN=Agk PE=4 SV=1	653921	761638	803157	667036	701266	775347	437908	357112	746670	553735	551459	701662	658574	673278	420020	336259	747214	912410	1.08968e+06	658148	562587	642014	463190	317785	880744	642125	551459	594720	395920	614340	439563	270514	0	0	0	0	0	0	1	0	0
F1M522	5	5	242.27	0.486924	1.04229	Exercise	Control	Calcineurin subunit B type 1 (Fragment) OS=Rattus norvegicus GN=Ppp3r1 PE=4 SV=1	3.15402e+06	2.39999e+06	2.63668e+06	3.20003e+06	2.80911e+06	2.94479e+06	2.31218e+06	2.77252e+06	2.81145e+06	3.33035e+06	2.96298e+06	2.67265e+06	3.28605e+06	2.62189e+06	3.08948e+06	2.39458e+06	3.60399e+06	2.87509e+06	3.5773e+06	3.15739e+06	2.25359e+06	2.43839e+06	2.44567e+06	2.4672e+06	3.31628e+06	3.86195e+06	2.96298e+06	2.2653e+06	1.9755e+06	2.39238e+06	3.23323e+06	1.9264e+06	1	2	2	2	3	1	1	1	3
D3ZF77	7	6	388.25	0.487934	1.06149	Control	Exercise	Protein Akr1cl1 OS=Rattus norvegicus GN=Akr1cl1 PE=4 SV=1	4.92081e+06	4.5416e+06	4.92639e+06	5.32324e+06	7.3201e+06	6.67398e+06	6.05678e+06	5.99237e+06	4.43512e+06	6.27575e+06	6.76375e+06	6.09769e+06	4.68519e+06	5.01766e+06	4.11729e+06	5.71213e+06	5.62285e+06	5.44065e+06	6.68385e+06	5.25231e+06	5.87252e+06	5.52629e+06	6.40645e+06	5.33246e+06	5.2315e+06	7.27751e+06	6.76375e+06	5.16833e+06	2.81663e+06	4.57842e+06	4.30886e+06	4.59529e+06	3	5	5	4	5	5	3	3	4
Q8CFN2	5	5	219.9	0.488177	1.02491	Control	Exercise	Cell division control protein 42 homolog OS=Rattus norvegicus GN=Cdc42 PE=1 SV=2	4.91314e+06	5.06602e+06	4.40156e+06	4.98128e+06	4.7648e+06	4.96303e+06	4.43956e+06	4.45012e+06	4.87927e+06	5.34489e+06	4.55765e+06	5.02514e+06	4.43938e+06	4.21498e+06	4.18321e+06	4.41183e+06	5.61409e+06	6.06888e+06	5.97179e+06	4.9149e+06	3.82254e+06	4.10956e+06	4.69587e+06	3.96005e+06	5.7554e+06	6.19806e+06	4.55765e+06	4.25925e+06	2.66885e+06	3.84601e+06	4.37785e+06	3.54923e+06	4	4	4	4	4	4	5	3	4
D3ZKG1	13	13	801.1	0.489576	1.03201	Control	Exercise	Protein LOC100361295 OS=Rattus norvegicus GN=LOC100361295 PE=4 SV=1	1.05371e+07	9.97333e+06	9.87284e+06	1.05301e+07	1.0314e+07	1.01729e+07	1.07901e+07	9.73864e+06	1.2173e+07	9.16308e+06	9.75722e+06	1.19004e+07	8.15175e+06	7.64247e+06	9.55155e+06	1.10487e+07	1.20403e+07	1.19476e+07	1.33949e+07	1.03898e+07	8.27435e+06	8.42352e+06	1.1413e+07	8.66617e+06	1.43588e+07	1.06257e+07	9.75722e+06	1.00867e+07	4.90065e+06	6.97345e+06	9.99597e+06	8.88843e+06	5	5	5	5	4	6	5	6	6
P62963	8	7	615.34	0.490307	1.05243	Control	Exercise	Profilin-1 OS=Rattus norvegicus GN=Pfn1 PE=1 SV=2	2.70353e+07	2.75799e+07	3.22115e+07	3.72844e+07	3.35874e+07	4.30378e+07	3.19207e+07	3.50461e+07	2.87876e+07	3.42618e+07	2.95802e+07	3.68059e+07	3.13543e+07	3.32341e+07	2.83229e+07	3.202e+07	3.08924e+07	3.30395e+07	4.37028e+07	3.67876e+07	2.69453e+07	3.56367e+07	3.37636e+07	3.11867e+07	3.39568e+07	3.97308e+07	2.95802e+07	3.11963e+07	1.88495e+07	3.03248e+07	2.96408e+07	2.57594e+07	7	9	8	10	9	10	9	9	9
P63095	2	1	101.9	0.490652	1.08097	Exercise	Control	Guanine nucleotide-binding protein G(s) subunit alpha isoforms short OS=Rattus norvegicus GN=Gnas PE=1 SV=1	253113	187030	145319	188115	170252	205248	177772	252286	200595	263650	149346	168558	232789	235142	180269	276653	289224	224054	197161	185608	136584	169952	188035	224503	236614	305734	149346	142868	139947	214558	188656	222562	0	0	1	0	0	0	1	0	0
B0K031	1	1	61.94	0.491326	1.08958	Control	Exercise	60S ribosomal protein L7 OS=Rattus norvegicus GN=Rpl7 PE=2 SV=1	92111	127298	73716	114840	156988	142473	116786	168423	74304	125445	93511.2	141229	64198.3	149311	77825.4	185203	105252	152498	100014	113310	125943	117972	123529	149875	87646.3	145469	93511.2	119704	38594.6	136240	81446.5	148992	0	0	0	0	0	0	0	0	0
B2RZ37	3	3	162.38	0.491487	1.04543	Control	Exercise	Receptor expression-enhancing protein 5 OS=Rattus norvegicus GN=Reep5 PE=1 SV=1	2.32991e+06	2.2951e+06	2.19574e+06	2.34946e+06	2.03561e+06	2.3851e+06	1.89739e+06	1.7124e+06	2.16694e+06	2.25078e+06	2.11242e+06	2.15646e+06	1.94793e+06	2.53078e+06	1.69316e+06	1.59484e+06	2.66231e+06	2.74944e+06	2.97906e+06	2.31815e+06	1.63306e+06	1.97494e+06	2.00694e+06	1.52382e+06	2.55604e+06	2.61005e+06	2.11242e+06	1.82779e+06	1.17105e+06	2.30924e+06	1.77194e+06	1.28302e+06	2	2	2	2	2	2	3	2	2
Q6P7B0	3	3	133.71	0.491946	1.15769	Control	Exercise	Tryptophan--tRNA ligase, cytoplasmic OS=Rattus norvegicus GN=Wars PE=1 SV=2	1.55365e+06	1.16283e+06	1.17446e+06	1.46979e+06	1.12465e+06	1.13102e+06	1.40294e+06	3.20613e+06	1.18901e+06	1.16063e+06	1.00682e+06	1.21434e+06	1.6123e+06	1.07908e+06	1.71426e+06	1.58375e+06	1.7753e+06	1.39302e+06	1.59344e+06	1.45021e+06	902243	936526	1.48393e+06	2.85306e+06	1.40251e+06	1.3459e+06	1.00682e+06	1.02926e+06	969281	984615	1.79402e+06	1.2741e+06	2	1	2	1	1	1	2	0	1
F1LWG8;F1M847	30	30	2833.93	0.492981	1.03317	Control	Exercise	Uncharacterized protein (Fragment) OS=Rattus norvegicus PE=4 SV=1	3.3171e+08	3.32583e+08	3.30074e+08	3.53348e+08	3.45004e+08	3.74828e+08	4.15544e+08	4.11237e+08	3.42174e+08	3.14609e+08	3.35852e+08	3.22774e+08	3.69014e+08	3.51075e+08	3.48486e+08	4.17428e+08	3.79034e+08	3.98421e+08	4.47827e+08	3.4864e+08	2.76778e+08	3.10371e+08	4.39534e+08	3.6595e+08	4.03615e+08	3.64828e+08	3.35852e+08	2.7358e+08	2.21843e+08	3.20342e+08	3.647e+08	3.35812e+08	38	33	34	39	36	39	36	38	36
Q66HA6;D3ZPP2	3	3	102.11	0.493949	1.03075	Control	Exercise	ADP-ribosylation factor-like protein 8B OS=Rattus norvegicus GN=Arl8b PE=2 SV=1	844823	876979	867821	890977	846647	983434	877753	1.00141e+06	897672	862438	791222	799166	778118	773373	941513	1.13186e+06	965351	1.05058e+06	1.17741e+06	879105	679218	814316	928428	891127	1.05886e+06	1.0001e+06	791222	677363	467787	705673	985320	910556	0	0	0	0	1	0	0	1	1
B0BN18	3	3	180.64	0.49477	1.04082	Control	Exercise	Prefoldin subunit 2 OS=Rattus norvegicus GN=Pfdn2 PE=2 SV=1	1.22704e+06	1.24034e+06	1.42031e+06	1.25968e+06	1.10317e+06	1.4078e+06	1.33445e+06	1.29996e+06	1.34531e+06	1.31425e+06	949982	1.15941e+06	942227	964723	1.69352e+06	1.51963e+06	1.4021e+06	1.48588e+06	1.927e+06	1.2429e+06	885012	1.16571e+06	1.41149e+06	1.1568e+06	1.58687e+06	1.52404e+06	949982	982704	566445	880271	1.77232e+06	1.22251e+06	2	2	3	2	2	2	2	2	1
G3V6W6	4	4	294.36	0.494879	1.06261	Control	Exercise	Protein LOC100365869 OS=Rattus norvegicus GN=LOC100365869 PE=3 SV=1	1.27504e+06	1.24779e+06	1.6571e+06	1.40626e+06	1.7073e+06	1.88538e+06	1.97806e+06	1.69611e+06	1.43124e+06	1.46375e+06	1.39615e+06	1.76061e+06	1.81818e+06	1.09569e+06	1.37007e+06	1.76001e+06	1.45695e+06	1.4948e+06	2.24826e+06	1.38753e+06	1.36967e+06	1.56116e+06	2.09226e+06	1.50932e+06	1.68823e+06	1.6974e+06	1.39615e+06	1.49227e+06	1.09305e+06	999775	1.43382e+06	1.41589e+06	3	3	4	1	4	3	2	3	1
D3ZNB4	3	3	139.37	0.4961	1.07372	Exercise	Control	PDZ and LIM domain 7, isoform CRA_f OS=Rattus norvegicus GN=Pdlim7 PE=4 SV=1	1.7548e+06	1.77473e+06	1.51447e+06	1.78581e+06	1.74601e+06	1.99018e+06	1.7218e+06	2.89981e+06	2.05707e+06	1.91928e+06	1.70416e+06	1.58926e+06	1.78522e+06	2.25407e+06	3.06824e+06	1.92996e+06	2.00515e+06	2.12605e+06	2.05474e+06	1.76202e+06	1.40073e+06	1.64794e+06	1.82121e+06	2.58047e+06	2.42644e+06	2.22565e+06	1.70416e+06	1.34704e+06	1.07323e+06	2.05675e+06	3.211e+06	1.55262e+06	1	1	2	2	1	2	1	1	1
Q6PDW4	4	4	290.9	0.496204	1.06049	Exercise	Control	Proteasome subunit beta type OS=Rattus norvegicus GN=Psmb1 PE=2 SV=1	1.80909e+06	1.91942e+06	1.91291e+06	1.89444e+06	2.32668e+06	2.03556e+06	2.6218e+06	1.81547e+06	2.35387e+06	2.29894e+06	1.78359e+06	2.09772e+06	2.44501e+06	1.56445e+06	2.66443e+06	2.11553e+06	2.06719e+06	2.29938e+06	2.59533e+06	1.8692e+06	1.86656e+06	1.68551e+06	2.77316e+06	1.61554e+06	2.77654e+06	2.66591e+06	1.78359e+06	1.77801e+06	1.46988e+06	1.4275e+06	2.7884e+06	1.7019e+06	3	2	4	3	2	3	2	2	2
F1LT36	1	1	50.09	0.496326	1.0948	Exercise	Control	Protein RGD1564698 (Fragment) OS=Rattus norvegicus GN=RGD1564698 PE=4 SV=1	381275	512786	611352	612879	695575	561351	441760	514723	471773	473608	624822	614620	788807	668725	371638	728363	435670	614297	829447	604712	558022	464817	467265	458040	556485	549207	624822	520944	474213	610185	388930	585954	1	1	1	1	1	1	1	1	1
B2RZ31	1	1	37.92	0.496697	1.05743	Control	Exercise	Protein Sirt3 OS=Rattus norvegicus GN=Sirt3 PE=2 SV=1	154270	93989.6	118040	94738.1	61245.4	50764.8	47416.1	0	133039	89878	79875.1	106231	82185.9	45307.7	46163.2	4088.1	176279	112596	160150	93475.8	49133.9	42035	50153.6	0	156927	104225	79875.1	90039.7	49408.3	41341.5	48311.1	3288.79	0	0	1	0	0	0	0	0	0
Q5M7T5;Q7TPI9	7	7	276.28	0.497517	1.03269	Control	Exercise	Protein Serpinc1 OS=Rattus norvegicus GN=Serpinc1 PE=2 SV=1	1.4147e+06	1.53533e+06	1.53073e+06	1.51785e+06	1.45881e+06	1.55981e+06	1.48671e+06	1.60161e+06	1.60303e+06	1.52791e+06	1.10968e+06	1.28802e+06	1.16006e+06	1.59799e+06	1.56002e+06	1.87568e+06	1.61653e+06	1.83926e+06	2.07681e+06	1.49763e+06	1.17032e+06	1.29158e+06	1.57254e+06	1.42523e+06	1.89087e+06	1.7718e+06	1.10968e+06	1.09171e+06	697400	1.4581e+06	1.63261e+06	1.50895e+06	1	0	3	1	1	2	2	2	2
B2RYP5	3	3	131.08	0.497657	1.14211	Exercise	Control	Protein phosphatase 1F (PP2C domain containing) OS=Rattus norvegicus GN=Ppm1f PE=2 SV=1	463440	412048	372332	507798	596991	329958	361949	132316	404818	639384	421737	670065	581350	383067	219172	308684	529558	493616	505159	501032	478933	273216	382845	117745	477508	741445	421737	567939	349494	349534	229369	248330	0	1	1	0	0	0	1	0	0
F1LQI1;O35952	5	5	303.64	0.498158	1.059	Control	Exercise	Hydroxyacylglutathione hydrolase, mitochondrial OS=Rattus norvegicus GN=Hagh PE=3 SV=1	2.13268e+06	2.60546e+06	2.84124e+06	2.73612e+06	1.79726e+06	2.87694e+06	2.32188e+06	2.76976e+06	2.61084e+06	2.5519e+06	2.73681e+06	2.00088e+06	2.16018e+06	1.83062e+06	2.29617e+06	2.77514e+06	2.43694e+06	3.12123e+06	3.85484e+06	2.69966e+06	1.44184e+06	2.3822e+06	2.45593e+06	2.46475e+06	3.07965e+06	2.95924e+06	2.73681e+06	1.69592e+06	1.29865e+06	1.67037e+06	2.403e+06	2.23255e+06	3	3	4	3	3	3	2	3	3
F1M6T8;D3ZP59;D4A3L9	2	2	74.89	0.498247	1.10736	Control	Exercise	Uncharacterized protein (Fragment) OS=Rattus norvegicus PE=4 SV=1	129423	83872.6	119767	134247	112694	79441.9	58282	89560.9	93414.5	127210	97880.7	90988.1	106064	63197.2	90204.9	60061	147887	100476	162493	132458	90408.2	65780.6	61646.8	79698	110188	147516	97880.7	77120.4	63763.4	57664.9	94402	48317.9	0	0	0	0	1	0	0	0	0
G3V822	4	4	183.74	0.498673	1.105	Exercise	Control	Carboxylesterase 1D OS=Rattus norvegicus GN=Ces1d PE=4 SV=1	3.24366e+06	2.76046e+06	2.68008e+06	4.46842e+06	2.95818e+06	3.34273e+06	3.18852e+06	2.74322e+06	3.02893e+06	2.11586e+06	3.64181e+06	3.39968e+06	4.51402e+06	2.63168e+06	4.9836e+06	3.73506e+06	3.70642e+06	3.30691e+06	3.63619e+06	4.40888e+06	2.37318e+06	2.76789e+06	3.3726e+06	2.44113e+06	3.57281e+06	2.4536e+06	3.64181e+06	2.88153e+06	2.71373e+06	2.40131e+06	5.21548e+06	3.00479e+06	3	3	3	3	1	3	3	2	2
F1LZT6	1	1	36.68	0.499226	1.52677	Control	Exercise	Protein Asap2 (Fragment) OS=Rattus norvegicus GN=Asap2 PE=4 SV=1	244130	537638	451678	312892	6434.76	345966	699233	370914	185734	63833.2	224173	577277	44501.2	27166.3	572273	249598	278959	644068	612811	308723	5162.26	286471	739601	330067	219084	74022.5	224173	489293	26753.1	24788.2	598900	200797	0	1	0	0	0	0	1	0	0
P63102	14	7	891.96	0.499515	1.04609	Control	Exercise	14-3-3 protein zeta/delta OS=Rattus norvegicus GN=Ywhaz PE=1 SV=1	1.7259e+07	1.67076e+07	1.87527e+07	1.94646e+07	1.99883e+07	2.11134e+07	2.44957e+07	2.30746e+07	1.79939e+07	2.38978e+07	1.71659e+07	1.99187e+07	1.68841e+07	1.78878e+07	1.87415e+07	2.12786e+07	1.97213e+07	2.0015e+07	2.54426e+07	1.92052e+07	1.60355e+07	1.74826e+07	2.59099e+07	2.05335e+07	2.12249e+07	2.77125e+07	1.71659e+07	1.68828e+07	1.01503e+07	1.63219e+07	1.96135e+07	1.71182e+07	7	7	8	7	7	8	8	8	8
P18418;D3ZYM6	13	13	790.07	0.4997	1.03006	Control	Exercise	Calreticulin OS=Rattus norvegicus GN=Calr PE=1 SV=1	1.97462e+07	1.83134e+07	1.90426e+07	2.04663e+07	1.72402e+07	2.17463e+07	2.16197e+07	2.07957e+07	1.87327e+07	2.0861e+07	1.77865e+07	1.8497e+07	2.10342e+07	1.65523e+07	2.19073e+07	1.89603e+07	2.25633e+07	2.19387e+07	2.58359e+07	2.01935e+07	1.38309e+07	1.80067e+07	2.28678e+07	1.85056e+07	2.20964e+07	2.4191e+07	1.77865e+07	1.56778e+07	1.26453e+07	1.51033e+07	2.29266e+07	1.52532e+07	9	8	11	9	9	8	9	7	12
D4A9Z8	1	1	32.82	0.500069	1.20298	Exercise	Control	Protein Chmp4bl1 OS=Rattus norvegicus GN=Chmp4bl1 PE=4 SV=1	260802	176840	339848	241289	167619	243483	174154	122985	168846	240461	203139	200239	299310	202647	607045	155876	298010	211847	461087	238074	134472	201612	184208	109441	199164	278845	203139	169720	179938	184908	635290	125399	0	0	0	0	0	0	0	0	0
F1M766	2	1	74.36	0.500215	1.06727	Control	Exercise	Uncharacterized protein (Fragment) OS=Rattus norvegicus PE=4 SV=1	617127	559510	613106	594495	435080	439549	400705	403807	610881	562864	551526	574521	533227	489561	316256	168444	705170	670269	831827	586574	349041	363962	423839	359338	720573	652711	551526	486956	320564	446705	330970	135510	1	1	1	1	1	1	1	1	1
F1M964	5	5	258.13	0.50022	1.05382	Exercise	Control	Mitochondrial-processing peptidase subunit alpha OS=Rattus norvegicus GN=Pmpca PE=3 SV=1	2.05379e+06	2.03591e+06	2.26051e+06	2.12765e+06	2.05669e+06	1.83234e+06	1.71036e+06	1.70435e+06	2.3895e+06	2.17774e+06	2.12115e+06	2.55346e+06	2.15636e+06	1.59582e+06	1.73408e+06	1.90287e+06	2.3468e+06	2.43894e+06	3.06694e+06	2.0993e+06	1.64997e+06	1.51724e+06	1.80911e+06	1.51666e+06	2.81856e+06	2.52536e+06	2.12115e+06	2.16428e+06	1.29635e+06	1.45612e+06	1.81477e+06	1.53082e+06	2	2	2	3	1	2	3	2	3
Q68FY0	18	16	1507.81	0.502061	1.0426	Exercise	Control	Cytochrome b-c1 complex subunit 1, mitochondrial OS=Rattus norvegicus GN=Uqcrc1 PE=1 SV=1	1.92823e+08	2.00641e+08	2.30763e+08	1.70053e+08	2.18354e+08	2.08383e+08	2.12747e+08	1.86083e+08	2.77942e+08	2.13745e+08	2.04312e+08	2.06918e+08	1.99546e+08	1.94827e+08	1.81519e+08	2.10039e+08	2.20332e+08	2.40359e+08	3.13086e+08	1.67787e+08	1.75173e+08	1.72548e+08	2.2503e+08	1.6559e+08	3.2785e+08	2.47864e+08	2.04312e+08	1.75381e+08	1.19963e+08	1.77772e+08	1.89965e+08	1.68972e+08	19	18	20	22	18	19	20	17	23
Q66H71;D3ZYV6	2	2	105.94	0.502102	1.04268	Control	Exercise	Calcineurin-like phosphoesterase domain-containing protein 1 OS=Rattus norvegicus GN=Cpped1 PE=2 SV=1	282155	354625	289689	232857	245999	275978	272503	291335	274437	251692	290569	249258	243064	277246	324660	242323	322409	424826	393034	229754	197352	228519	288235	259252	323715	291868	290569	211268	146125	252977	339766	194944	1	1	0	0	1	0	0	1	1
D3ZE23	6	5	472.7	0.502112	1.03389	Control	Exercise	Uncharacterized protein OS=Rattus norvegicus GN=Nap1l4 PE=3 SV=1	5.37322e+06	5.72893e+06	5.87833e+06	6.54414e+06	6.215e+06	7.19988e+06	6.18103e+06	6.29064e+06	5.94726e+06	6.01803e+06	5.11188e+06	6.49996e+06	6.87635e+06	4.98561e+06	6.65168e+06	5.70071e+06	6.1398e+06	6.86302e+06	7.97538e+06	6.45694e+06	4.98595e+06	5.96174e+06	6.53788e+06	5.59788e+06	7.01517e+06	6.97866e+06	5.11188e+06	5.50928e+06	4.1339e+06	4.54917e+06	6.96117e+06	4.58611e+06	3	3	4	2	4	4	4	2	3
B0BNL2	1	1	82.13	0.502861	1.09817	Control	Exercise	Peptidylprolyl cis/trans isomerase, NIMA-interacting 1 OS=Rattus norvegicus GN=Pin1 PE=2 SV=1	648335	365802	617543	509908	584310	541097	711633	906273	598763	523667	504249	498046	493061	657609	685368	487443	740831	438215	837848	503113	468760	448046	752717	806470	706279	607257	504249	422138	296417	600043	717257	392138	1	1	1	0	0	1	1	0	1
Q4V8H8	11	10	527.76	0.504007	1.0499	Exercise	Control	EH domain-containing protein 2 OS=Rattus norvegicus GN=Ehd2 PE=1 SV=1	6.02206e+06	5.93963e+06	5.81719e+06	7.63178e+06	7.32335e+06	6.96055e+06	5.66479e+06	5.92505e+06	6.8259e+06	7.01459e+06	5.6539e+06	7.61919e+06	8.25097e+06	6.94354e+06	5.32739e+06	6.20802e+06	6.88121e+06	7.11543e+06	7.89243e+06	7.53009e+06	5.87512e+06	5.76357e+06	5.99184e+06	5.27256e+06	8.05158e+06	8.13429e+06	5.6539e+06	6.45793e+06	4.9603e+06	6.3357e+06	5.57527e+06	4.99423e+06	6	5	7	7	5	4	5	3	8
G3V7I0;Q9Z0V6	9	9	703.54	0.504175	1.02944	Exercise	Control	Peroxiredoxin 3 OS=Rattus norvegicus GN=Prdx3 PE=4 SV=1	4.96364e+07	5.85705e+07	6.12754e+07	5.61467e+07	5.84051e+07	4.88819e+07	5.69434e+07	5.08637e+07	6.36526e+07	5.76062e+07	5.25396e+07	5.76519e+07	5.02451e+07	5.48675e+07	6.31691e+07	5.39661e+07	5.67179e+07	7.0165e+07	8.3135e+07	5.53986e+07	4.68552e+07	4.04759e+07	6.02309e+07	4.52624e+07	7.50823e+07	6.68016e+07	5.25396e+07	4.88651e+07	3.02062e+07	5.00645e+07	6.61083e+07	4.34147e+07	12	12	13	11	10	10	11	11	10
P80385	1	1	91.56	0.50455	1.19442	Control	Exercise	5'-AMP-activated protein kinase subunit gamma-1 OS=Rattus norvegicus GN=Prkag1 PE=1 SV=3	506029	383406	369024	400019	424071	334105	294013	3.29057	420673	287313	380900	307340	316554	251367	260336	44959.9	578222	459304	500671	394688	340209	276650	310987	2.9282	496210	333175	380900	260497	190305	229363	272450	36169.4	1	0	1	1	1	0	0	0	1
P31000;F1M7P4;G3V8C3	15	12	770.96	0.5047	1.06179	Control	Exercise	Vimentin OS=Rattus norvegicus GN=Vim PE=1 SV=2	7.0564e+06	4.98785e+06	5.94568e+06	7.10497e+06	7.11656e+06	7.01637e+06	6.59648e+06	4.53476e+06	7.55058e+06	6.89024e+06	4.42033e+06	5.18466e+06	6.09183e+06	5.37108e+06	5.77052e+06	6.14927e+06	8.06311e+06	5.97523e+06	8.06676e+06	7.0103e+06	5.70923e+06	5.8098e+06	6.97731e+06	4.03537e+06	8.90638e+06	7.99009e+06	4.42033e+06	4.39446e+06	3.66227e+06	4.9009e+06	6.03902e+06	4.94696e+06	7	3	4	6	8	5	9	4	7
D3ZZU8	1	1	31.13	0.505059	1.16816	Exercise	Control	Protein Fn3k OS=Rattus norvegicus GN=Fn3k PE=4 SV=1	144499	105594	138465	46393.4	174781	294873	122156	184891	203572	108068	143859	166168	285111	72353.8	142308	293963	165115	126497	187861	45775.2	140218	244165	129208	164530	240126	125319	143859	140842	171402	66020	148929	236488	0	0	0	0	0	0	0	0	1
Q5M7U6;D3ZEA6;D3ZEF5	4	3	170.84	0.50634	1.09218	Control	Exercise	Actin-related protein 2 OS=Rattus norvegicus GN=Actr2 PE=1 SV=1	451062	341297	421156	500569	375777	700715	313088	400562	531750	465522	285638	360734	382988	427517	495963	258369	515413	408859	571400	493900	301465	580216	331164	356450	627232	539830	285638	305753	230244	390093	519039	207853	0	0	0	1	2	0	0	0	1
D3ZD09	5	5	383.9	0.506407	1.05087	Exercise	Control	Cytochrome c oxidase subunit 6B1 OS=Rattus norvegicus GN=LOC681754 PE=4 SV=1	8.79852e+07	7.82624e+07	8.90619e+07	8.00673e+07	9.19231e+07	8.49281e+07	8.61281e+07	8.16077e+07	1.17768e+08	8.54369e+07	8.80341e+07	7.2499e+07	7.97192e+07	9.91017e+07	9.50417e+07	7.69546e+07	1.00538e+08	9.3755e+07	1.20834e+08	7.90005e+07	7.37449e+07	7.03233e+07	9.11005e+07	7.26207e+07	1.38915e+08	9.90747e+07	8.80341e+07	6.14493e+07	4.79253e+07	9.04265e+07	9.94638e+07	6.19084e+07	8	10	9	7	11	9	9	8	10
D3ZAZ0	1	1	39.83	0.506632	1.17493	Control	Exercise	Protein Eif3m OS=Rattus norvegicus GN=Eif3m PE=4 SV=1	67985.3	74699.6	103347	139767	112491	177575	302715	143770	54577	121307	56078.6	254163	92986.6	102942	118853	154344	77684.6	89487	140216	137904	90245.2	147038	320191	127938	64377	140671	56078.6	215425	55901.4	93930.2	124383	124167	0	0	0	1	0	0	0	0	0
G3V731;B0VXR6;P20689	15	14	928.12	0.506907	1.07387	Control	Exercise	Myosin light chain kinase 2, skeletal muscle OS=Rattus norvegicus GN=Mylk2 PE=4 SV=1	9.52126e+06	8.5628e+06	9.10844e+06	1.18652e+07	6.26353e+06	9.86151e+06	7.71712e+06	1.17905e+07	8.0087e+06	7.69041e+06	8.92062e+06	7.48333e+06	1.2056e+07	7.91683e+06	8.27943e+06	9.19719e+06	1.08796e+07	1.02579e+07	1.23578e+07	1.17071e+07	5.02489e+06	8.16566e+06	8.16265e+06	1.04921e+07	9.44677e+06	8.91799e+06	8.92062e+06	6.34278e+06	7.24777e+06	7.22379e+06	8.66466e+06	7.39896e+06	6	6	7	10	9	9	8	9	10
D4ABK6;F1M5I6	9	1	425.13	0.507585	1.05403	Control	Exercise	Uncharacterized protein OS=Rattus norvegicus PE=3 SV=1	1.57559e+06	1.27573e+06	1.2319e+06	1.10391e+06	1.2698e+06	1.5927e+06	1.404e+06	1.5108e+06	1.06125e+06	1.41815e+06	1.24385e+06	516954	1.41454e+06	1.59668e+06	1.59993e+06	1.55109e+06	1.80037e+06	1.52827e+06	1.67138e+06	1.0892e+06	1.01869e+06	1.31881e+06	1.48506e+06	1.34442e+06	1.25181e+06	1.64453e+06	1.24385e+06	438164	850388	1.45691e+06	1.67437e+06	1.24782e+06	1	0	0	0	0	0	0	0	0
Q45QN0;D3ZPZ2;D4ABT0;P08753;Q5EEY3	7	6	396.84	0.509465	1.03552	Control	Exercise	Guanine nucleotide binding protein alpha inhibiting 2 OS=Rattus norvegicus GN=Gnai2 PE=2 SV=1	1.86068e+06	2.06105e+06	1.98413e+06	2.30786e+06	1.94307e+06	1.94696e+06	1.95188e+06	1.78369e+06	1.92735e+06	1.82911e+06	1.78287e+06	2.38344e+06	1.5137e+06	1.80382e+06	1.55151e+06	2.50427e+06	2.12614e+06	2.46905e+06	2.69196e+06	2.27711e+06	1.55882e+06	1.61215e+06	2.06457e+06	1.58726e+06	2.27342e+06	2.12108e+06	1.78287e+06	2.02017e+06	910003	1.64591e+06	1.6237e+06	2.01464e+06	1	2	2	1	2	3	0	2	4
B2RZ72	1	1	63.01	0.509519	1.05051	Control	Exercise	Actin related protein 2/3 complex, subunit 4 (Predicted), isoform CRA_a OS=Rattus norvegicus GN=Arpc4 PE=2 SV=1	277315	265785	338351	285234	266285	392641	284331	335181	258739	244272	242484	299669	231296	346796	293075	411224	316879	318400	459056	281434	213626	325120	300747	298269	305199	283263	242484	253996	139050	316438	306711	330821	1	0	1	1	1	1	1	0	1
D3ZJF4;D3ZD43;D3ZE50;D3ZHS1;D3ZRL4;F1LUE7;F1LZZ2	3	2	177.84	0.50964	1.10349	Exercise	Control	Protein LOC100360986 OS=Rattus norvegicus GN=LOC100360986 PE=4 SV=1	419643	300200	389118	407533	412463	406147	387218	631531	486343	513684	359421	351516	289766	512671	479253	708277	479512	359628	527933	402103	330897	336303	409573	561984	573672	595681	359421	297941	174201	467792	501552	569795	0	0	0	0	2	0	0	0	0
F1LQZ0;B1WBL4;D3ZS42	4	4	161.41	0.510429	1.09089	Exercise	Control	Protein RGD1563224 OS=Rattus norvegicus GN=RGD1563224 PE=4 SV=1	518726	778098	811937	665640	817545	601028	727373	683060	848828	760124	622824	867828	441033	1.01229e+06	827718	732037	592731	932129	1.10159e+06	656771	655872	497672	769366	607838	1.00125e+06	881458	622824	735560	265139	923672	866230	588909	1	1	1	0	0	1	1	0	0
D3ZLK9	2	2	86.87	0.511246	1.07257	Control	Exercise	ATP-dependent (S)-NAD(P)H-hydrate dehydratase OS=Rattus norvegicus GN=Carkd PE=4 SV=1	1.31153e+06	1.0065e+06	876598	992399	587839	730422	612552	1.10045e+06	588252	951842	513061	1.09369e+06	1.66345e+06	390758	813071	715766	1.49864e+06	1.20574e+06	1.18932e+06	979175	471591	604814	647916	979268	693880	1.10378e+06	513061	927000	1.00003e+06	356551	850901	575820	0	1	0	0	0	0	1	0	0
F1LMU0;F1LSI0	72	1	5495.64	0.511661	14.2553	Exercise	Control	Myosin-4 OS=Rattus norvegicus GN=Myh4 PE=4 SV=1	0	0	0	0	36122.1	0	0	0	0	0	0	0	494329	0	20600.8	0	0	0	0	0	28978.8	0	0	0	0	0	0	0	297180	0	21559.4	0	0	0	0	0	0	0	0	0	0
P53042	3	3	146.1	0.512946	1.06599	Exercise	Control	Serine/threonine-protein phosphatase 5 OS=Rattus norvegicus GN=Ppp5c PE=2 SV=1	967528	1.10677e+06	957831	1.05923e+06	785733	815664	735559	853011	834107	1.0086e+06	1.02541e+06	1.33963e+06	1.10634e+06	836088	872441	739231	1.10556e+06	1.32586e+06	1.29953e+06	1.04511e+06	630351	675397	778025	759073	983881	1.1696e+06	1.02541e+06	1.13545e+06	665108	762897	913034	594697	0	1	2	2	2	1	1	0	0
D3ZF11	1	1	33.69	0.512996	1.26578	Exercise	Control	Hepatitis B virus x interacting protein (Predicted), isoform CRA_a OS=Rattus norvegicus GN=Hbxip PE=4 SV=1	337981	239486	353256	394783	423807	271474	255978	328271	477452	502378	182444	262232	493707	205342	853499	320341	386199	286894	479277	389523	339997	224790	270757	292120	563184	582570	182444	222265	296805	187366	893211	257708	0	0	0	0	1	0	0	0	0
D3ZAP9;D3ZTG1;F1M3R0	12	9	659.43	0.513006	1.03096	Exercise	Control	Protein Gpd1l OS=Rattus norvegicus GN=Gpd1l PE=3 SV=1	5.60882e+06	5.17167e+06	6.08027e+06	5.59175e+06	4.6301e+06	5.4253e+06	4.47333e+06	5.63622e+06	5.60702e+06	5.11194e+06	5.4731e+06	6.30401e+06	5.26093e+06	5.49919e+06	4.7817e+06	5.89917e+06	6.40901e+06	6.19544e+06	8.24937e+06	5.51724e+06	3.71448e+06	4.49233e+06	4.73159e+06	5.01554e+06	6.61383e+06	5.92793e+06	5.4731e+06	5.3432e+06	3.16275e+06	5.01779e+06	5.00418e+06	4.74577e+06	8	8	8	7	6	8	9	7	7
Q7H115	1	1	33.48	0.514425	1.01971	Control	Exercise	Cytochrome c oxidase subunit 3 OS=Rattus norvegicus GN=Mt-co3 PE=3 SV=1	209819	150913	233958	162406	80229.6	141200	139586	103864	230199	88877.6	134292	147177	67854.4	395362	58657.2	75931.7	239754	180788	317421	160242	64363.9	116918	147644	92425.9	271534	103065	134292	124745	40792.5	360752	61386.5	61085.6	0	0	0	0	0	0	0	0	1
D3Z8S4	2	2	112.96	0.51444	1.04652	Exercise	Control	Protein Dcun1d2 OS=Rattus norvegicus GN=Dcun1d2 PE=4 SV=1	493138	431876	461687	308299	356867	412809	410541	568305	411710	481794	429863	402684	545825	370502	498038	463312	563493	517369	626391	304191	286295	341820	434243	505720	485637	558700	429863	341310	328138	338068	521211	372726	1	1	0	0	0	1	0	2	0
G3V6S5;B2GUZ3;D3ZZM8;P27653	10	10	519.19	0.514661	1.04944	Control	Exercise	Formyltetrahydrofolate synthetase OS=Rattus norvegicus GN=Mthfd1 PE=3 SV=1	2.66431e+06	3.9613e+06	4.03623e+06	4.40543e+06	3.46887e+06	3.55515e+06	3.93322e+06	3.572e+06	3.83602e+06	3.31714e+06	2.94811e+06	3.573e+06	3.68063e+06	3.66569e+06	3.16736e+06	4.01434e+06	3.04442e+06	4.74547e+06	5.47613e+06	4.34673e+06	2.78288e+06	2.94378e+06	4.1603e+06	3.17864e+06	4.52483e+06	3.84664e+06	2.94811e+06	3.02843e+06	2.21271e+06	3.3448e+06	3.31474e+06	3.22946e+06	1	3	6	3	5	6	4	6	5
G3V6P8	1	1	51.33	0.515932	1.11959	Control	Exercise	Guanine nucleotide-binding protein subunit gamma OS=Rattus norvegicus GN=Gng12 PE=3 SV=1	93474.6	123428	109745	90153.9	191451	179588	193667	110132	130821	139538	82320	162104	157145	92803	87471.9	122831	106810	147862	148896	88952.7	153590	148705	204848	98003.4	154312	161812	82320	137397	94472.1	84679.1	91541.8	98815	0	0	0	0	0	0	0	0	0
P57093	1	1	64.8	0.515959	1.36598	Exercise	Control	Phytanoyl-CoA dioxygenase, peroxisomal OS=Rattus norvegicus GN=Phyh PE=1 SV=2	58521.4	93504.8	88816.8	74128	40627.9	76890	14706.2	85035.2	149787	94186.6	114342	133010	122692	37831.9	75164.7	0	66870.4	112015	120502	73140.2	32593.5	63667.5	15555.3	75670.7	176683	109221	114342	112738	73759.7	34520.1	78662	0	0	0	0	0	0	0	0	0	0
F1MA29;D3Z7Z9;D3Z8A3;D3ZA18;D3ZL49;D4A2L7;F1M9J4	3	3	150.94	0.516249	1.03493	Control	Exercise	Protein LOC681718 OS=Rattus norvegicus GN=LOC681718 PE=4 SV=1	2.82692e+06	2.18768e+06	2.83326e+06	2.33747e+06	2.23706e+06	2.4546e+06	2.26896e+06	2.57649e+06	2.45415e+06	2.58069e+06	2.0764e+06	2.5346e+06	2.00302e+06	2.33951e+06	2.69356e+06	2.37488e+06	3.23023e+06	2.62074e+06	3.84401e+06	2.30632e+06	1.79467e+06	2.03249e+06	2.39996e+06	2.29276e+06	2.89483e+06	2.99263e+06	2.0764e+06	2.1483e+06	1.20417e+06	2.13471e+06	2.81889e+06	1.91054e+06	2	0	3	0	0	2	2	3	3
D4A8I4;F1M384;P68370;Q68FR8;Q6AYZ1	17	2	1302.89	0.516468	1.07027	Control	Exercise	Tubulin alpha-1B chain OS=Rattus norvegicus GN=Tuba1b PE=3 SV=1	9.12845e+06	9.12628e+06	1.18539e+07	1.50292e+07	1.16078e+07	1.41084e+07	1.20878e+07	1.55635e+07	9.22573e+06	1.17561e+07	1.04397e+07	1.43221e+07	1.06698e+07	1.27089e+07	1.06322e+07	1.22837e+07	1.04308e+07	1.09329e+07	1.60827e+07	1.48289e+07	9.31231e+06	1.16823e+07	1.27856e+07	1.38496e+07	1.08823e+07	1.36326e+07	1.04397e+07	1.21393e+07	6.41446e+06	1.15964e+07	1.11269e+07	9.88196e+06	3	3	2	2	2	2	2	3	3
O88637	2	2	78.12	0.516581	1.07039	Exercise	Control	Ethanolamine-phosphate cytidylyltransferase OS=Rattus norvegicus GN=Pcyt2 PE=1 SV=1	1.12083e+06	1.06562e+06	1.41714e+06	1.45262e+06	1.21734e+06	1.15899e+06	1.02879e+06	1.3842e+06	1.48474e+06	991945	1.21562e+06	1.14963e+06	1.43236e+06	997965	1.68634e+06	1.57995e+06	1.28073e+06	1.27657e+06	1.92269e+06	1.43326e+06	976603	959685	1.08818e+06	1.23177e+06	1.75135e+06	1.15028e+06	1.21562e+06	974411	861104	910604	1.7648e+06	1.27104e+06	1	0	1	0	0	2	0	0	1
G3V6H0;B0BMV5;D3ZGP4;P10536;P35286	12	4	698.21	0.516738	1.03586	Exercise	Control	RCG48149, isoform CRA_b OS=Rattus norvegicus GN=Rab1b PE=3 SV=1	3.05596e+06	3.92655e+06	4.41525e+06	3.90337e+06	3.99767e+06	3.96904e+06	4.4235e+06	4.04849e+06	3.8917e+06	4.22464e+06	3.47508e+06	4.57138e+06	4.67388e+06	4.31428e+06	3.69896e+06	4.02823e+06	3.49194e+06	4.70384e+06	5.99036e+06	3.85136e+06	3.20711e+06	3.2865e+06	4.67888e+06	3.60265e+06	4.59051e+06	4.899e+06	3.47508e+06	3.87464e+06	2.80983e+06	3.93661e+06	3.87107e+06	3.24064e+06	2	3	4	4	4	4	3	1	4
F1MA17	5	5	315.29	0.517083	1.08564	Control	Exercise	Protein Snta1 OS=Rattus norvegicus GN=Snta1 PE=4 SV=1	1.31562e+06	2.27031e+06	1.36331e+06	1.23212e+06	1.07741e+06	1.12986e+06	1.23549e+06	1.59509e+06	1.65223e+06	1.66195e+06	1.45759e+06	1.00996e+06	1.33507e+06	938504	997659	1.28124e+06	1.50332e+06	2.71974e+06	1.84967e+06	1.21571e+06	864345	935562	1.30682e+06	1.41943e+06	1.94891e+06	1.92723e+06	1.45759e+06	856029	802612	856348	1.04408e+06	1.03073e+06	2	2	2	2	1	0	1	1	4
D3ZHD8;D3ZAS1;D3ZIY7;D3ZT78;D3ZW37;F1LUE4	3	3	139.94	0.517418	1.04399	Control	Exercise	Protein LOC100359960 OS=Rattus norvegicus GN=LOC100359960 PE=3 SV=1	650629	730325	834379	628642	564097	645582	554957	705211	622228	550885	621706	598605	586864	726284	730535	652832	743452	874899	1.13204e+06	620266	452544	534563	586996	627550	733956	638819	621706	507370	352810	662706	764525	525191	2	2	3	1	1	1	1	1	2
B1WBN3	7	7	343.03	0.518035	1.03611	Control	Exercise	2-oxoisovalerate dehydrogenase subunit alpha, mitochondrial OS=Rattus norvegicus GN=Bckdha PE=2 SV=1	5.2991e+06	6.34812e+06	6.22165e+06	6.55276e+06	6.66626e+06	6.33087e+06	6.69747e+06	5.37984e+06	7.55877e+06	5.78938e+06	6.0395e+06	6.10494e+06	4.7349e+06	5.5933e+06	6.96975e+06	4.98072e+06	6.05511e+06	7.60478e+06	8.44119e+06	6.46545e+06	5.34797e+06	5.24217e+06	7.08414e+06	4.78739e+06	8.91605e+06	6.71351e+06	6.0395e+06	5.17447e+06	2.84651e+06	5.10366e+06	7.29404e+06	4.00689e+06	2	1	2	1	1	1	1	1	3
P29147	11	11	679.4	0.518983	1.06368	Exercise	Control	D-beta-hydroxybutyrate dehydrogenase, mitochondrial OS=Rattus norvegicus GN=Bdh1 PE=1 SV=2	7.9171e+06	9.09342e+06	1.06745e+07	9.23026e+06	8.06634e+06	7.6932e+06	1.25091e+07	9.03661e+06	1.2604e+07	7.01846e+06	9.17066e+06	1.21631e+07	1.03229e+07	1.00007e+07	8.87446e+06	8.79304e+06	9.04661e+06	1.08935e+07	1.44825e+07	9.10727e+06	6.47118e+06	6.37023e+06	1.32313e+07	8.04146e+06	1.48672e+07	8.13878e+06	9.17066e+06	1.03093e+07	6.20591e+06	9.12523e+06	9.28738e+06	7.07382e+06	3	6	6	4	4	1	8	4	4
Q66HA8;F1M3G6	3	2	132.4	0.520525	1.04253	Exercise	Control	Heat shock protein 105 kDa OS=Rattus norvegicus GN=Hsph1 PE=1 SV=1	479677	493709	519991	543611	300134	562604	652614	412047	477108	438292	477443	564117	589507	555890	532687	497968	548111	591443	705495	536368	240781	465855	690291	366671	562779	508255	477443	478139	354398	507228	557472	400606	1	0	0	2	0	0	0	0	1
B1PRL5	5	4	262.8	0.52092	1.05331	Exercise	Control	Muscle-related coiled-coil protein OS=Rattus norvegicus GN=Murc PE=2 SV=1	2.59669e+06	2.48439e+06	2.6694e+06	2.80815e+06	1.86063e+06	3.16396e+06	2.20118e+06	2.21326e+06	2.74513e+06	2.40181e+06	2.62877e+06	2.43828e+06	2.73792e+06	1.94523e+06	2.79864e+06	3.36802e+06	2.96715e+06	2.97619e+06	3.62169e+06	2.77073e+06	1.49268e+06	2.61987e+06	2.32826e+06	1.96953e+06	3.23805e+06	2.7852e+06	2.62877e+06	2.06666e+06	1.64598e+06	1.77495e+06	2.92886e+06	2.70951e+06	1	3	2	1	1	1	2	1	1
D3ZBV7;D3Z8Q3;D3Z9M8;Q6IFU9;Q6IFV4	7	5	504.46	0.521315	1.09221	Control	Exercise	Keratin, type I cytoskeletal 10 OS=Rattus norvegicus GN=Krt10 PE=3 SV=1	2.27019e+06	1.96552e+06	2.19887e+06	2.61837e+06	1.93046e+06	1.20696e+06	3.95184e+06	3.28273e+06	1.34073e+06	2.77631e+06	1.38968e+06	4.89191e+06	1.74735e+06	2.59766e+06	1.36448e+06	1.67684e+06	2.59407e+06	2.35461e+06	2.98331e+06	2.58348e+06	1.54871e+06	999407	4.17999e+06	2.92122e+06	1.58148e+06	3.21947e+06	1.38968e+06	4.14632e+06	1.05047e+06	2.37026e+06	1.42797e+06	1.34899e+06	2	4	4	2	2	1	2	5	3
G3V8T4;F1M680	7	7	297.54	0.52141	1.04705	Control	Exercise	DNA damage-binding protein 1 OS=Rattus norvegicus GN=Ddb1 PE=4 SV=1	1.19715e+06	874844	1.02062e+06	1.06834e+06	913216	1.1899e+06	960207	1.26737e+06	918858	763051	1.02447e+06	1.0841e+06	1.15303e+06	987679	891287	1.28761e+06	1.36795e+06	1.04803e+06	1.38473e+06	1.05411e+06	732623	985275	1.01564e+06	1.1278e+06	1.08385e+06	884853	1.02447e+06	918873	693175	901218	932757	1.03586e+06	3	0	2	0	2	1	2	1	1
B2RZA9;F1LTT5	7	6	326.74	0.521553	1.05482	Control	Exercise	Protein Ube2l3 OS=Rattus norvegicus GN=Ube2l3 PE=2 SV=1	1.092e+07	1.08986e+07	1.03301e+07	1.1661e+07	9.88614e+06	1.10022e+07	8.35987e+06	7.17634e+06	1.12575e+07	1.00917e+07	1.09776e+07	1.05814e+07	8.4417e+06	8.6991e+06	8.58873e+06	7.42683e+06	1.24779e+07	1.30561e+07	1.40153e+07	1.15056e+07	7.93111e+06	9.11019e+06	8.84251e+06	6.38605e+06	1.32789e+07	1.17026e+07	1.09776e+07	8.96867e+06	5.07496e+06	7.93759e+06	8.98835e+06	5.97474e+06	2	3	1	2	3	3	2	1	3
P04797;D3ZGY4;D3ZHE9;D3ZIY0;D3ZKR3;D3ZLX7;D3ZME3;D3ZQT0;D3ZWP0;D3ZXS2;D4A3W5;D4A6J7;D4A7F9;E9PTN6;E9PTV9;F1LTU2;F1LU03;F1LUI2;F1LUR7;F1LUV3;F1LUZ8;F1LVV7;F1LW42;F1LW78;F1LW99;F1LY57;F1LZV7;F1M269;F1M2N4;F1M2U5;F1M359;F1M4D1;F1M4G6;F1M5I8;F1M684;F1M9J9;F1M9K7;F8WFP3	31	8	2601.83	0.521763	1.08539	Exercise	Control	Glyceraldehyde-3-phosphate dehydrogenase OS=Rattus norvegicus GN=Gapdh PE=1 SV=3	1.07032e+09	1.22235e+09	1.40634e+09	1.34229e+09	9.69314e+08	1.24534e+09	1.12144e+09	1.64555e+09	1.1005e+09	1.06014e+09	1.23496e+09	1.52696e+09	1.75572e+09	1.01571e+09	1.93605e+09	1.2488e+09	1.22302e+09	1.46433e+09	1.90805e+09	1.32441e+09	7.77628e+08	1.03118e+09	1.18618e+09	1.46434e+09	1.2981e+09	1.22936e+09	1.23496e+09	1.29423e+09	1.0555e+09	9.26792e+08	2.02613e+09	1.00463e+09	20	20	25	21	20	15	19	21	23
Q5XFX0;P37805	9	9	505.02	0.522153	1.03834	Exercise	Control	Transgelin-2 OS=Rattus norvegicus GN=Tagln2 PE=1 SV=1	1.06888e+07	9.94575e+06	9.26568e+06	1.0456e+07	1.05024e+07	1.20781e+07	1.08388e+07	1.02813e+07	1.05594e+07	1.19899e+07	8.79141e+06	1.17039e+07	1.00451e+07	9.74692e+06	1.20753e+07	1.2368e+07	1.22137e+07	1.19146e+07	1.25712e+07	1.03167e+07	8.42546e+06	1.00011e+07	1.14646e+07	9.1491e+06	1.24555e+07	1.39038e+07	8.79141e+06	9.92007e+06	6.03887e+06	8.89368e+06	1.26371e+07	9.94981e+06	4	6	5	5	3	5	6	6	7
Q5BJZ3;D3ZBZ4	42	40	3042.79	0.523634	1.02914	Exercise	Control	Nicotinamide nucleotide transhydrogenase OS=Rattus norvegicus GN=Nnt PE=2 SV=1	3.23045e+08	3.02426e+08	3.79145e+08	3.48466e+08	3.76645e+08	3.35763e+08	3.32695e+08	3.27479e+08	4.04459e+08	3.4381e+08	3.34917e+08	3.79739e+08	3.22245e+08	3.52431e+08	3.03351e+08	3.64143e+08	3.69133e+08	3.62294e+08	5.14403e+08	3.43823e+08	3.02162e+08	2.78023e+08	3.51903e+08	2.91415e+08	4.77084e+08	3.98691e+08	3.34917e+08	3.21862e+08	1.93726e+08	3.21579e+08	3.17465e+08	2.92946e+08	43	37	42	44	39	37	36	41	41
F8WG47;D4A5F9;F1LUW7	12	12	737.15	0.523775	1.03105	Control	Exercise	NSFL1 cofactor p47 OS=Rattus norvegicus GN=Nsfl1c PE=4 SV=1	6.81336e+06	5.98147e+06	5.9613e+06	6.54055e+06	6.01958e+06	6.27674e+06	5.55517e+06	5.65729e+06	5.27952e+06	5.69217e+06	5.12712e+06	5.37394e+06	6.27872e+06	5.03877e+06	8.10995e+06	6.43541e+06	7.7854e+06	7.16555e+06	8.08795e+06	6.4534e+06	4.82918e+06	5.19735e+06	5.87589e+06	5.03428e+06	6.22753e+06	6.60078e+06	5.12712e+06	4.55489e+06	3.77462e+06	4.59768e+06	8.48729e+06	5.17716e+06	8	5	8	8	8	7	7	11	7
F1LS09	1	1	34.21	0.527695	1.04779	Exercise	Control	Alanine--tRNA ligase, cytoplasmic OS=Rattus norvegicus GN=Aars PE=4 SV=1	483692	506036	397774	425946	257581	403929	343222	321831	453010	333118	352633	455753	490046	397876	378597	429049	552699	606210	539678	420270	206643	334467	363038	286390	534353	386291	352633	386291	294605	363047	396213	345161	1	0	0	0	1	0	0	0	1
P27881;P27926	25	21	1445.73	0.528142	1.05455	Exercise	Control	Hexokinase-2 OS=Rattus norvegicus GN=Hk2 PE=1 SV=1	1.09985e+07	1.02404e+07	1.0575e+07	1.22758e+07	9.87469e+06	1.10987e+07	3.22716e+06	9.59566e+06	7.60304e+06	1.04034e+07	1.14909e+07	1.08264e+07	1.02323e+07	1.26614e+07	9.38604e+06	9.53132e+06	1.25676e+07	1.22676e+07	1.43476e+07	1.21122e+07	7.92193e+06	9.1901e+06	3.41347e+06	8.53894e+06	8.96826e+06	1.20641e+07	1.14909e+07	9.17631e+06	6.15143e+06	1.1553e+07	9.82276e+06	7.66776e+06	8	10	12	8	8	10	4	8	9
P07323;G8JLQ8	10	2	1144.49	0.528209	1.09278	Exercise	Control	Gamma-enolase OS=Rattus norvegicus GN=Eno2 PE=1 SV=2	2.55106e+07	2.8068e+07	2.31766e+07	3.0039e+07	1.62305e+07	2.53147e+07	2.92514e+07	3.08981e+07	2.35519e+07	2.19904e+07	2.74368e+07	2.25473e+07	2.27854e+07	2.84916e+07	4.40264e+07	3.70025e+07	2.91501e+07	3.36243e+07	3.14448e+07	2.96387e+07	1.30209e+07	2.09615e+07	3.09402e+07	2.74955e+07	2.77809e+07	2.55006e+07	2.74368e+07	1.91108e+07	1.3698e+07	2.59975e+07	4.60748e+07	2.97678e+07	6	7	7	7	5	6	6	6	5
D4A0T0;D3ZC50	12	11	808.56	0.52945	1.04695	Exercise	Control	Protein Ndufb10 OS=Rattus norvegicus GN=Ndufb10 PE=4 SV=1	3.65534e+07	4.20518e+07	4.05837e+07	3.41537e+07	3.97172e+07	3.80076e+07	4.35248e+07	3.26085e+07	5.34323e+07	4.22213e+07	4.02963e+07	3.59938e+07	3.21386e+07	4.10615e+07	3.80069e+07	3.84731e+07	4.17683e+07	5.03763e+07	5.50617e+07	3.36986e+07	3.18629e+07	3.14716e+07	4.60376e+07	2.90175e+07	6.30267e+07	4.89609e+07	4.02963e+07	3.05079e+07	1.9321e+07	3.7467e+07	3.97753e+07	3.09508e+07	11	11	11	9	8	10	11	5	6
B0BN93	1	1	33.62	0.529744	1.0958	Control	Exercise	26S proteasome non-ATPase regulatory subunit 13 OS=Rattus norvegicus GN=Psmd13 PE=1 SV=1	56435.8	65436.2	65937	51444.1	95144.1	116754	98156.5	82840.5	56843.6	29114	72404.9	105564	78510.2	74924.6	71673.1	87846.7	64487.3	78389.9	89459.7	50758.6	76328.9	96676.5	103823	73717.7	67050.6	33761.3	72404.9	89474.8	47198.6	68365.7	75008	70671	0	0	0	0	0	0	0	0	0
P54311	6	1	361.94	0.529959	1.16706	Exercise	Control	Guanine nucleotide-binding protein G(I)/G(S)/G(T) subunit beta-1 OS=Rattus norvegicus GN=Gnb1 PE=1 SV=4	196336	192299	155761	130347	122786	147141	213914	151603	238397	220339	143294	180306	90352.3	232432	118145	305804	224346	230366	211328	128610	98504.5	121838	226263	134908	281204	255511	143294	152825	54317.7	212085	123642	246014	1	1	0	0	1	1	1	0	1
G3V7N5	24	1	1563.1	0.530041	28.6649	Control	Exercise	Carnitine O-palmitoyltransferase 2, mitochondrial OS=Rattus norvegicus GN=Cpt2 PE=3 SV=1	25196.3	13981	10593.1	13763.1	1525.4	18704.5	2.60519e+06	1668.74	17568.9	7470.34	6444.61	21088.7	5206.18	3354.32	19327.3	13404.3	28791	16748.7	14372.2	13579.8	1223.74	15488	2.75559e+06	1484.97	20723.6	8662.79	6444.61	17874.5	3129.84	3060.69	20226.6	10783.5	0	0	0	0	0	0	1	0	0
Q5RK08	15	15	892.18	0.531388	1.03127	Control	Exercise	Glioblastoma amplified sequence OS=Rattus norvegicus GN=Gbas PE=2 SV=1	6.18631e+07	5.88873e+07	6.16127e+07	5.60632e+07	5.35751e+07	6.04811e+07	5.77295e+07	5.63625e+07	6.3412e+07	3.6685e+07	5.90608e+07	6.10922e+07	5.52461e+07	5.81908e+07	5.37107e+07	6.50301e+07	7.06889e+07	7.05445e+07	8.35926e+07	5.53162e+07	4.29804e+07	5.00804e+07	6.10624e+07	5.01556e+07	7.47985e+07	4.25409e+07	5.90608e+07	5.1781e+07	3.32127e+07	5.30969e+07	5.62098e+07	5.23154e+07	11	14	13	12	10	11	11	11	13
Q6P7Q4	8	8	398.3	0.531852	1.04625	Exercise	Control	Lactoylglutathione lyase OS=Rattus norvegicus GN=Glo1 PE=1 SV=3	2.06645e+07	2.12698e+07	1.89246e+07	2.27869e+07	2.05905e+07	2.08545e+07	1.91196e+07	2.04847e+07	1.98101e+07	2.01231e+07	1.99815e+07	2.11899e+07	2.27146e+07	1.71292e+07	2.87484e+07	2.26149e+07	2.36126e+07	2.54803e+07	2.56759e+07	2.24833e+07	1.65187e+07	1.72682e+07	2.02234e+07	1.82288e+07	2.33673e+07	2.33353e+07	1.99815e+07	1.79603e+07	1.36555e+07	1.56298e+07	3.0086e+07	1.81933e+07	7	7	6	8	5	6	6	5	6
Q5BJZ6	4	4	212.72	0.531969	1.07015	Exercise	Control	UPF0586 protein C9orf41 homolog OS=Rattus norvegicus PE=2 SV=1	1.33503e+06	1.44653e+06	1.40567e+06	1.89254e+06	1.11018e+06	1.23444e+06	1.13981e+06	1.18087e+06	1.58592e+06	1.16406e+06	1.69089e+06	1.18093e+06	1.10592e+06	1.31002e+06	1.43788e+06	2.02316e+06	1.5255e+06	1.73288e+06	1.90714e+06	1.86732e+06	890634	1.02216e+06	1.20562e+06	1.05083e+06	1.8707e+06	1.34988e+06	1.69089e+06	1.00094e+06	664852	1.19534e+06	1.50479e+06	1.62759e+06	2	3	3	3	3	4	2	3	3
Q5XI78;D3ZFA6;D3ZQD3;F8WGA5	51	51	3616.58	0.53219	1.03882	Exercise	Control	2-oxoglutarate dehydrogenase, mitochondrial OS=Rattus norvegicus GN=Ogdh PE=1 SV=1	2.20273e+08	2.3862e+08	2.88464e+08	2.38128e+08	2.49523e+08	2.5309e+08	2.87835e+08	2.52251e+08	3.21571e+08	2.24285e+08	2.85995e+08	2.81393e+08	2.35336e+08	2.49622e+08	2.34033e+08	2.74686e+08	2.51699e+08	2.85856e+08	3.91372e+08	2.34955e+08	2.00179e+08	2.09567e+08	3.04453e+08	2.24472e+08	3.79313e+08	2.60087e+08	2.85995e+08	2.38505e+08	1.41479e+08	2.2777e+08	2.44922e+08	2.20979e+08	50	56	58	53	52	51	55	52	59
F1LQJ3;D4AD77	10	8	721.12	0.532876	1.04004	Exercise	Control	Voltage-dependent anion-selective channel protein 2 OS=Rattus norvegicus GN=Vdac2 PE=4 SV=1	3.62324e+07	3.08578e+07	2.90811e+07	2.57618e+07	2.77427e+07	2.97983e+07	2.71684e+07	2.88302e+07	3.83864e+07	3.28444e+07	3.00218e+07	2.78837e+07	2.62154e+07	3.29182e+07	2.68369e+07	2.97945e+07	4.14016e+07	3.69663e+07	3.94556e+07	2.54185e+07	2.22564e+07	2.4674e+07	2.87369e+07	2.56553e+07	4.52791e+07	3.80872e+07	3.00218e+07	2.36339e+07	1.57601e+07	3.00366e+07	2.80856e+07	2.39691e+07	6	4	4	4	3	5	2	3	5
Q3V5X8	2	2	101.2	0.533062	1.04472	Exercise	Control	Endonuclease G OS=Rattus norvegicus GN=Endog PE=2 SV=1	334663	487899	372283	448875	457427	625438	528908	515380	524771	471074	406579	515695	514274	565618	541047	400451	382409	584483	505093	442894	366969	517884	559443	458624	619000	546269	406579	437097	309170	516104	566221	322155	2	1	1	1	2	1	2	2	1
F1LWW1	3	2	178.68	0.534694	1.17783	Control	Exercise	Uncharacterized protein (Fragment) OS=Rattus norvegicus PE=4 SV=1	109041	521120	208649	593586	910121	580491	862503	43257	126584	17475.8	1.00654e+06	70880.1	266329	1.02328e+06	397767	341853	124597	624280	283083	585677	730141	480666	912298	38493.3	149314	20265.4	1.00654e+06	60077.1	160111	933705	416274	275014	0	2	0	1	0	0	0	0	0
F1LLW3	1	1	31.65	0.536093	1.06894	Control	Exercise	Protein RGD1308874 (Fragment) OS=Rattus norvegicus GN=RGD1308874 PE=4 SV=1	105771	143612	149122	96715.9	95990.8	153763	165206	145527	152078	129236	85603.1	139418	101534	78457.7	116937	184355	120862	172041	202320	95427.2	77008.2	127321	174744	129501	179386	149865	85603.1	118169	61039.8	71589.6	122378	148310	0	0	0	0	0	0	0	0	1
D4A742	1	1	37.6	0.536123	1.05017	Exercise	Control	Protein Romo1 OS=Rattus norvegicus GN=Romo1 PE=4 SV=1	170727	179272	230184	213663	188299	225460	188565	200900	243505	209201	193704	159541	174144	223603	252189	221309	195084	214760	312301	210816	151062	186688	199451	178776	287229	242594	193704	135225	104691	204029	263923	178039	1	0	0	0	0	0	0	1	0
D3ZZK1	1	1	30.82	0.536425	1.06864	Exercise	Control	Protein LOC100359563 OS=Rattus norvegicus GN=LOC100359563 PE=4 SV=1	115206	117267	111581	92198.8	98854.2	103474	111834	126883	120251	149753	78335.2	111211	120340	100426	109125	148079	131642	140481	151387	90970.3	79305.4	85680	118290	112910	141844	173657	78335.2	94261	72345.8	91634.3	114202	119127	0	0	0	1	0	0	0	0	0
Q4V8H5	12	11	698.89	0.536465	1.03174	Control	Exercise	Aspartyl aminopeptidase OS=Rattus norvegicus GN=Dnpep PE=2 SV=1	9.21026e+06	9.57786e+06	1.19184e+07	1.01786e+07	1.04406e+07	1.09631e+07	8.66652e+06	9.85561e+06	1.03223e+07	9.88083e+06	9.00805e+06	1.12968e+07	1.06843e+07	8.6522e+06	9.14456e+06	9.33556e+06	1.05243e+07	1.14739e+07	1.61702e+07	1.00429e+07	8.37594e+06	9.07778e+06	9.16686e+06	8.77027e+06	1.21758e+07	1.14581e+07	9.00805e+06	9.57501e+06	6.42317e+06	7.89479e+06	9.57004e+06	7.51027e+06	6	6	8	5	8	6	5	4	5
Q99ML5	6	6	287.6	0.536669	1.03065	Control	Exercise	Prenylcysteine oxidase OS=Rattus norvegicus GN=Pcyox1 PE=1 SV=1	3.88572e+06	4.20545e+06	4.78853e+06	4.69676e+06	4.10896e+06	5.16605e+06	4.0832e+06	4.08089e+06	4.69394e+06	4.05235e+06	4.38258e+06	4.44784e+06	4.15679e+06	3.71374e+06	3.97988e+06	4.54711e+06	4.44008e+06	5.03796e+06	6.49681e+06	4.63418e+06	3.29639e+06	4.27767e+06	4.31893e+06	3.63149e+06	5.5368e+06	4.6992e+06	4.38258e+06	3.76994e+06	2.49897e+06	3.38864e+06	4.16506e+06	3.65806e+06	2	0	2	3	1	3	1	4	3
P0C546	2	2	135.07	0.537494	1.04851	Control	Exercise	Solute carrier family 25 member 42 OS=Rattus norvegicus GN=Slc25a42 PE=2 SV=1	469608	611544	618129	762399	628173	479473	474921	536565	881564	312872	712340	645863	471192	434891	368960	541187	536605	732604	838643	752241	503949	397020	502340	477476	1.03986e+06	362814	712340	547425	283270	396821	386127	435374	0	0	1	1	1	1	0	0	1
B6DYQ2;D4AB87;D4AB97;G3V8H3	20	11	1751.79	0.537989	1.0366	Control	Exercise	Glutathione S-transferase mu 2 OS=Rattus norvegicus GN=Gstm2 PE=2 SV=1	5.61459e+07	5.91022e+07	6.8137e+07	6.64963e+07	5.79163e+07	5.26421e+07	5.72102e+07	5.18989e+07	7.47914e+07	6.43378e+07	4.81832e+07	5.33044e+07	4.2273e+07	5.237e+07	5.23527e+07	6.53572e+07	6.41561e+07	7.0802e+07	9.24445e+07	6.56102e+07	4.6463e+07	4.35895e+07	6.05131e+07	4.61835e+07	8.82212e+07	7.46077e+07	4.81832e+07	4.51802e+07	2.54136e+07	4.77856e+07	5.47886e+07	5.25785e+07	14	15	13	15	14	13	15	14	14
D3ZU13;D3ZG60;F1LV74	5	5	282.58	0.538042	1.02979	Control	Exercise	Protein Eif4g1 OS=Rattus norvegicus GN=Eif4g1 PE=4 SV=1	1.01729e+06	1.08485e+06	1.11206e+06	989992	988180	1.32161e+06	975368	991114	1.07871e+06	1.0183e+06	1.05421e+06	1.00948e+06	949549	1.02552e+06	982394	1.11697e+06	1.16242e+06	1.2996e+06	1.50878e+06	976800	792763	1.09434e+06	1.03168e+06	881968	1.2724e+06	1.18084e+06	1.05421e+06	855622	570847	935748	1.0281e+06	898577	2	0	2	3	2	3	1	1	2
B2RYX0	4	4	268.58	0.538395	1.05512	Exercise	Control	Naca protein OS=Rattus norvegicus GN=Naca PE=2 SV=1	1.05158e+06	796984	1.22981e+06	1.32821e+06	1.1621e+06	1.02138e+06	1.08488e+06	1.61037e+06	1.24378e+06	1.24294e+06	1.01855e+06	1.04856e+06	1.13319e+06	1.03418e+06	1.61108e+06	1.46486e+06	1.2016e+06	954754	1.66853e+06	1.31052e+06	932293	845734	1.14751e+06	1.43303e+06	1.46712e+06	1.44135e+06	1.01855e+06	888747	681246	943644	1.68604e+06	1.17845e+06	1	1	2	0	3	1	2	2	1
P60901	5	5	264.12	0.538441	1.0773	Control	Exercise	Proteasome subunit alpha type-6 OS=Rattus norvegicus GN=Psma6 PE=1 SV=1	1.13045e+06	1.27374e+06	1.50073e+06	1.15066e+06	1.65485e+06	2.00746e+06	2.00157e+06	1.71064e+06	1.58838e+06	1.32424e+06	1.14389e+06	1.5118e+06	1.55745e+06	1.22552e+06	1.76239e+06	1.42448e+06	1.29173e+06	1.52589e+06	2.03611e+06	1.13533e+06	1.32759e+06	1.66224e+06	2.11713e+06	1.52225e+06	1.8736e+06	1.53563e+06	1.14389e+06	1.28138e+06	936303	1.11824e+06	1.84439e+06	1.14597e+06	2	1	2	1	5	1	3	2	2
Q5XI38	1	1	42.84	0.540365	1.16395	Control	Exercise	Lymphocyte cytosolic protein 1 OS=Rattus norvegicus GN=Lcp1 PE=2 SV=1	72592.5	65515.4	74887.9	61329.2	67258.9	55484.9	39668.4	0	87248.5	30330.6	40889.2	88954.8	21777	60284.6	39772.1	5964.02	82949	78484.7	101604	60512.1	53958.2	45943.4	41958.6	0	102915	35172.1	40889.2	75397	13091.9	55007.3	41622.7	4797.94	0	0	0	0	0	0	0	0	0
P29314	1	1	39.12	0.540664	1.08935	Control	Exercise	40S ribosomal protein S9 OS=Rattus norvegicus GN=Rps9 PE=1 SV=4	325516	259712	209870	247043	217645	178447	391206	337112	266921	224795	245412	196819	231238	371140	290581	161950	371956	311124	284740	243752	174605	147760	413792	299988	314850	260678	245412	166822	139015	338651	304101	130285	1	0	0	0	0	0	0	0	1
D3ZP77	1	1	34.81	0.540969	1.07886	Control	Exercise	Uncharacterized protein OS=Rattus norvegicus PE=4 SV=1	175218	137109	96853	201209	190920	188058	167411	138461	143024	144571	156068	136184	199285	165275	79395.2	176760	200216	164251	131405	198528	153165	155718	177076	123213	168706	167649	156068	115428	119806	150807	83089.3	142200	1	0	0	0	1	0	0	0	0
Q9EQS0	5	5	325.35	0.541269	1.04497	Exercise	Control	Transaldolase OS=Rattus norvegicus GN=Taldo1 PE=1 SV=2	1.84882e+06	1.94288e+06	2.00767e+06	2.24309e+06	1.69621e+06	1.7655e+06	1.37454e+06	1.73365e+06	1.98605e+06	2.47628e+06	1.60974e+06	1.99437e+06	1.60603e+06	1.82235e+06	1.95238e+06	1.82223e+06	2.11259e+06	2.32749e+06	2.72389e+06	2.21321e+06	1.36078e+06	1.46189e+06	1.4539e+06	1.54273e+06	2.34267e+06	2.87156e+06	1.60974e+06	1.6904e+06	965508	1.66283e+06	2.04322e+06	1.46595e+06	2	1	2	1	2	3	1	2	3
F1LNG8	1	1	59.99	0.543314	1.08339	Control	Exercise	Protein Mpv17l OS=Rattus norvegicus GN=Mpv17l PE=4 SV=1	170455	269117	335526	265891	288408	306252	191169	125284	342891	281624	225431	325933	241691	200189	78521	105572	194773	322391	455223	262348	231374	253587	202205	111487	404461	326578	225431	276257	145299	182664	82174.4	84930.8	1	0	1	0	0	1	0	0	1
D3ZME8	2	1	67.82	0.54338	1.19066	Control	Exercise	NAD-dependent protein deacetylase sirtuin-2 OS=Rattus norvegicus GN=Sirt2 PE=4 SV=1	184567	185315	165461	151913	164373	134827	109670	6.81847	129473	118774	141712	188841	173409	87241.8	58026.2	23128.2	210898	221999	224488	149889	131867	111642	116001	6.06759	152722	137734	141712	160059	104249	79604.7	60726.1	18606.2	0	1	0	0	0	0	0	0	0
D3ZQ61	2	2	97.96	0.543489	1.04543	Exercise	Control	Succinate dehydrogenase [ubiquinone] cytochrome b small subunit, mitochondrial OS=Rattus norvegicus GN=Sdhd PE=4 SV=1	2.74014e+06	2.70513e+06	2.69485e+06	2.41287e+06	2.03445e+06	2.23404e+06	1.56667e+06	1.93732e+06	2.9104e+06	1.96432e+06	2.49149e+06	2.3743e+06	2.45214e+06	2.10725e+06	2.73968e+06	2.11833e+06	3.13106e+06	3.24063e+06	3.65622e+06	2.38072e+06	1.63213e+06	1.84986e+06	1.65712e+06	1.72397e+06	3.433e+06	2.27787e+06	2.49149e+06	2.01243e+06	1.47417e+06	1.92278e+06	2.86716e+06	1.70415e+06	1	0	2	2	1	2	1	1	2
P11598	18	18	1021.44	0.54418	1.02617	Control	Exercise	Protein disulfide-isomerase A3 OS=Rattus norvegicus GN=Pdia3 PE=1 SV=2	1.27964e+07	1.13762e+07	1.39213e+07	1.42645e+07	1.47095e+07	1.50308e+07	1.29523e+07	1.39428e+07	1.31191e+07	1.53277e+07	1.29127e+07	1.29612e+07	1.33627e+07	1.29076e+07	1.26066e+07	1.30166e+07	1.46221e+07	1.36283e+07	1.88876e+07	1.40744e+07	1.18006e+07	1.2446e+07	1.37001e+07	1.24074e+07	1.54749e+07	1.77744e+07	1.29127e+07	1.09858e+07	8.03336e+06	1.17777e+07	1.31931e+07	1.04716e+07	9	8	13	9	9	10	11	11	11
Q4KM64	1	1	37.33	0.544614	1.12747	Control	Exercise	Protein jagunal homolog 1 OS=Rattus norvegicus GN=Jagn1 PE=2 SV=1	67304.8	20146	52968.3	36918.7	21701.7	33406.2	27257.4	27270.2	43186.3	39516.4	37378.1	22854.8	32382	52749.2	14331.1	12129.9	76907	24134.1	71864.4	36426.8	17410.1	27661.4	28831	24267.1	50940.9	45824.2	37378.1	19371.4	19467.3	48131.6	14997.9	9758.29	0	0	0	1	0	0	0	0	0
Q5BJN7	1	1	38.1	0.544751	1.19454	Control	Exercise	40S ribosomal protein S30 OS=Rattus norvegicus GN=Fau PE=2 SV=1	123761	38759.5	62989.9	137159	144410	132734	131788	234073	109648	126553	63517.2	31019.8	91648	150108	174851	94547	141417	46432.3	85461.2	135331	115852	109908	139397	208296	129337	146754	63517.2	26292	55096.7	136968	182987	76061.2	0	0	0	1	0	0	0	0	0
Q62636;P62836	5	4	344.38	0.544947	1.02681	Control	Exercise	Ras-related protein Rap-1b OS=Rattus norvegicus GN=Rap1b PE=2 SV=2	3.18788e+06	3.47007e+06	3.83242e+06	3.58781e+06	3.35182e+06	3.48683e+06	3.19626e+06	3.66017e+06	3.21987e+06	3.39788e+06	3.68044e+06	2.88232e+06	3.88489e+06	2.68706e+06	3.68978e+06	3.60597e+06	3.64269e+06	4.157e+06	5.19961e+06	3.54e+06	2.68898e+06	2.88721e+06	3.38079e+06	3.25709e+06	3.79804e+06	3.94026e+06	3.68044e+06	2.44302e+06	2.33551e+06	2.45184e+06	3.86146e+06	2.90093e+06	3	2	3	2	3	3	4	2	3
Q64057	4	4	246.33	0.545206	1.05881	Control	Exercise	Alpha-aminoadipic semialdehyde dehydrogenase OS=Rattus norvegicus GN=Aldh7a1 PE=1 SV=2	2.1239e+06	2.0746e+06	2.63893e+06	2.57628e+06	1.87857e+06	1.76531e+06	3.00864e+06	2.53693e+06	2.19421e+06	1.95531e+06	2.28974e+06	2.15314e+06	2.2126e+06	1.76547e+06	2.90382e+06	2.09556e+06	2.4269e+06	2.48529e+06	3.58035e+06	2.54195e+06	1.50707e+06	1.46174e+06	3.18233e+06	2.25755e+06	2.58821e+06	2.26742e+06	2.28974e+06	1.82497e+06	1.33017e+06	1.61092e+06	3.03894e+06	1.68583e+06	0	0	2	0	1	1	1	1	0
B2RYQ2;D3ZM40	3	3	133.79	0.545301	1.05321	Control	Exercise	Protein Ppp2r4 OS=Rattus norvegicus GN=Ppp2r4 PE=2 SV=1	1.86801e+06	1.74297e+06	1.57356e+06	1.979e+06	1.66504e+06	2.03215e+06	1.40711e+06	2.4024e+06	1.44682e+06	1.31947e+06	1.77378e+06	2.08019e+06	1.99563e+06	1.66883e+06	1.82302e+06	1.8213e+06	2.13451e+06	2.08801e+06	2.13492e+06	1.95263e+06	1.33577e+06	1.68269e+06	1.48835e+06	2.13784e+06	1.70662e+06	1.53009e+06	1.77378e+06	1.76315e+06	1.19973e+06	1.52274e+06	1.90785e+06	1.4652e+06	1	1	2	1	2	2	2	1	1
D4A9W3	4	4	214.88	0.545393	1.0688	Exercise	Control	Protein RGD1311756 OS=Rattus norvegicus GN=RGD1311756 PE=4 SV=1	1.06372e+06	1.16479e+06	1.42196e+06	1.62797e+06	1.23389e+06	1.29924e+06	1.62675e+06	1.26777e+06	1.8069e+06	1.47093e+06	1.25817e+06	1.84238e+06	1.65218e+06	1.13279e+06	1.11182e+06	1.16745e+06	1.21548e+06	1.39537e+06	1.92923e+06	1.60628e+06	989879	1.07582e+06	1.72067e+06	1.12816e+06	2.13135e+06	1.70573e+06	1.25817e+06	1.56158e+06	993252	1.03363e+06	1.16356e+06	939187	1	1	1	1	1	1	1	2	1
F8WFV9	1	1	69.29	0.545705	1.10121	Exercise	Control	Uncharacterized protein (Fragment) OS=Rattus norvegicus GN=Dynlrb1 PE=4 SV=1	770300	667082	1.00362e+06	584603	1.05874e+06	1.09506e+06	672728	612826	989115	927615	909900	1.31964e+06	1.02687e+06	750465	724894	470820	880196	799136	1.36166e+06	576813	849372	906748	711567	545339	1.16672e+06	1.07569e+06	909900	1.11851e+06	617332	684770	758622	378766	0	0	0	0	0	0	0	0	0
[truncated: 611 more rows]
[truncated: 9 more columns]

## Sheet: =>3 Quant peptides
Accession	Peptide count	Peptides used for quantitation	Confidence score	Anova (p)	Max fold change	Highest mean condition	Lowest mean condition	Description	C11_dia	C12_dia	C13_dia	C14_dia	C15_dia	C16_dia	C17_dia	C18_dia	E11_dia	E12_dia	E14_dia	E15_dia	E16_dia	E17_dia	E18_dia	E20_dia	C11_dia	C12_dia	C13_dia	C14_dia	C15_dia	C16_dia	C17_dia	C18_dia	E11_dia	E12_dia	E14_dia	E15_dia	E16_dia	E17_dia	E18_dia	E20_dia	C11_dia	C12_dia	C13_dia	C14_dia	C15_dia	C16_dia	C17_dia	C18_dia	E11_dia
[truncated: 813 more rows]
[truncated: 9 more columns]

[truncated: 2 more sheets: =>3 Quant p<0.05, Publication table]
